# Supplementary material for: Integrative genomics analyses unveil downstream biological effectors of disease-specific polymorphisms buried in intergenic regions
Source: NPJ Genom Med. 2016 Apr 27;1:16006–. doi: 10.1038/npjgenmed.2016.6 (PMC4966659; doi:10.1038/npjgenmed.2016.6)
Supplement: Supplementary Data 1 [file npjgenmed20166-s2.xls]

## Sheet: studied_snps
Supplementary Data 1: List of SNPs that are reported in NHGRI GWAS catalog and have eQTL associations in lymphoblastoid cells (LCL) or liver tissue. 2,881 SNPs are associated with 481 diseases/traits, which are categorized in 16 disease classes. Among these SNPs, 2,358 SNPs are associated with LCL of p<=10-4 and 878 SNPs are associated with liver tissue of p<=10-5.
snp	Disease/trait	disease_class	LCL	liver
rs1000579	Alcohol dependence	Neurological_behavioral	1	0
rs10033464	Atrial fibrillation/atrial flutter	Cardiovascular	1	1
rs10033900	Age-related macular degeneration	Aging	1	0
rs10034228	Myopia (pathological)	Miscellaneous	1	0
rs1003719	Eye color traits	Quantitative_traits	1	0
rs10037512	Height	Quantitative_traits	1	0
rs10038113	Autism	Neurological_behavioral	0	1
rs10045431	Crohn's disease	Autoimmune_disease	1	0
rs1004819	Crohn's disease	Autoimmune_disease	0	1
rs10058728	Esophageal cancer	Cancer	1	0
rs1006973	Anticoagulant levels	Quantitative_traits	1	1
rs1007738	Bone mineral density (hip)	Radiographic_parameters	1	0
rs10088218	Ovarian cancer	Cancer	1	0
rs10088262	Pancreatic cancer	Cancer	0	1
rs10089	Ileal carcinoids	Cancer	0	1
rs1008953	Psoriasis	Autoimmune_disease	1	0
rs10090288	Depression and alcohol dependence	Neurological_behavioral	1	0
rs10091038	Response to statin therapy	Drug_metabolism	1	0
rs1009170	Dialysis-related mortality	Miscellaneous	1	0
rs10092658	Protein quantitative trait loci	Serum_metabolites	0	1
rs10096633	Triglycerides	Serum_metabolites	0	1
rs1010254	Optic disc size (cup)	Quantitative_traits	1	0
rs10104895	Pulmonary function decline	Quantitative_traits	1	0
rs10104997	Dengue shock syndrome	Parasitic_bacterial_disease	1	0
rs10108954	Prion diseases	Neurological_behavioral	0	1
rs1011731	Waist-hip ratio	Quantitative_traits	1	1
rs1011970	Breast cancer	Cancer	1	0
rs1012036	Emphysema-related traits	Kidney_lung_liver	1	1
rs1012068	Chronic Hepatitis C infection	Viral_disease	1	1
rs10121009	Parkinson's disease	Aging	0	1
rs10122902	Amyotrophic lateral sclerosis	Aging	1	0
rs10129255	Kawasaki disease	Autoimmune_disease	1	0
rs1013696	Response to antidepressants	Drug_metabolism	0	1
rs10147992	White blood cell types	Hematological_parameters	1	0
rs1014922	Sudden cardiac arrest	Cardiovascular	1	0
rs1014971	Bladder cancer	Cancer	1	0
rs1015362	Burning and freckling	Quantitative_traits	1	0
rs1016343	Prostate cancer	Cancer	0	1
rs1018040	Attention deficit hyperactivity disorder	Neurological_behavioral	1	0
rs10181042	Crohn's disease	Autoimmune_disease	1	1
rs10183640	Sudden cardiac arrest	Cardiovascular	1	0
rs10187424	Prostate cancer	Cancer	1	1
rs10188217	Crohn's disease and celiac disease	Autoimmune_disease	1	1
rs10189857	F-cell distribution	Hematological_parameters	1	0
rs10189905	Corneal astigmatism	Miscellaneous	1	1
rs10191411	Protein quantitative trait loci	Serum_metabolites	0	1
rs10195252	Waist-hip ratio	Quantitative_traits	1	0
rs10199521	Diabetic retinopathy	Diabetes	1	0
rs1020388	Celiac disease and Rheumatoid arthritis	Autoimmune_disease	1	0
rs10207628	Alzheimer's disease	Aging	1	0
rs10210358	Erectile dysfunction and prostate cancer treatment	Miscellaneous	1	0
rs10221833	Response to statin therapy	Drug_metabolism	1	0
rs10224002	Hematocrit	Hematological_parameters	1	0
rs102275	Phospholipid levels (plasma)	Serum_metabolites	1	0
rs1023252	Natriuretic peptide levels	Serum_metabolites	1	0
rs10237118	Optic disc size (cup)	Quantitative_traits	0	1
rs1024020	RR interval (heart rate)	Cardiovascular	0	1
rs10244051	Metabolic traits	Serum_metabolites	1	0
rs10253361	Alcoholism (alcohol dependence factor score)	Neurological_behavioral	1	0
rs10256972	Longevity	Aging	0	1
rs10259085	Multiple sclerosis (severity)	Autoimmune_disease	1	1
rs10262915	Intelligence	Neurological_behavioral	0	1
rs10263935	Aortic root size	Cardiovascular	1	0
rs1031381	Cognitive test performance	Neurological_behavioral	1	0
rs1032757	Eosinophilic esophagitis (pediatric)	Autoimmune_disease	1	0
rs1033180	Celiac disease	Autoimmune_disease	0	1
rs1036935	Chronic lymphocytic leukemia	Cancer	1	0
rs1038094	Bipolar disorder	Neurological_behavioral	1	0
rs1038304	Bone mineral density (hip)	Radiographic_parameters	1	0
rs10411161	Breast cancer	Cancer	1	0
rs10411195	Smoking behavior	Neurological_behavioral	0	1
rs10411210	Colorectal cancer	Cancer	0	1
rs10411936	Multiple sclerosis	Autoimmune_disease	1	0
rs10412199	Aging (time to event)	Aging	1	0
rs10427255	Common traits (Other)	Neurological_behavioral	1	0
rs1042779	Bipolar disorder	Neurological_behavioral	0	1
rs10440635	Ankylosing spondylitis	Autoimmune_disease	1	0
rs1044573	Allergic rhinitis	Autoimmune_disease	1	0
rs10455590	HIV-1 viral setpoint	Drug_metabolism	1	0
rs10460009	Type 2 diabetes	Diabetes	1	0
rs1046089	Menopause (age at onset)	Aging	1	1
rs10464059	Parkinson's disease	Aging	1	0
rs10466829	Multiple sclerosis	Autoimmune_disease	0	1
rs10466868	Protein quantitative trait loci	Serum_metabolites	1	1
rs10468017	Phospholipid levels (plasma)	Serum_metabolites	0	1
rs1046896	Glycated hemoglobin levels	Hematological_parameters	1	0
rs10475598	Information processing speed	Neurological_behavioral	1	0
rs10483727	Glaucoma (primary open-angle)	Miscellaneous	1	1
rs10484246	Morbidity-free survival	Aging	1	0
rs10484434	HIV-1 viral setpoint	Drug_metabolism	0	1
rs10484561	Follicular lymphoma	Cancer	0	1
rs10486003	Response to platinum-based agents	Drug_metabolism	1	0
rs10488172	Tonometry	Cardiovascular	1	0
rs10488360	Factor VII	Serum_metabolites	1	1
rs10488631	Systemic sclerosis	Autoimmune_disease	1	0
rs10489615	HDL cholesterol	Serum_metabolites	1	0
rs10490113	Breast cancer	Cancer	1	0
rs10490924	Age-related macular degeneration	Aging	1	0
rs10491334	Longevity	Aging	0	1
rs10492096	Hip geometry	Quantitative_traits	1	0
rs10492294	Immunoglobulin A	Autoimmune_disease	1	0
rs10492664	Attention deficit hyperactivity disorder and conduct disorder	Neurological_behavioral	0	1
rs10493389	Echocardiographic traits	Cardiovascular	0	1
rs10493485	Hemostatic factors and hematological phenotypes	Hematological_parameters	1	0
rs10494067	Anorexia nervosa	Neurological_behavioral	1	0
rs10494366	Electrocardiographic traits	Cardiovascular	1	0
rs10495903	Crohn's disease	Autoimmune_disease	0	1
rs10496288	Hypertension	Cardiovascular	1	1
rs10496289	Hypertension	Cardiovascular	1	0
rs10498091	Echocardiographic traits	Cardiovascular	0	1
rs10498712	Quantitative traits	Quantitative_traits	1	0
rs10499194	Rheumatoid arthritis	Autoimmune_disease	1	0
rs10500264	Inflammatory bowel disease (early onset)	Autoimmune_disease	1	0
rs10500991	Iron status biomarkers	Serum_metabolites	1	0
rs10501293	Cognitive performance	Neurological_behavioral	1	0
rs10501320	Proinsulin levels	Serum_metabolites	1	0
rs10502868	Biochemical measures	Serum_metabolites	1	0
rs10503019	Vitiligo	Miscellaneous	1	1
rs10503253	Schizophrenia	Neurological_behavioral	1	1
rs10504543	Echocardiographic traits	Cardiovascular	1	0
rs10506328	Mean platelet volume	Hematological_parameters	1	0
rs10506410	Cardiac hypertrophy	Cardiovascular	1	0
rs10506458	Hemostatic factors and hematological phenotypes	Hematological_parameters	1	0
rs10506701	Bone mineral density	Radiographic_parameters	1	0
rs10507130	Coronary artery calcification	Cardiovascular	1	0
rs10507380	Electrocardiographic traits	Cardiovascular	0	1
rs10508372	Asthma	Autoimmune_disease	1	0
rs10508503	Obesity	Quantitative_traits	1	0
rs10510634	Fasting plasma glucose	Serum_metabolites	1	0
rs10510829	Adverse response to lamotrigine and phenytoin	Drug_metabolism	1	0
rs10511089	Brain structure	Neurological_behavioral	1	1
rs10512248	Height	Quantitative_traits	1	0
rs10512472	Platelet counts	Hematological_parameters	0	1
rs10512627	Mean platelet volume	Hematological_parameters	1	0
rs10513686	Liver enzyme levels (gamma-glutamyl transferase)	Serum_metabolites	1	0
rs10513789	Parkinson's disease	Aging	1	0
rs10514604	Attention deficit hyperactivity disorder	Neurological_behavioral	1	0
rs10514688	Tonometry	Cardiovascular	1	0
rs10515148	Hip geometry	Quantitative_traits	1	0
rs10516526	Pulmonary function	Kidney_lung_liver	0	1
rs10516541	Mean forced vital capacity from 2 exams	Quantitative_traits	1	0
rs10516809	Pulmonary function decline	Quantitative_traits	1	0
rs10517086	Type 1 diabetes	Diabetes	1	0
rs10517133	Adiponectin levels	Serum_metabolites	1	0
rs1051730	Smoking behavior	Neurological_behavioral	1	0
rs10518224	Quantitative traits	Quantitative_traits	1	0
rs10519131	Parkinson's disease	Aging	0	1
rs10519980	Hypothyroidism	Serum_metabolites	0	1
rs10521232	Tonometry	Cardiovascular	0	1
rs1052501	Multiple myeloma	Cancer	1	1
rs1054627	Bone mineral density	Radiographic_parameters	1	0
rs1055144	Waist-hip ratio	Quantitative_traits	0	1
rs1059513	IgE levels	Serum_metabolites	1	0
rs1062158	Multiple sclerosis	Autoimmune_disease	1	0
rs1063192	Glaucoma (primary open-angle)	Miscellaneous	1	0
rs1063635	Rheumatoid arthritis	Autoimmune_disease	1	0
rs1064395	Bipolar disorder	Neurological_behavioral	0	1
rs1065656	Insulin-like growth factors	Serum_metabolites	1	0
rs1073203	Diabetic retinopathy	Diabetes	1	0
rs10734105	Crohn's disease	Autoimmune_disease	1	0
rs10737562	Systemic lupus erythematosus	Autoimmune_disease	0	1
rs10738760	Vascular endothelial growth factor levels	Serum_metabolites	1	0
rs10741780	HIV-1 susceptibility	Viral_disease	1	0
rs10745527	vWF and FVIII levels	Serum_metabolites	1	0
rs10745954	C-reactive protein	Serum_metabolites	1	0
rs10757269	Ankle-brachial index	Quantitative_traits	1	0
rs10757272	Intracranial aneurysm	Cardiovascular	1	0
rs10758593	Type 1 diabetes	Diabetes	1	0
rs10758669	Ulcerative colitis	Autoimmune_disease	1	1
rs10760706	Alopecia areata	Miscellaneous	1	0
rs1076160	Psoriasis	Autoimmune_disease	1	0
rs10761731	Platelet counts	Hematological_parameters	1	0
rs10761779	Liver enzyme levels	Serum_metabolites	1	0
rs1076540	Liver enzyme levels (gamma-glutamyl transferase)	Serum_metabolites	1	1
rs10767942	Attention deficit hyperactivity disorder	Neurological_behavioral	1	0
rs10767971	Parkinson's disease (age of onset)	Aging	1	0
rs10769780	Phospholipid levels (plasma)	Serum_metabolites	1	0
rs10770612	Aortic root size	Cardiovascular	1	0
rs10774021	Chronic kidney disease	Kidney_lung_liver	1	0
rs10774610	Drinking behavior	Neurological_behavioral	0	1
rs10774625	Retinal vascular caliber	Cardiovascular	1	0
rs10777317	Sudden cardiac arrest	Cardiovascular	1	0
rs1077989	Phospholipid levels (plasma)	Serum_metabolites	1	0
rs10781380	Hippocampal atrophy	Aging	0	1
rs10782001	Psoriasis	Autoimmune_disease	1	0
rs1078373	Cognitive performance	Neurological_behavioral	1	0
rs10784496	AB1-42	Aging	1	0
rs10788160	Prostate-specific antigen levels	Serum_metabolites	1	0
rs10794657	Adiponectin levels	Serum_metabolites	1	0
rs10795668	Colorectal cancer	Cancer	1	1
rs1079596	Select biomarker traits	Serum_metabolites	1	0
rs10798269	Systemic lupus erythematosus	Autoimmune_disease	1	1
rs10799701	Metabolic traits	Serum_metabolites	1	0
rs10800098	AIDS	Viral_disease	0	1
rs10800309	Ulcerative colitis	Autoimmune_disease	1	0
rs10801047	Crohn's disease	Autoimmune_disease	1	0
rs10805321	Response to antipsychotic therapy (extrapyramidal side effects)	Drug_metabolism	1	0
rs10806425	Celiac disease	Autoimmune_disease	1	0
rs10808739	HIV-1 susceptibility	Viral_disease	1	0
rs10810865	Cognitive performance	Neurological_behavioral	1	1
rs10811661	Type 2 diabetes	Diabetes	1	0
rs10811771	Response to antipsychotic therapy (extrapyramidal side effects)	Drug_metabolism	1	0
rs10812610	Heart failure	Cardiovascular	1	0
rs10813766	Mean platelet volume	Hematological_parameters	1	0
rs10818854	Polycystic ovary syndrome	Miscellaneous	0	1
rs10819937	Liver enzyme levels (alkaline phosphatase)	Serum_metabolites	1	0
rs10821936	Acute lymphoblastic leukemia (childhood)	Cancer	1	0
rs10821944	Rheumatoid arthritis	Autoimmune_disease	1	0
rs10829156	Sudden cardiac arrest	Cardiovascular	1	0
rs10830963	Metabolite levels	Serum_metabolites	1	0
rs10831284	Attention deficit hyperactivity disorder and conduct disorder	Neurological_behavioral	1	0
rs10833905	Sudden cardiac arrest	Cardiovascular	1	0
rs10838681	Metabolic syndrome	Diabetes	1	0
rs10838687	Proinsulin levels	Serum_metabolites	1	0
rs10838738	Body mass index	Quantitative_traits	0	1
rs10841496	Male infertility	Miscellaneous	1	0
rs10842262	Non-obstructive azoospermia	Miscellaneous	1	0
rs10844154	Emphysema-related traits	Kidney_lung_liver	0	1
rs10846744	Lipoprotein-associated phospholipase A2 activity and mass	Serum_metabolites	1	0
rs10848911	Male infertility	Miscellaneous	1	0
rs10850409	Ventricular conduction	Cardiovascular	1	0
rs10852344	Menopause (age at onset)	Aging	1	0
rs10858396	Attention deficit hyperactivity disorder	Neurological_behavioral	0	1
rs10858945	Optic disc size (cup)	Quantitative_traits	1	0
rs10861905	Erectile dysfunction and prostate cancer treatment	Miscellaneous	0	1
rs10865035	Rheumatoid arthritis	Autoimmune_disease	1	0
rs10866713	Multiple sclerosis	Autoimmune_disease	1	0
rs10867752	Hippocampal atrophy	Aging	1	0
rs10871290	Breast cancer	Cancer	1	0
rs10871454	Warfarin maintenance dose	Drug_metabolism	0	1
rs10871777	Obesity (extreme)	Quantitative_traits	1	0
rs10873876	Acute lymphoblastic leukemia (childhood)	Cancer	1	1
rs10876432	Bone mineral density (spine)	Radiographic_parameters	1	0
rs10876550	Mean platelet volume	Hematological_parameters	1	0
rs10876993	Celiac disease and Rheumatoid arthritis	Autoimmune_disease	0	1
rs10877840	Parkinson's disease	Aging	1	1
rs10879517	Cognitive test performance	Neurological_behavioral	1	0
rs10882272	Retinol levels	Serum_metabolites	1	0
rs10883365	Crohn's disease	Autoimmune_disease	1	0
rs10885997	Phospholipid levels (plasma)	Serum_metabolites	1	0
rs10888501	Response to antipsychotic treatment	Drug_metabolism	1	0
rs10889353	Total Cholesterol	Serum_metabolites	1	0
rs10889676	Crohn's disease	Autoimmune_disease	0	1
rs10889677	Ulcerative colitis	Autoimmune_disease	0	1
rs10893366	Alcohol dependence	Neurological_behavioral	1	1
rs10898392	Height	Quantitative_traits	0	1
rs10903122	Celiac disease	Autoimmune_disease	0	1
rs10903129	Erythrocyte sedimentation rate	Hematological_parameters	0	1
rs10905099	Orofacial clefts	Miscellaneous	1	0
rs10906115	Type 2 diabetes	Diabetes	1	0
rs10908458	Liver enzyme levels (gamma-glutamyl transferase)	Serum_metabolites	1	0
rs10919071	QT interval	Cardiovascular	1	0
rs10923931	Type 2 diabetes	Diabetes	1	0
rs10927875	Dilated cardiomyopathy	Cardiovascular	1	0
rs10928195	Quantitative traits	Quantitative_traits	1	0
rs10929808	Bipolar disorder and schizophrenia	Neurological_behavioral	1	1
rs10935268	Acenocoumarol maintenance dosage	Drug_metabolism	0	1
rs10936632	Prostate cancer	Cancer	1	0
rs10937405	Lung adenocarcinoma	Cancer	1	1
rs10946808	Height	Quantitative_traits	1	0
rs10947055	Cardiac hypertrophy	Cardiovascular	0	1
rs10948197	Height	Quantitative_traits	1	0
rs10949808	Bipolar disorder and schizophrenia	Neurological_behavioral	1	0
rs10953730	Metabolite levels	Serum_metabolites	1	0
rs10954668	Non-alcoholic fatty liver disease histology (lobular)	Kidney_lung_liver	1	0
rs10958369	Response to antineoplastic agents	Drug_metabolism	0	1
rs10961534	Hypothyroidism	Serum_metabolites	1	0
rs10965250	Type 2 diabetes	Diabetes	1	0
rs10974531	Pancreatic cancer	Cancer	1	0
rs10974944	Myeloproliferative neoplasms	Miscellaneous	1	0
rs10980926	Menarche (age at onset)	Aging	1	1
rs10988802	Chemerin levels	Serum_metabolites	0	1
rs10989661	Smoking behavior	Neurological_behavioral	1	0
rs10994336	Bipolar disorder	Neurological_behavioral	1	0
rs10994338	Bipolar disorder and major depressive disorder (combined)	Neurological_behavioral	1	0
rs10994397	Bipolar disorder	Neurological_behavioral	1	0
rs10995271	Crohn's disease	Autoimmune_disease	1	0
rs10999409	Obesity (extreme)	Quantitative_traits	0	1
rs11001819	Pulmonary function	Kidney_lung_liver	0	1
rs11007350	Cannabis dependence	Neurological_behavioral	1	0
rs11012	Parkinson's disease	Aging	0	1
rs11013962	Common traits (Other)	Neurological_behavioral	0	1
rs11023332	Adiponectin levels	Serum_metabolites	1	0
rs11023787	Wrist bone mass	Radiographic_parameters	1	0
rs11024074	Diastolic blood pressure	Cardiovascular	1	0
rs11035577	Temperament-related traits	Neurological_behavioral	1	0
rs11042937	Bipolar disorder and schizophrenia	Neurological_behavioral	1	0
rs11047543	PR interval	Cardiovascular	1	0
rs11052552	Type 1 diabetes	Diabetes	1	1
rs11057830	Vitamin E levels	Serum_metabolites	1	1
rs11064994	Cognitive performance	Neurological_behavioral	0	1
rs11065987	Total Cholesterol	Serum_metabolites	1	0
rs11066301	Hematological parameters	Hematological_parameters	1	0
rs11067228	Prostate-specific antigen levels	Serum_metabolites	1	0
rs11071720	Mean platelet volume	Hematological_parameters	1	0
rs11072089	Bipolar disorder and schizophrenia	Neurological_behavioral	1	0
rs1107592	Bipolar disorder and schizophrenia	Neurological_behavioral	1	0
rs11077773	Information processing speed	Neurological_behavioral	1	0
rs11078927	Asthma	Autoimmune_disease	1	0
rs11080466	Non-small cell lung cancer	Cancer	1	0
rs11085824	Mean corpuscular hemoglobin	Hematological_parameters	1	0
rs1108842	Adiponectin levels	Serum_metabolites	0	1
rs11097407	Bipolar disorder and schizophrenia	Neurological_behavioral	1	0
rs11099040	Intelligence	Neurological_behavioral	1	0
rs11099864	Amyotrophic lateral sclerosis	Aging	1	0
rs11107116	Height	Quantitative_traits	1	0
rs11110077	Working memory	Neurological_behavioral	1	0
rs11128347	Dialysis-related mortality	Miscellaneous	1	0
rs11129295	Multiple sclerosis	Autoimmune_disease	1	0
rs11130874	Schizophrenia	Neurological_behavioral	0	1
rs11136000	Alzheimer's disease	Aging	1	0
rs11141915	Response to gemcitabine in pancreatic cancer	Drug_metabolism	1	0
rs11142387	Body mass index	Quantitative_traits	1	0
rs11144134	Magnesium levels	Serum_metabolites	0	1
rs11144688	Height	Quantitative_traits	1	0
rs11153730	Ventricular conduction	Cardiovascular	1	0
rs11154022	Resting heart rate	Cardiovascular	1	0
rs11154801	Multiple sclerosis	Autoimmune_disease	1	0
rs11163585	Response to antipsychotic treatment	Drug_metabolism	1	0
rs11167764	Crohn's disease	Autoimmune_disease	1	1
rs11169552	Colorectal cancer	Cancer	0	1
rs11171739	Type 1 diabetes	Diabetes	1	0
rs11171747	Systemic sclerosis	Autoimmune_disease	1	0
rs11190140	Ulcerative colitis	Autoimmune_disease	1	0
rs11190870	Scoliosis	Miscellaneous	1	0
rs11206510	Coronary heart disease	Cardiovascular	1	0
rs11208446	Bilirubin levels	Serum_metabolites	1	1
rs11209002	Crohn's disease	Autoimmune_disease	1	0
rs11212364	Information processing speed	Neurological_behavioral	0	1
rs11212617	Response to metformin	Drug_metabolism	1	0
rs11216185	Infantile hypertrophic pyloric stenosis	Miscellaneous	0	1
rs1121980	Body mass index	Quantitative_traits	1	0
rs11220462	Total Cholesterol	Serum_metabolites	1	1
rs11221332	Celiac disease	Autoimmune_disease	1	0
rs11222084	Blood pressure	Cardiovascular	1	0
rs11225434	Matrix metalloproteinase levels	Serum_metabolites	1	0
rs1122608	Coronary heart disease	Cardiovascular	1	0
rs11228719	Orofacial clefts	Miscellaneous	0	1
rs11240594	Response to antipsychotic treatment	Drug_metabolism	1	0
rs11241713	Amyotrophic lateral sclerosis	Aging	0	1
rs11243676	Systemic lupus erythematosus	Autoimmune_disease	0	1
rs11243897	Attention deficit hyperactivity disorder	Neurological_behavioral	1	0
rs11249433	Breast cancer	Cancer	1	1
rs11265263	Vaccine-related adverse events	Miscellaneous	0	1
rs1145652	Phospholipid levels (plasma)	Serum_metabolites	1	0
rs11465804	Crohn's disease	Autoimmune_disease	1	0
rs1150754	Systemic lupus erythematosus	Autoimmune_disease	0	1
rs11525066	Hippocampal atrophy	Aging	1	0
rs1153188	Type 2 diabetes	Diabetes	1	0
rs1154865	Breast cancer	Cancer	1	0
rs11568563	Progressive supranuclear palsy	Aging	1	1
rs11574637	Systemic lupus erythematosus	Autoimmune_disease	1	1
rs11579964	Major depressive disorder	Neurological_behavioral	1	0
rs11581062	Multiple sclerosis	Autoimmune_disease	0	1
rs1158867	Protein C levels	Serum_metabolites	1	0
rs11593576	Vitiligo	Miscellaneous	1	0
rs11602954	Mean platelet volume	Hematological_parameters	1	0
rs1160312	Male-pattern baldness	Quantitative_traits	1	0
rs11603334	Proinsulin levels	Serum_metabolites	1	0
rs11611647	Hematological and biochemical traits	Hematological_parameters	1	0
rs11613092	Hemostatic factors and hematological phenotypes	Hematological_parameters	1	0
rs1161463	Attention deficit hyperactivity disorder symptoms (interaction)	Neurological_behavioral	1	0
rs11615274	Body mass index and cholesterol (psychopharmacological treatment	Quantitative_traits	1	0
rs11615916	Pulmonary function decline	Quantitative_traits	1	0
rs11618202	MRI atrophy measures	Aging	1	0
rs11622475	Bipolar disorder	Neurological_behavioral	1	0
rs11624056	Sudden cardiac arrest	Cardiovascular	1	0
rs11624704	Obesity	Quantitative_traits	0	1
rs11626056	Hippocampal atrophy	Aging	1	0
rs11628318	Platelet counts	Hematological_parameters	1	0
rs11636768	Migraine	Neurological_behavioral	1	0
rs11637235	Protein quantitative trait loci	Serum_metabolites	1	0
rs11642873	Systemic sclerosis	Autoimmune_disease	1	0
rs11643520	Brain structure	Neurological_behavioral	0	1
rs11645366	Cystic fibrosis severity	Miscellaneous	1	0
rs11646411	Attention deficit hyperactivity disorder	Neurological_behavioral	1	0
rs11650066	Coronary heart disease	Cardiovascular	1	1
rs1165205	Urate levels	Serum_metabolites	0	1
rs11658329	Height	Quantitative_traits	1	0
rs11661856	Inflammatory biomarkers	Hematological_parameters	0	1
rs11662721	Phospholipid levels (plasma)	Serum_metabolites	1	0
rs11662763	Immunoglobulin A	Autoimmune_disease	1	0
rs11666377	Brain lesion load	Neurological_behavioral	1	0
rs11666579	Response to antidepressants	Drug_metabolism	0	1
rs11668477	LDL cholesterol	Serum_metabolites	0	1
rs11668878	Chronic lymphocytic leukemia	Cancer	0	1
rs11671664	Body mass index	Quantitative_traits	0	1
rs11676348	Ulcerative colitis	Autoimmune_disease	1	0
rs11677370	Type 2 diabetes	Diabetes	1	0
rs1167998	Triglycerides	Serum_metabolites	1	0
rs1168013	Triglycerides	Serum_metabolites	1	0
rs11683229	Protein quantitative trait loci	Serum_metabolites	1	1
rs1168987	Response to antineoplastic agents	Drug_metabolism	0	1
rs1169288	Gamma gluatamyl transferase levels	Serum_metabolites	1	0
rs1169310	C-reactive protein	Serum_metabolites	1	0
rs1169313	Liver enzyme levels	Serum_metabolites	1	0
rs11695685	Protein quantitative trait loci	Serum_metabolites	0	1
rs11696501	Brain structure	Neurological_behavioral	1	0
rs11697186	Response to hepatitis C treatment	Drug_metabolism	1	0
rs11703808	Intelligence	Neurological_behavioral	1	0
rs11708067	Fasting glucose-related traits	Serum_metabolites	1	0
rs11709625	Hematological and biochemical traits	Hematological_parameters	1	0
rs11710077	Ventricular conduction	Cardiovascular	1	0
rs11712066	Infantile hypertrophic pyloric stenosis	Miscellaneous	1	0
rs11712165	Celiac disease	Autoimmune_disease	0	1
rs11713158	Intelligence	Neurological_behavioral	1	0
rs11719664	Attention deficit hyperactivity disorder	Neurological_behavioral	1	0
rs11724635	Parkinson's disease	Aging	1	0
rs1172822	Menarche and menopause (age at onset)	Aging	1	0
rs1173766	Blood pressure	Cardiovascular	1	0
rs11739663	Ulcerative colitis	Autoimmune_disease	0	1
rs11742570	Crohn's disease	Autoimmune_disease	1	0
rs11748327	Myocardial infarction	Cardiovascular	1	0
rs1175000	Height	Quantitative_traits	1	0
rs11754288	Cardiovascular disease risk factors	Cardiovascular	0	1
rs11754661	Alzheimer's disease (late onset)	Aging	0	1
rs11756438	QT interval	Cardiovascular	1	0
rs11761231	Rheumatoid arthritis	Autoimmune_disease	1	0
rs11765845	Diabetic retinopathy	Diabetes	1	0
rs11776767	Triglycerides	Serum_metabolites	1	0
rs11803731	Hair morphology	Quantitative_traits	1	0
rs11805303	Crohn's disease	Autoimmune_disease	1	0
rs11809207	Height	Quantitative_traits	1	1
rs1182188	Height	Quantitative_traits	1	1
rs1183910	C-reactive protein	Serum_metabolites	1	0
rs11848785	Ventricular conduction	Cardiovascular	0	1
rs11855415	Handedness in dyslexia	Neurological_behavioral	1	0
rs11856323	Cognitive performance	Neurological_behavioral	1	1
rs11856574	Life threatening arrhythmia	Cardiovascular	1	0
rs11868035	Parkinson's disease	Aging	1	0
rs11880198	Heart failure	Cardiovascular	1	0
rs11880706	Bipolar disorder and schizophrenia	Neurological_behavioral	1	0
rs11888559	Height	Quantitative_traits	0	1
rs11889862	Menopause (age at onset)	Aging	1	0
rs11892031	Bladder cancer	Cancer	1	1
rs11897119	PR interval	Cardiovascular	1	0
rs11900673	Rheumatoid arthritis	Autoimmune_disease	0	1
rs11920090	Fasting glucose-related traits	Serum_metabolites	1	0
rs11924390	Adiponectin levels	Serum_metabolites	1	0
rs11931074	Parkinson's disease	Aging	1	0
rs11953630	Diastolic blood pressure	Cardiovascular	1	0
rs11957313	Normalized brain volume	Quantitative_traits	1	0
rs11962089	Multiple sclerosis	Autoimmune_disease	1	1
rs11968166	Neutrophil count	Hematological_parameters	1	1
rs11970254	Brain structure	Neurological_behavioral	1	0
rs11970286	Electrocardiographic traits	Cardiovascular	1	1
rs11970772	Hematological parameters	Hematological_parameters	1	0
rs11971186	Chemerin levels	Serum_metabolites	1	0
rs11977526	Insulin-like growth factors	Serum_metabolites	1	0
rs11978267	Acute lymphoblastic leukemia (childhood)	Cancer	1	0
rs11979158	Glioma	Cancer	0	1
rs11979476	Inflammatory biomarkers	Hematological_parameters	1	0
rs11984041	Stroke	Cardiovascular	1	1
rs11984075	Celiac disease and Rheumatoid arthritis	Autoimmune_disease	1	0
rs11984145	Cognitive performance	Neurological_behavioral	1	1
rs1200821	Hemostatic factors and hematological phenotypes	Hematological_parameters	1	0
rs1202199	Hyperactive-impulsive symptoms	Neurological_behavioral	1	0
rs12024204	Endometriosis	Miscellaneous	0	1
rs12025126	Vertical cup-disc ratio	Quantitative_traits	1	0
rs12029080	D-dimer levels	Serum_metabolites	1	0
rs12029454	QT interval	Cardiovascular	0	1
rs12034598	Inflammatory biomarkers	Hematological_parameters	1	0
rs12037222	C-reactive protein	Serum_metabolites	1	0
rs12046117	Arthritis (juvenile idiopathic)	Autoimmune_disease	1	0
rs12047808	Multiple sclerosis (age of onset)	Autoimmune_disease	1	0
rs12049330	Major depressive disorder	Neurological_behavioral	1	0
rs12052359	Bilirubin levels	Serum_metabolites	1	1
rs12063142	Parkinson's disease	Aging	1	0
rs12073837	F-cell distribution	Hematological_parameters	1	0
rs1207421	Knee osteoarthritis	Aging	0	1
rs12075	Inflammatory biomarkers	Hematological_parameters	1	0
rs12093699	Protein quantitative trait loci	Serum_metabolites	1	0
rs12097821	Non-obstructive azoospermia	Miscellaneous	1	0
rs12100561	Hepatocellular carcinoma	Cancer	1	0
rs12130212	Obesity (extreme)	Quantitative_traits	1	0
rs12130333	Triglycerides	Serum_metabolites	1	1
rs12138950	Thyroid volume	Miscellaneous	1	0
rs12143943	Cognitive performance	Neurological_behavioral	1	0
rs12147450	Response to antipsychotic therapy (extrapyramidal side effects)	Drug_metabolism	1	0
rs12148488	Caffeine consumption	Drug_metabolism	1	0
rs12149832	Body mass index	Quantitative_traits	1	0
rs12150660	Testosterone levels	Serum_metabolites	1	0
rs12159200	Treatment response for severe sepsis	Drug_metabolism	1	0
rs12185268	Parkinson's disease	Aging	1	1
rs12188164	Cystic fibrosis severity	Miscellaneous	1	0
rs12190287	Coronary heart disease	Cardiovascular	1	0
rs1219648	Breast cancer	Cancer	1	0
rs12198986	Height	Quantitative_traits	0	1
rs12199222	Height	Quantitative_traits	1	0
rs12207601	Biochemical measures	Serum_metabolites	1	0
rs12210050	Basal cell carcinoma	Cancer	0	1
rs12212193	Multiple sclerosis	Autoimmune_disease	0	1
rs12219125	Diabetic retinopathy	Diabetes	1	0
rs12230440	Adverse response to lamotrigine and phenytoin	Drug_metabolism	1	0
rs1223271	Parkinson's disease	Aging	1	0
rs12279261	Entorhinal cortical thickness	Aging	1	0
rs12284594	Substance dependence	Neurological_behavioral	1	1
rs12286037	Metabolic syndrome (bivariate traits)	Serum_metabolites	1	0
rs12290811	Bipolar disorder	Neurological_behavioral	1	0
rs12295403	Ovarian reserve	Quantitative_traits	1	0
rs12304921	Type 2 diabetes	Diabetes	1	0
rs1231206	Coronary heart disease	Cardiovascular	1	0
rs12317459	Prostate cancer (gene x gene interaction)	Cancer	1	0
rs12328675	HDL cholesterol	Serum_metabolites	1	0
rs12344583	vWF and FVIII levels	Serum_metabolites	1	1
rs12355784	Liver enzyme levels	Serum_metabolites	1	0
rs12388359	Alcohol dependence	Neurological_behavioral	0	1
rs1239947	Height	Quantitative_traits	1	0
rs1240773	HIV-1 susceptibility	Viral_disease	1	0
rs12411988	Arthritis (juvenile idiopathic)	Autoimmune_disease	1	0
rs12413624	Pancreatic cancer	Cancer	1	0
rs12423712	Cognitive performance	Neurological_behavioral	0	1
rs12431733	Parkinson's disease	Aging	1	0
rs1243647	Prostate cancer (gene x gene interaction)	Cancer	1	1
rs12444268	Type 1 diabetes	Diabetes	1	0
rs12449157	HDL cholesterol	Serum_metabolites	1	0
rs1245541	Insulin-like growth factors	Serum_metabolites	1	0
rs12457996	Major depressive disorder	Neurological_behavioral	0	1
rs12474609	Aging	Aging	1	0
rs12476047	Response to antipsychotic treatment	Drug_metabolism	1	0
rs12477314	Pulmonary function	Kidney_lung_liver	1	0
rs12483205	HIV-1 replication	Viral_disease	0	1
rs12483959	Metabolite levels	Serum_metabolites	1	0
rs12484776	Uterine fibroids	Miscellaneous	0	1
rs12504628	Pulmonary function	Kidney_lung_liver	1	0
rs1250552	Celiac disease	Autoimmune_disease	1	0
rs12511469	Fibrinogen	Serum_metabolites	1	0
rs12518099	Type 2 diabetes and other traits	Diabetes	0	1
rs12522034	Hypertension	Cardiovascular	1	0
rs12526186	Response to antipsychotic treatment	Drug_metabolism	1	0
rs12527253	Response to statin therapy	Drug_metabolism	1	0
rs12527818	Response to hepatitis C treatment	Drug_metabolism	1	0
rs12529514	Rheumatoid arthritis	Autoimmune_disease	0	1
rs12531488	Brain imaging	Neurological_behavioral	0	1
rs12531640	Cognitive performance	Neurological_behavioral	0	1
rs12531711	Primary biliary cirrhosis	Autoimmune_disease	1	0
rs12534093	Height	Quantitative_traits	1	0
rs12534221	AB1-42	Aging	1	0
rs12537	IgA nephropathy	Autoimmune_disease	1	1
rs12537284	Systemic lupus erythematosus	Autoimmune_disease	0	1
rs12569163	Radiation response	Miscellaneous	0	1
rs12571093	Optic disc size (disc)	Quantitative_traits	0	1
rs12576239	QT interval	Cardiovascular	0	1
rs12576775	Bipolar disorder	Neurological_behavioral	1	0
rs12580100	Psoriasis	Autoimmune_disease	1	1
rs12587311	Phospholipid levels (plasma)	Serum_metabolites	1	0
rs1258763	Nonsyndromic cleft lip with or without cleft palate	Miscellaneous	1	0
rs12597579	Body mass index	Quantitative_traits	1	0
rs12604483	HIV-1 susceptibility	Viral_disease	1	0
rs12608932	Amyotrophic lateral sclerosis	Aging	1	0
rs12612420	Exercise (leisure time)	Miscellaneous	1	0
rs12617311	Menarche (age at onset)	Aging	1	0
rs12627933	Intelligence	Neurological_behavioral	1	0
rs1263173	Coronary heart disease	Cardiovascular	1	0
rs12635698	Obesity (extreme)	Quantitative_traits	1	1
rs12638253	Multiple sclerosis (severity)	Autoimmune_disease	0	1
rs1264202	Reasoning	Drug_metabolism	1	1
rs12643654	P-tau181p	Aging	0	1
rs12644436	HIV-1 viral setpoint	Drug_metabolism	1	0
rs1265112	Nevirapine-induced rash	Drug_metabolism	1	1
rs1265181	Psoriasis	Autoimmune_disease	1	1
rs12653946	Prostate cancer	Cancer	1	0
rs12654264	Metabolite levels	Serum_metabolites	1	0
rs1265879	Cognitive test performance	Neurological_behavioral	0	1
rs12670403	Metabolic traits	Serum_metabolites	1	0
rs12670798	Total Cholesterol	Serum_metabolites	0	1
rs12679254	Inattentive symptoms	Neurological_behavioral	1	1
rs12679857	Type 1 diabetes	Diabetes	1	0
rs12682851	Prostate cancer (gene x gene interaction)	Cancer	1	0
rs12686004	HDL cholesterol	Serum_metabolites	1	0
rs1268789	Hair morphology	Quantitative_traits	0	1
rs12696304	Telomere length	Miscellaneous	1	0
rs12700667	Endometriosis	Miscellaneous	0	1
rs12708716	Type 1 diabetes autoantibodies	Diabetes	1	0
rs12708980	HDL cholesterol	Serum_metabolites	0	1
rs12714207	Bilirubin levels	Serum_metabolites	1	0
rs12719740	Arthritis (juvenile idiopathic)	Autoimmune_disease	0	1
rs12727642	Celiac disease	Autoimmune_disease	1	1
rs12740374	Coronary heart disease	Cardiovascular	1	0
rs12745968	Bipolar disorder and schizophrenia	Neurological_behavioral	1	0
rs12753569	Personality dimensions	Neurological_behavioral	1	0
rs12761224	Prion diseases	Neurological_behavioral	1	0
rs12767583	Acenocoumarol maintenance dosage	Drug_metabolism	1	0
rs12772169	Acenocoumarol maintenance dosage	Drug_metabolism	1	0
rs12772794	Neutrophil count	Hematological_parameters	1	1
rs12777823	Response to clopidogrel therapy	Drug_metabolism	1	0
rs1279750	Platelet counts	Hematological_parameters	1	0
rs12797755	Cognitive test performance	Neurological_behavioral	1	1
rs12807809	Schizophrenia	Neurological_behavioral	1	0
rs12808199	Osteoporosis	Aging	1	0
rs12821256	Blond vs. brown hair color	Quantitative_traits	0	1
rs12831974	Rheumatoid arthritis	Autoimmune_disease	1	0
rs1285407	Protein quantitative trait loci	Serum_metabolites	0	1
rs12883384	Neuroticism	Neurological_behavioral	1	0
rs12883884	Cystic fibrosis severity	Miscellaneous	1	0
rs12896399	Eye color	Quantitative_traits	0	1
rs12899618	Pulmonary function	Kidney_lung_liver	1	0
rs12912233	Depression--quantitative trait	Neurological_behavioral	1	0
rs12914385	Pulmonary function	Kidney_lung_liver	1	1
rs12916	LDL cholesterol	Serum_metabolites	1	0
rs12940887	Blood pressure	Cardiovascular	1	0
rs12941150	Pulmonary function decline	Quantitative_traits	1	1
rs1294421	Waist-hip ratio	Quantitative_traits	1	0
rs12957347	Metabolic syndrome	Diabetes	1	1
rs1296028	Parkinson's disease	Aging	1	0
rs12968116	Liver enzyme levels (gamma-glutamyl transferase)	Serum_metabolites	1	0
rs12970134	Body mass index	Quantitative_traits	0	1
rs12979860	Response to hepatitis C treatment	Drug_metabolism	0	1
rs12980275	Lipid levels in hepatitis C treatment	Kidney_lung_liver	1	0
rs13003464	Crohn's disease	Autoimmune_disease	0	1
rs130067	Prostate cancer	Cancer	1	0
rs13015714	Celiac disease	Autoimmune_disease	1	0
rs13016963	Melanoma	Cancer	1	0
rs13022873	Waist Circumference - Triglycerides (WC-TG)	Serum_metabolites	1	0
rs13030978	Liver enzyme levels (gamma-glutamyl transferase)	Serum_metabolites	1	0
rs13048019	Amyotrophic lateral sclerosis	Aging	1	0
rs1305088	Non-alcoholic fatty liver disease histology (other)	Kidney_lung_liver	0	1
rs13053175	Longevity	Aging	1	0
rs13053817	Carotid atherosclerosis in HIV infection	Cardiovascular	1	0
rs130575	Attention deficit hyperactivity disorder	Neurological_behavioral	1	0
rs13069049	Metabolite levels	Serum_metabolites	1	0
rs13073817	Crohn's disease	Autoimmune_disease	1	0
rs13098911	Celiac disease	Autoimmune_disease	0	1
rs13106227	Eosinophilic esophagitis (pediatric)	Autoimmune_disease	1	0
rs13107325	Diastolic blood pressure	Cardiovascular	1	0
rs13109457	D-dimer levels	Serum_metabolites	1	0
rs13111989	HIV-1 viral setpoint	Drug_metabolism	1	0
rs13113376	Intelligence	Neurological_behavioral	1	0
rs13117816	Multiple sclerosis--Brain Glutamate Levels	Autoimmune_disease	0	1
rs13119723	Rheumatoid arthritis	Autoimmune_disease	1	0
rs13130255	Anticoagulant levels	Quantitative_traits	0	1
rs13147758	Pulmonary function	Kidney_lung_liver	1	0
rs13148903	Response to statin therapy	Drug_metabolism	1	0
rs13151961	Celiac disease	Autoimmune_disease	1	0
rs131654	Systemic lupus erythematosus	Autoimmune_disease	0	1
rs1317209	Ulcerative colitis	Autoimmune_disease	1	1
rs131794	Mean corpuscular volume	Hematological_parameters	1	0
rs13187289	Menarche (age at onset)	Aging	1	0
rs13188771	Conduct disorder (interaction)	Neurological_behavioral	1	0
rs1318937	Alcohol and nictotine co-dependence	Neurological_behavioral	1	1
rs13194053	Schizophrenia	Neurological_behavioral	1	0
rs13194491	Iron status biomarkers	Serum_metabolites	1	1
rs13195786	Calcium levels	Serum_metabolites	1	0
rs13208776	Vitiligo	Miscellaneous	1	0
rs13221576	Intelligence	Neurological_behavioral	1	0
rs1322512	Tonometry	Cardiovascular	1	0
rs13236689	Mean platelet volume	Hematological_parameters	1	1
rs1324015	Cognitive performance	Neurological_behavioral	1	0
rs1325154	Attention deficit hyperactivity disorder (time to onset)	Neurological_behavioral	0	1
rs13252298	Prostate cancer	Cancer	1	0
rs13273073	Treatment response for severe sepsis	Drug_metabolism	1	1
rs13273123	Height	Quantitative_traits	1	0
rs13277113	Systemic lupus erythematosus	Autoimmune_disease	1	0
rs13281615	Breast cancer	Cancer	1	0
rs1329428	Age-related macular degeneration	Aging	0	1
rs13294589	Gallbladder cancer	Cancer	1	0
rs1329573	Intelligence	Neurological_behavioral	1	1
rs13300284	RR interval (heart rate)	Cardiovascular	0	1
rs13330107	Inattentive symptoms	Neurological_behavioral	1	0
rs1333026	Body mass index	Quantitative_traits	0	1
rs1333040	Intracranial aneurysm	Cardiovascular	1	0
rs1333048	Coronary heart disease	Cardiovascular	1	0
rs1333049	Coronary artery calcification	Cardiovascular	1	0
rs1333051	Type 2 diabetes	Diabetes	1	0
rs13333226	Hypertension	Cardiovascular	1	1
rs1335515	Attention deficit hyperactivity disorder (time to onset)	Neurological_behavioral	1	0
rs13358864	Uric acid levels	Serum_metabolites	1	0
rs13361707	Gastric cancer	Cancer	1	0
rs13385191	Prostate cancer	Cancer	0	1
rs13385731	Systemic lupus erythematosus	Autoimmune_disease	1	0
rs13387042	Breast cancer	Cancer	0	1
rs13393173	Response to TNF antagonist treatment	Drug_metabolism	1	0
rs13397985	Chronic lymphocytic leukemia	Cancer	1	0
rs13405728	Polycystic ovary syndrome	Miscellaneous	0	1
rs13409348	Bipolar disorder	Neurological_behavioral	1	0
rs1341239	Paget's disease	Aging	1	0
rs1341665	Inflammatory biomarkers	Hematological_parameters	1	0
rs1342038	Diabetic retinopathy	Diabetes	1	0
rs1342326	Asthma	Autoimmune_disease	1	0
rs1342899	Response to antineoplastic agents	Drug_metabolism	1	0
rs13429458	Polycystic ovary syndrome	Miscellaneous	1	1
rs1343075	Cognitive test performance	Neurological_behavioral	1	1
rs1343151	Crohn's disease	Autoimmune_disease	1	0
rs13436218	Sexual dysfunction (SSRI/SNRI-related)	Neurological_behavioral	1	0
rs13437082	Height	Quantitative_traits	1	1
rs13438327	Sudden cardiac arrest	Cardiovascular	1	0
rs1344694	Alcohol dependence	Neurological_behavioral	0	1
rs1348582	QT interval	Cardiovascular	1	0
rs1349547	HIV-1 susceptibility	Viral_disease	0	1
rs1354492	vWF and FVIII levels	Serum_metabolites	1	0
rs1361108	Height	Quantitative_traits	1	0
rs1362756	Optic disc parameters	Quantitative_traits	1	0
rs1366594	Bone mineral density	Radiographic_parameters	1	0
rs13702	HDL Cholesterol - Triglycerides (HDLC-TG)	Serum_metabolites	1	0
rs1371867	Atrioventricular conduction	Cardiovascular	0	1
rs1371924	Tonometry	Cardiovascular	1	1
rs1372072	Primary biliary cirrhosis	Autoimmune_disease	1	0
rs1372662	Hypertension	Cardiovascular	1	0
rs1373549	Hippocampal atrophy	Aging	1	0
rs1373692	Crohn's disease	Autoimmune_disease	1	1
rs1375144	Bipolar disorder	Neurological_behavioral	1	0
rs1378942	Diastolic blood pressure	Cardiovascular	1	0
rs1379659	Echocardiographic traits	Cardiovascular	1	1
rs1380131	Alcoholism (heaviness of drinking)	Neurological_behavioral	0	1
rs1381102	Attention deficit hyperactivity disorder and conduct disorder	Neurological_behavioral	1	0
rs1382269	Metabolite levels	Serum_metabolites	1	0
rs1385374	Systemic lupus erythematosus	Autoimmune_disease	1	0
rs1386330	Multiple sclerosis (age of onset)	Autoimmune_disease	1	1
rs1391511	Neonatal lupus	Autoimmune_disease	0	1
rs1395241	Bipolar disorder and major depressive disorder (combined)	Neurological_behavioral	0	1
rs1395479	Heart rate variability traits	Cardiovascular	1	0
rs1395821	Coronary heart disease	Cardiovascular	1	0
rs1397048	Hemostatic factors and hematological phenotypes	Hematological_parameters	0	1
rs1398024	Crohn's disease and sarcoidosis (combined)	Autoimmune_disease	1	0
rs1400544	Subclinical atherosclerosis traits (other)	Cardiovascular	1	0
rs1401543	Anticoagulant levels	Quantitative_traits	1	0
rs1402837	Glycated hemoglobin levels	Hematological_parameters	1	0
rs140522	Multiple sclerosis	Autoimmune_disease	0	1
rs1408282	C-reactive protein	Serum_metabolites	1	1
rs1408799	Blue vs. green eyes	Quantitative_traits	1	0
rs1411478	Progressive supranuclear palsy	Aging	0	1
rs1412444	Coronary heart disease	Cardiovascular	1	0
rs1412829	Nasopharyngeal carcinoma	Cancer	1	0
rs1413191	HIV-1 control	Viral_disease	1	0
rs1413885	Anticoagulant levels	Quantitative_traits	1	0
rs1415259	Electrocardiographic traits	Cardiovascular	1	0
rs1417352	Select biomarker traits	Serum_metabolites	1	0
rs1420101	Eosinophil counts	Hematological_parameters	1	0
rs1421085	Obesity	Quantitative_traits	1	0
rs1426153	Alcohol and nictotine co-dependence	Neurological_behavioral	1	1
rs1430742	Bone mineral density (spine)	Radiographic_parameters	1	0
rs1431318	Cannabis dependence	Neurological_behavioral	1	0
rs1432295	Hodgkin's lymphoma	Cancer	1	0
rs1436953	Type 2 diabetes	Diabetes	1	1
rs1436955	Type 2 diabetes	Diabetes	1	1
rs1437898	Multiple sclerosis (age of onset)	Autoimmune_disease	1	0
rs1441756	Metabolic syndrome (bivariate traits)	Serum_metabolites	1	0
rs1443512	Waist-hip ratio	Quantitative_traits	1	1
rs1446468	Blood pressure	Cardiovascular	1	0
rs1447537	RR interval (heart rate)	Cardiovascular	1	0
rs1449984	Depression--quantitative trait	Neurological_behavioral	1	0
rs1452093	Dialysis-related mortality	Miscellaneous	1	0
rs1452928	Hip geometry	Quantitative_traits	1	0
rs1455782	Pulmonary function	Kidney_lung_liver	1	0
rs1456315	Prostate cancer	Cancer	1	0
rs1456893	Crohn's disease	Autoimmune_disease	0	1
rs1458038	Diastolic blood pressure	Cardiovascular	1	0
rs1463525	Systemic lupus erythematosus	Autoimmune_disease	1	0
rs1463984	Cognitive test performance	Neurological_behavioral	0	1
rs1465618	Prostate cancer	Cancer	0	1
rs1466535	Abdominal aortic aneurysm	Cardiovascular	1	1
rs1471225	Inattentive symptoms	Neurological_behavioral	1	0
rs1471356	Radiation response	Miscellaneous	0	1
rs1474563	Height	Quantitative_traits	0	1
rs1474747	Select biomarker traits	Serum_metabolites	1	0
rs1476587	Brachial circumference	Quantitative_traits	1	0
rs1478091	Multiple sclerosis (severity)	Autoimmune_disease	1	0
rs1481012	Response to statin therapy (LDL-C)	Serum_metabolites	0	1
rs1484170	Cardiac hypertrophy	Cardiovascular	1	0
rs1488902	Amyotrophic lateral sclerosis	Aging	1	1
rs1490388	Height	Quantitative_traits	1	0
rs1490453	Biochemical measures	Serum_metabolites	1	1
rs1491942	Parkinson's disease	Aging	1	0
rs1494373	Response to antipsychotic therapy (extrapyramidal side effects)	Drug_metabolism	1	0
rs1494961	Upper aerodigestive tract cancers	Cancer	1	1
rs1495377	Creutzfeldt-Jakob disease (variant)	Diabetes	1	0
rs1495741	Bladder cancer	Cancer	1	0
rs1495743	Metabolic traits	Serum_metabolites	1	0
rs1495965	Behcet's disease	Autoimmune_disease	1	0
rs1497828	Dialysis-related mortality	Miscellaneous	1	0
rs1502844	Schizophrenia	Neurological_behavioral	1	0
rs1504749	Intracranial aneurysm	Cardiovascular	1	0
rs1511412	Keloid	Miscellaneous	1	0
rs151181	Crohn's disease	Autoimmune_disease	1	0
rs1512268	Prostate cancer	Cancer	1	1
rs1512651	Warfarin maintenance dose	Drug_metabolism	1	1
rs1513670	Bone mineral density (hip)	Radiographic_parameters	1	0
rs1514175	Body mass index	Quantitative_traits	1	1
rs1514928	Attention deficit hyperactivity disorder	Neurological_behavioral	1	1
rs1517484	Attention deficit hyperactivity disorder (time to onset)	Neurological_behavioral	1	0
rs1518111	Behcet's disease	Autoimmune_disease	1	0
rs1521	Graves' disease	Autoimmune_disease	1	0
rs1521882	Attention deficit hyperactivity disorder and conduct disorder	Neurological_behavioral	0	1
rs1524058	Bone mineral density (spine)	Radiographic_parameters	1	0
rs1527243	Erectile dysfunction and prostate cancer treatment	Miscellaneous	1	0
rs1529093	Non-alcoholic fatty liver disease histology (other)	Kidney_lung_liver	1	0
rs1529316	Multiple sclerosis	Autoimmune_disease	1	1
rs1529672	Pulmonary function	Kidney_lung_liver	0	1
rs1532085	Metabolic syndrome	Diabetes	1	0
rs1532278	Alzheimer's disease (late onset)	Aging	1	0
rs1532815	Response to acetaminophen (hepatotoxicity)	Drug_metabolism	1	0
rs1534166	Alcohol consumption	Neurological_behavioral	1	1
rs1535	Phospholipid levels (plasma)	Serum_metabolites	1	0
rs1537415	Periodontitis	Miscellaneous	1	0
rs1540771	Freckles	Quantitative_traits	1	0
rs1547014	Vertical cup-disc ratio	Quantitative_traits	0	1
rs1547374	Pancreatic cancer	Cancer	1	0
rs1549318	Proinsulin levels	Serum_metabolites	1	0
rs1549519	Height	Quantitative_traits	1	0
rs1550057	Conduct disorder (case status)	Neurological_behavioral	1	1
rs1550404	Intelligence	Neurological_behavioral	0	1
rs1551943	Pulmonary function	Kidney_lung_liver	1	0
rs1556032	AIDS	Viral_disease	1	0
rs1557351	Multiple sclerosis (age of onset)	Autoimmune_disease	1	0
rs1558744	Ulcerative colitis	Autoimmune_disease	1	0
rs1558902	Obesity	Quantitative_traits	1	0
rs1561570	Paget's disease	Aging	1	1
rs1562430	Breast cancer	Cancer	1	0
rs1564348	Total Cholesterol	Serum_metabolites	0	1
rs1568679	Response to antipsychotic treatment	Drug_metabolism	0	1
rs1569019	Height	Quantitative_traits	1	0
rs1569723	Kawasaki disease	Autoimmune_disease	0	1
rs1570989	Alcohol and nictotine co-dependence	Neurological_behavioral	0	1
rs1571942	Diabetic retinopathy	Diabetes	1	1
rs1572050	Renal sinus fat	Quantitative_traits	1	0
rs1572072	Nasopharyngeal carcinoma	Cancer	1	0
rs157350	Anthropometric traits	Quantitative_traits	0	1
rs1574192	Brain imaging in schizophrenia (interaction)	Neurological_behavioral	1	0
rs1584157	Cognitive test performance	Neurological_behavioral	1	0
rs1585440	Pancreatic cancer	Cancer	0	1
rs1585471	Myopia (pathological)	Miscellaneous	1	0
rs1588265	Asthma	Autoimmune_disease	1	0
rs1600249	Rheumatoid arthritis	Autoimmune_disease	0	1
rs1601875	Bipolar disorder	Neurological_behavioral	1	0
rs163030	Caudate nucleus volume	Neurological_behavioral	1	0
rs1635	Schizophrenia	Neurological_behavioral	0	1
rs1635852	Height	Quantitative_traits	1	0
rs164898	Metabolic syndrome	Diabetes	1	0
rs1659127	Menarche (age at onset)	Aging	1	0
rs1667255	Retinol levels	Serum_metabolites	1	0
rs1668871	Platelet counts	Hematological_parameters	1	1
rs1668873	Mean platelet volume	Hematological_parameters	1	0
rs1670533	Recombination rate (females)	Miscellaneous	1	0
rs167769	Eosinophilic esophagitis (pediatric)	Autoimmune_disease	1	1
rs1678542	Rheumatoid arthritis	Autoimmune_disease	1	0
rs16826658	Endometriosis	Miscellaneous	1	1
rs16839962	Response to statin therapy	Drug_metabolism	1	0
rs16849225	Blood pressure	Cardiovascular	0	1
rs16861329	Type 2 diabetes	Diabetes	1	0
rs16861990	D-dimer levels	Serum_metabolites	0	1
rs16864755	Osteoporosis-related phenotypes	Radiographic_parameters	1	0
rs16867225	Prostate cancer (gene x gene interaction)	Cancer	1	0
rs16886165	Breast cancer	Cancer	1	0
rs16887244	Schizophrenia	Neurological_behavioral	1	0
rs16891982	Eye color	Quantitative_traits	0	1
rs16892766	Colorectal cancer	Cancer	0	1
rs16893526	Coronary heart disease	Cardiovascular	1	0
rs16896068	Height	Quantitative_traits	1	0
rs169082	Protein quantitative trait loci	Serum_metabolites	1	1
rs16909898	Pulmonary function	Kidney_lung_liver	1	0
rs16915157	Schizophrenia	Neurological_behavioral	1	0
rs16920624	Response to antidepressants	Drug_metabolism	0	1
rs1692120	Phospholipid levels (plasma)	Serum_metabolites	1	0
rs16928529	Attention deficit hyperactivity disorder	Neurological_behavioral	1	0
rs16928809	Bilirubin levels	Serum_metabolites	1	1
rs16933812	Obesity and blood pressure	Cardiovascular	0	1
rs16939046	Information processing speed	Neurological_behavioral	1	1
rs16940202	Ulcerative colitis	Autoimmune_disease	0	1
rs16942887	HDL cholesterol	Serum_metabolites	1	0
rs16944141	Prostate cancer (gene x gene interaction)	Cancer	1	0
rs16946160	Nephrotic syndrome (acquired)	Kidney_lung_liver	1	0
rs16956936	Type 1 diabetes	Diabetes	1	0
rs16965039	Coronary heart disease	Cardiovascular	1	0
rs16966460	Bipolar disorder	Neurological_behavioral	1	0
rs1697137	Carotid atherosclerosis in HIV infection	Cardiovascular	1	0
rs16971384	Coronary heart disease	Cardiovascular	1	0
rs1697421	Phosphorus levels	Serum_metabolites	1	0
rs16991615	Menopause (age at onset)	Aging	1	0
rs17002253	Adverse response to lamotrigine and phenytoin	Drug_metabolism	0	1
rs17007017	Conduct disorder (case status)	Neurological_behavioral	0	1
rs1701704	Type 1 diabetes autoantibodies	Diabetes	1	1
rs17020136	Ventricular conduction	Cardiovascular	1	0
rs17021918	Prostate cancer	Cancer	1	0
rs17027258	White blood cell types	Hematological_parameters	1	0
rs17030613	Blood pressure	Cardiovascular	0	1
rs17036350	Corneal curvature	Quantitative_traits	0	1
rs17050782	Smoking behavior	Neurological_behavioral	1	0
rs17066096	Multiple sclerosis	Autoimmune_disease	1	0
rs17077154	Cytomegalovirus antibody response	Viral_disease	0	1
rs17079928	Orofacial clefts	Miscellaneous	1	0
rs17081935	Height	Quantitative_traits	1	0
rs17083844	Systemic lupus erythematosus	Autoimmune_disease	0	1
rs170934	Multiple sclerosis	Autoimmune_disease	1	0
rs17094273	Tanning	Quantitative_traits	1	0
rs17095830	Ankylosing spondylitis	Autoimmune_disease	0	1
rs17100498	Response to antipsychotic treatment	Drug_metabolism	1	0
rs17101394	Sphingolipid levels	Serum_metabolites	1	0
rs17114036	Coronary heart disease	Cardiovascular	1	0
rs17114046	Coronary heart disease	Cardiovascular	1	1
rs17122021	Pain	Neurological_behavioral	1	0
rs17122693	Cognitive test performance	Neurological_behavioral	0	1
rs17126232	Obesity	Quantitative_traits	1	1
rs1712790	Urinary albumin excretion	Kidney_lung_liver	1	0
rs17129789	Primary biliary cirrhosis	Autoimmune_disease	1	0
rs1713985	Age-related macular degeneration	Aging	0	1
rs17146964	Vertical cup-disc ratio	Quantitative_traits	1	0
rs17148090	Phospholipid levels (plasma)	Serum_metabolites	0	1
rs17151904	Carotid atherosclerosis in HIV infection	Cardiovascular	0	1
rs17153527	Menopause (age at onset)	Aging	1	0
rs17157663	Quantitative traits	Quantitative_traits	1	0
rs17166496	Type 1 diabetes	Diabetes	1	0
rs17174870	Multiple sclerosis	Autoimmune_disease	1	1
rs17178006	Hippocampal volume	Quantitative_traits	1	0
rs17189298	T-tau	Aging	1	0
rs17216786	Response to antipsychotic treatment	Drug_metabolism	1	0
rs17221417	Crohn's disease	Autoimmune_disease	1	0
rs17228212	Coronary heart disease	Cardiovascular	1	0
rs17234657	Crohn's disease	Autoimmune_disease	1	0
rs17249754	Blood pressure	Cardiovascular	1	0
rs17251221	Calcium levels	Serum_metabolites	1	0
rs17259784	Cardiac hypertrophy	Cardiovascular	1	0
rs17265703	Phosphorus levels	Serum_metabolites	1	0
rs17267292	Metabolite levels	Serum_metabolites	1	0
rs17271305	Two-hour glucose challenge	Serum_metabolites	1	0
rs1727307	Platelet counts	Hematological_parameters	1	0
rs1727638	AB1-42	Aging	1	0
rs17279437	Urinary metabolites	Serum_metabolites	1	0
rs17287293	Resting heart rate	Cardiovascular	1	0
rs17291045	HIV-1 control	Viral_disease	1	0
rs17291650	Sudden cardiac arrest	Cardiovascular	0	1
rs17291845	Information processing speed	Neurological_behavioral	1	0
rs17309827	Crohn's disease	Autoimmune_disease	1	0
rs17316633	Hair morphology	Quantitative_traits	1	0
rs17318596	Height	Quantitative_traits	1	0
rs17319721	Chronic kidney disease	Kidney_lung_liver	1	0
rs17321515	Triglycerides	Serum_metabolites	1	0
rs17364464	Dialysis-related mortality	Miscellaneous	1	0
rs17367118	Attention deficit hyperactivity disorder	Neurological_behavioral	1	0
rs17367504	Blood pressure	Cardiovascular	1	1
rs17369571	Protein quantitative trait loci	Serum_metabolites	1	0
rs17376456	Diabetic retinopathy	Diabetes	1	1
rs17398575	Carotid intima media thickness	Cardiovascular	1	0
rs17404956	Diabetic retinopathy	Diabetes	1	0
rs17410015	Response to antipsychotic treatment	Drug_metabolism	0	1
rs1741344	Height	Quantitative_traits	1	0
rs17421627	Retinal vascular caliber	Cardiovascular	1	0
rs17427389	Alcohol and nictotine co-dependence	Neurological_behavioral	1	1
rs17445836	Multiple sclerosis	Autoimmune_disease	1	0
rs174479	Sphingolipid levels	Serum_metabolites	1	0
rs174535	Phospholipid levels (plasma)	Serum_metabolites	1	0
rs174536	Phospholipid levels (plasma)	Serum_metabolites	1	0
rs174538	Phospholipid levels (plasma)	Serum_metabolites	1	0
rs174546	Total Cholesterol	Serum_metabolites	1	0
rs174547	Lipid metabolism phenotypes	Serum_metabolites	1	0
rs174548	HDL cholesterol	Serum_metabolites	1	0
rs174550	Phospholipid levels (plasma)	Serum_metabolites	1	0
rs174570	Total Cholesterol	Serum_metabolites	1	0
rs174574	Phospholipid levels (plasma)	Serum_metabolites	1	0
rs174583	Response to statin therapy	Drug_metabolism	1	0
rs174601	Liver enzyme levels (alkaline phosphatase)	Serum_metabolites	1	0
rs1746048	Coronary heart disease	Cardiovascular	1	1
rs17466684	Panic disorder	Neurological_behavioral	1	0
rs17477177	Blood pressure	Cardiovascular	1	0
rs1748195	Triglycerides	Serum_metabolites	1	0
rs17505102	Acute lymphoblastic leukemia (childhood)	Cancer	1	0
rs17511627	Alzheimer's disease	Aging	1	0
rs1751492	Soluble leptin receptor levels	Serum_metabolites	1	0
rs17525472	Asthma	Autoimmune_disease	1	0
rs17552189	Cannabis dependence	Neurological_behavioral	1	0
rs17556665	Inflammatory biomarkers	Hematological_parameters	0	1
rs17564315	Inflammatory biomarkers	Hematological_parameters	1	0
rs1757948	vWF and FVIII levels	Serum_metabolites	0	1
rs17581368	Entorhinal cortical thickness	Aging	1	0
rs17584499	Type 2 diabetes	Diabetes	1	0
rs17584516	Intelligence	Neurological_behavioral	1	0
rs17586674	Cognitive test performance	Neurological_behavioral	0	1
rs17599018	Temperament-related traits	Neurological_behavioral	0	1
rs17600642	Bipolar disorder	Neurological_behavioral	1	0
rs17606561	Phospholipid levels (plasma)	Serum_metabolites	1	0
rs17608766	Systolic blood pressure	Cardiovascular	1	0
rs17609940	Coronary heart disease	Cardiovascular	1	0
rs17636733	Cardiac hypertrophy	Cardiovascular	1	0
rs17645023	Bipolar disorder and schizophrenia	Neurological_behavioral	1	0
rs17646946	Common traits (Other)	Neurological_behavioral	1	0
rs17662626	Schizophrenia	Neurological_behavioral	1	0
rs17665859	Bilirubin levels	Serum_metabolites	0	1
rs17667932	Kawasaki disease	Autoimmune_disease	1	0
rs1768208	Progressive supranuclear palsy	Aging	1	0
rs17690232	Height	Quantitative_traits	1	0
rs17696736	Type 1 diabetes	Diabetes	1	0
rs17697518	Obesity	Quantitative_traits	1	1
rs17706439	RR interval (heart rate)	Cardiovascular	1	0
rs17716942	Psoriasis	Autoimmune_disease	1	0
rs17718586	Sudden cardiac arrest	Cardiovascular	1	0
rs17718828	Phospholipid levels (plasma)	Serum_metabolites	1	0
rs17725255	Anorexia nervosa	Neurological_behavioral	1	0
rs17750015	Depression and alcohol dependence	Neurological_behavioral	1	0
rs17763373	Prion diseases	Neurological_behavioral	1	0
rs17766217	Response to antidepressant treatment	Drug_metabolism	1	0
rs17767419	Thyroid volume	Miscellaneous	1	0
rs17773430	Obesity and blood pressure	Cardiovascular	1	0
rs17774966	Entorhinal cortical thickness	Aging	1	0
rs17782313	Height	Quantitative_traits	1	0
rs1779876	Protein quantitative trait loci	Serum_metabolites	0	1
rs1780324	Liver enzyme levels	Serum_metabolites	1	0
rs17824933	Multiple sclerosis	Autoimmune_disease	1	0
rs1787200	Height	Quantitative_traits	1	0
rs1789891	Alcohol dependence	Neurological_behavioral	1	1
rs179429	Platelet aggregation	Hematological_parameters	1	0
rs1799810	Self-rated health	Miscellaneous	1	0
rs1799853	Warfarin maintenance dose	Drug_metabolism	0	1
rs1800562	Cardiovascular disease risk factors	Cardiovascular	0	1
rs1800588	HDL cholesterol	Serum_metabolites	1	0
rs1800788	Fibrinogen	Serum_metabolites	1	0
rs1800789	Fibrinogen	Serum_metabolites	1	0
rs1801133	Homocysteine levels	Serum_metabolites	1	0
rs1801239	Urinary albumin excretion	Kidney_lung_liver	0	1
rs1801274	Kawasaki disease	Autoimmune_disease	1	0
rs1801516	Melanoma	Cancer	1	0
rs1801725	Calcium levels	Serum_metabolites	1	0
rs1802295	Type 2 diabetes	Diabetes	1	1
rs1805017	Lipoprotein-associated phospholipase A2 activity and mass	Serum_metabolites	1	0
rs1805081	Obesity	Quantitative_traits	1	0
rs180515	Multiple sclerosis	Autoimmune_disease	1	0
rs180730	Fasting plasma glucose	Serum_metabolites	1	0
rs181359	Crohn's disease	Autoimmune_disease	1	0
rs181362	HDL cholesterol	Serum_metabolites	1	0
rs1823068	Sleepiness	Neurological_behavioral	1	0
rs1825630	Aortic root size	Cardiovascular	1	0
rs1828591	Chronic obstructive pulmonary disease	Kidney_lung_liver	1	0
rs1830084	Iron status biomarkers	Serum_metabolites	1	0
rs183211	Parkinson's disease	Aging	0	1
rs1834640	Skin pigmentation	Quantitative_traits	0	1
rs1835740	Migraine	Neurological_behavioral	1	0
rs1840440	Weight	Quantitative_traits	1	1
rs1844437	Hoarding	Neurological_behavioral	1	0
rs1845344	F-cell distribution	Hematological_parameters	0	1
rs1847134	Eye color	Quantitative_traits	1	0
rs1853665	Radiation response	Miscellaneous	1	1
rs185819	Height	Quantitative_traits	0	1
rs1859156	Attention deficit hyperactivity disorder	Neurological_behavioral	0	1
rs1859962	Prostate cancer	Cancer	0	1
rs1863080	Anthropometric traits	Quantitative_traits	1	0
rs1864163	HDL cholesterol	Serum_metabolites	0	1
rs1864982	Alcohol dependence	Neurological_behavioral	1	0
rs1869901	Schizophrenia	Neurological_behavioral	1	0
rs1875620	Response to statin therapy (LDL-C)	Serum_metabolites	1	0
rs1876518	Celiac disease and Rheumatoid arthritis	Autoimmune_disease	1	0
rs1879352	Acute lymphoblastic leukemia (childhood)	Cancer	1	0
rs1881797	Acute lymphoblastic leukemia (childhood)	Cancer	1	0
rs1883025	Metabolic syndrome	Diabetes	1	0
rs1883415	Liver enzyme levels (alkaline phosphatase)	Serum_metabolites	0	1
rs1884136	Information processing speed	Neurological_behavioral	1	1
rs1884537	Optic disc size (disc)	Quantitative_traits	1	0
rs1888414	Hippocampal atrophy	Aging	1	0
rs1889899	Smoking behavior	Neurological_behavioral	1	0
rs1890645	Neonatal lupus	Autoimmune_disease	0	1
rs1893217	Celiac disease and Rheumatoid arthritis	Autoimmune_disease	1	1
rs1896312	PR interval	Cardiovascular	1	0
rs1897031	Cognitive performance	Neurological_behavioral	1	1
rs1900004	Optic disc parameters	Quantitative_traits	1	0
rs1901440	Response to gemcitabine in pancreatic cancer	Drug_metabolism	1	0
rs1902341	Peripheral artery disease	Cardiovascular	1	0
rs1902618	Pulmonary function decline	Quantitative_traits	1	0
rs1903595	Platelet aggregation	Hematological_parameters	1	0
rs1908038	Intelligence	Neurological_behavioral	0	1
rs1913517	Systemic lupus erythematosus	Autoimmune_disease	1	0
rs1915279	Treatment response for severe sepsis	Drug_metabolism	1	0
rs1916284	Prostate cancer (gene x gene interaction)	Cancer	1	0
rs1923775	Alzheimer's disease	Aging	1	1
rs1925690	MRI atrophy measures	Aging	1	1
rs1926203	Lung cancer	Cancer	1	0
rs1926657	Breast cancer	Cancer	1	0
rs1927457	Normalized brain volume	Quantitative_traits	1	0
rs1927702	Body mass index	Quantitative_traits	1	1
rs1927745	Depression--quantitative trait	Neurological_behavioral	1	0
rs1928168	Pulmonary function	Kidney_lung_liver	1	1
rs1934951	Osteonecrosis of the jaw	Aging	1	0
rs1935881	Echocardiographic traits	Cardiovascular	1	0
rs1937332	Atrioventricular conduction	Cardiovascular	1	0
rs1939992	Protein quantitative trait loci	Serum_metabolites	1	0
rs1943816	P-tau181p	Aging	1	0
rs1945213	Acute lymphoblastic leukemia (childhood)	Cancer	1	0
rs1949733	Response to antineoplastic agents	Drug_metabolism	1	0
rs1951082	Attention deficit hyperactivity disorder and conduct disorder	Neurological_behavioral	1	0
rs195204	Alcoholism (heaviness of drinking)	Neurological_behavioral	1	0
rs1953126	Celiac disease and Rheumatoid arthritis	Autoimmune_disease	0	1
rs1956529	Primary tooth development (number of teeth)	Quantitative_traits	1	0
rs1967017	Urate levels	Serum_metabolites	1	0
rs1969253	Major depressive disorder	Neurological_behavioral	1	0
rs1970546	Volumetric brain MRI	Neurological_behavioral	1	0
rs1975197	Restless legs syndrome	Neurological_behavioral	1	0
rs1975974	Psoriasis	Autoimmune_disease	1	0
rs1976403	Liver enzyme levels (alkaline phosphatase)	Serum_metabolites	1	0
rs1980493	Anti-cyclic Citrullinated Peptide Antibody	Autoimmune_disease	1	1
rs1982821	Uric acid levels	Serum_metabolites	1	0
rs1983853	Type 1 diabetes	Diabetes	1	1
rs1983891	Prostate cancer	Cancer	1	0
rs1986655	Bilirubin levels	Serum_metabolites	1	0
rs198846	Blood pressure	Cardiovascular	1	0
rs1990760	Type 1 diabetes autoantibodies	Diabetes	1	0
rs1992045	Bipolar disorder and schizophrenia	Neurological_behavioral	1	1
rs1992660	Crohn's disease	Autoimmune_disease	1	0
rs1994016	Coronary heart disease	Cardiovascular	1	0
rs1994090	Parkinson's disease	Aging	1	0
rs199515	Parkinson's disease	Aging	1	0
rs199533	Parkinson's disease	Aging	1	1
rs1997111	T-tau	Aging	1	0
rs1998303	Select biomarker traits	Serum_metabolites	1	0
rs1999805	Bone mineral density (spine)	Radiographic_parameters	1	0
rs2000999	Haptoglobin levels	Quantitative_traits	1	0
rs2001945	Triglycerides	Serum_metabolites	1	0
rs2002030	Cognitive test performance	Neurological_behavioral	1	0
rs200759	Hypertension	Cardiovascular	0	1
rs2008242	Electrocardiographic conduction measures	Cardiovascular	1	0
rs2011905	Cytomegalovirus antibody response	Viral_disease	1	0
rs2014357	Common traits (Other)	Neurological_behavioral	0	1
rs2015599	Mean platelet volume	Hematological_parameters	1	0
rs2016266	Bone mineral density (spine)	Radiographic_parameters	1	0
rs201789	Anthropometric traits	Quantitative_traits	0	1
rs2018368	Bipolar disorder and schizophrenia	Neurological_behavioral	1	0
rs2019960	Multiple sclerosis	Autoimmune_disease	0	1
rs2021722	Schizophrenia	Neurological_behavioral	1	0
rs2023634	Metabolic traits	Serum_metabolites	1	0
rs2028299	Type 2 diabetes	Diabetes	1	1
rs2031577	Longevity	Aging	1	0
rs2036527	Pulmonary function	Kidney_lung_liver	1	0
rs2038256	Multiple sclerosis--Brain Glutamate Levels	Autoimmune_disease	0	1
rs2038823	Diabetic retinopathy	Diabetes	1	0
rs2039485	Brain lesion load	Neurological_behavioral	0	1
rs2040406	Multiple sclerosis	Autoimmune_disease	1	0
rs2043085	Metabolic syndrome (bivariate traits)	Serum_metabolites	1	0
rs2044117	Bipolar disorder and schizophrenia	Neurological_behavioral	1	0
rs2046383	Heart failure	Cardiovascular	0	1
rs2048327	Coronary heart disease	Cardiovascular	0	1
rs2049953	Non-alcoholic fatty liver disease histology (AST)	Kidney_lung_liver	1	0
rs204999	Nodular sclerosis Hodgkin lymphoma	Cancer	0	1
rs2052550	Iron status biomarkers	Serum_metabolites	1	0
rs2053302	Response to statin therapy	Drug_metabolism	1	0
rs2057178	Tuberculosis	Parasitic_bacterial_disease	1	0
rs2058660	Crohn's disease	Autoimmune_disease	1	0
rs2062305	Crohn's disease	Autoimmune_disease	1	0
rs2066808	Psoriasis	Autoimmune_disease	1	1
rs2066938	Metabolic traits	Serum_metabolites	0	1
rs2068361	Orofacial clefts	Miscellaneous	1	0
rs206936	Body mass index	Quantitative_traits	1	0
rs2069408	Asthma	Autoimmune_disease	1	1
rs2070600	Pulmonary function	Kidney_lung_liver	0	1
rs2070729	Platelet counts	Hematological_parameters	1	0
rs2071348	Beta thalassemia/hemoglobin E disease	Cardiovascular	1	1
rs2071598	Prion diseases	Neurological_behavioral	1	0
rs2072183	Total Cholesterol	Serum_metabolites	1	0
rs2072590	Ovarian cancer	Cancer	1	0
rs2073233	Brain structure	Neurological_behavioral	1	0
rs2074404	Celiac disease	Autoimmune_disease	1	1
rs2074955	P-tau181p	Aging	1	0
rs2075292	Triglycerides	Serum_metabolites	0	1
rs2075555	Breast cancer	Cancer	0	1
rs2075876	Rheumatoid arthritis	Autoimmune_disease	1	0
rs2076529	Waist-hip ratio	Quantitative_traits	1	0
rs2076756	Crohn's disease	Autoimmune_disease	1	0
rs2079795	Height	Quantitative_traits	1	0
rs2081687	Total Cholesterol	Serum_metabolites	1	0
rs2084385	Total ventricular volume	Aging	1	1
rs2084881	Ovarian cancer	Cancer	1	0
rs2087160	Metabolic traits	Serum_metabolites	1	0
rs2090409	Menarche (age at onset)	Aging	1	0
rs2093210	Height	Quantitative_traits	1	0
rs210134	Mean platelet volume	Hematological_parameters	1	1
rs210138	Testicular germ cell tumor	Cancer	1	0
rs2103868	Panic disorder	Neurological_behavioral	0	1
rs2106261	Atrial fibrillation	Cardiovascular	1	0
rs2111504	Bipolar disorder	Neurological_behavioral	1	0
rs2112347	Body mass index	Quantitative_traits	1	0
rs2115386	Diabetic retinopathy	Diabetes	1	0
rs2115763	Interleukin-18 levels	Serum_metabolites	1	0
rs2116078	Multiple sclerosis (age of onset)	Autoimmune_disease	1	0
rs211718	Metabolic traits	Serum_metabolites	1	0
rs2119704	Multiple sclerosis	Autoimmune_disease	0	1
rs2120991	Biliary atresia	Kidney_lung_liver	1	1
rs2121433	Alzheimer's disease biomarkers	Aging	0	1
rs2121875	Prostate cancer	Cancer	1	0
rs2124349	Cognitive performance	Neurological_behavioral	0	1
rs2125623	Mortality among heart failure patients	Cardiovascular	1	0
rs2126259	LDL cholesterol	Serum_metabolites	0	1
rs2131925	Total Cholesterol	Serum_metabolites	1	0
rs2135319	Bilirubin levels	Serum_metabolites	1	0
rs2136093	Response to antidepressants	Drug_metabolism	1	1
rs2140773	Liver enzyme levels (gamma-glutamyl transferase)	Serum_metabolites	1	1
rs2142672	LDL cholesterol	Serum_metabolites	1	0
rs2144300	HDL cholesterol	Serum_metabolites	1	0
rs2145998	Height	Quantitative_traits	1	0
rs2153157	Menopause (age at onset)	Aging	1	0
rs2154294	Alcoholism (12-month weekly alcohol consumption)	Neurological_behavioral	1	0
rs2156552	HDL cholesterol	Serum_metabolites	1	0
rs2157719	Glioma	Cancer	1	0
rs2159128	Vertical cup-disc ratio	Quantitative_traits	1	0
rs216013	Warfarin maintenance dose	Drug_metabolism	1	0
rs216172	Coronary heart disease	Cardiovascular	1	0
rs2162440	Telomere length	Miscellaneous	1	0
rs216345	Bipolar disorder	Neurological_behavioral	1	1
rs2164983	Atopic dermatitis	Miscellaneous	1	0
rs2165738	Type 1 diabetes	Diabetes	1	0
rs2172802	Partial epilepsies	Neurological_behavioral	1	0
rs2180233	Attention deficit hyperactivity disorder and conduct disorder	Neurological_behavioral	1	0
rs2180341	Breast cancer	Cancer	1	0
rs2180439	Male-pattern baldness	Quantitative_traits	1	0
rs218237	Hematological and biochemical traits	Hematological_parameters	0	1
rs2185570	Dehydroepiandrosterone sulphate levels	Serum_metabolites	0	1
rs2187668	Systemic lupus erythematosus	Autoimmune_disease	1	1
rs2191349	Fasting glucose-related traits	Serum_metabolites	1	0
rs2194980	Metabolite levels	Serum_metabolites	1	0
rs2199936	Cardiovascular disease risk factors	Cardiovascular	1	0
rs2201841	Ulcerative colitis	Autoimmune_disease	0	1
rs220470	Attention deficit hyperactivity disorder	Neurological_behavioral	1	0
rs2205960	Systemic lupus erythematosus	Autoimmune_disease	1	0
rs2206734	Body mass index	Quantitative_traits	1	0
rs2207418	Cardiac hypertrophy	Cardiovascular	1	0
rs2208059	Ileal carcinoids	Cancer	1	0
rs2212361	Attention deficit hyperactivity disorder symptoms (interaction)	Neurological_behavioral	1	0
rs2214681	Bone mineral density	Radiographic_parameters	1	0
rs2224865	Eosinophilic esophagitis (pediatric)	Autoimmune_disease	1	0
rs2226284	Hypertension risk in short sleep duration	Cardiovascular	1	0
rs2227139	Hematological parameters	Hematological_parameters	1	0
rs2228671	Total Cholesterol	Serum_metabolites	0	1
rs2229741	Cognitive performance	Neurological_behavioral	1	0
rs2230199	Age-related macular degeneration	Aging	1	0
rs2231142	Uric acid levels	Serum_metabolites	1	0
rs2233287	Systemic sclerosis	Autoimmune_disease	0	1
rs2234962	Dilated cardiomyopathy	Cardiovascular	0	1
rs2234978	Immunoglobulin A	Autoimmune_disease	1	0
rs2235617	Psoriasis	Autoimmune_disease	0	1
rs2236212	Phospholipid levels (plasma)	Serum_metabolites	1	0
rs2236313	Vitiligo	Miscellaneous	1	0
rs2237349	Attention deficit hyperactivity disorder	Neurological_behavioral	1	0
rs2237886	Height	Quantitative_traits	1	0
rs2239557	Common traits (Other)	Neurological_behavioral	0	1
rs2240466	Caffeine consumption	Drug_metabolism	0	1
rs224136	Crohn's disease	Autoimmune_disease	1	1
rs2241685	Attention deficit hyperactivity disorder	Neurological_behavioral	0	1
rs2242073	Attention deficit hyperactivity disorder	Neurological_behavioral	0	1
rs2242285	Ventricular conduction	Cardiovascular	1	0
rs2242652	Prostate cancer	Cancer	1	0
rs2242944	Ankylosing spondylitis	Autoimmune_disease	1	0
rs2244012	Asthma	Autoimmune_disease	0	1
rs2244967	Uric acid levels	Serum_metabolites	1	0
rs2247056	Triglycerides	Serum_metabolites	1	1
rs2247572	Cognitive test performance	Neurological_behavioral	1	1
rs2248359	Multiple sclerosis	Autoimmune_disease	1	0
rs2250417	Protein quantitative trait loci	Serum_metabolites	0	1
rs2251301	Response to antipsychotic therapy (extrapyramidal side effects)	Drug_metabolism	1	0
rs2252586	Glioma	Cancer	1	0
rs2252865	Schizophrenia	Neurological_behavioral	1	0
rs225717	Retinal vascular caliber	Cardiovascular	1	1
rs2257205	Pancreatic cancer	Cancer	1	1
rs2259816	Coronary heart disease	Cardiovascular	1	0
rs2268363	Erectile dysfunction and prostate cancer treatment	Miscellaneous	1	0
rs2269426	Eosinophil counts	Hematological_parameters	0	1
rs2270676	Corneal astigmatism	Miscellaneous	0	1
rs2271293	HDL cholesterol	Serum_metabolites	1	0
rs2271893	Bipolar disorder	Neurological_behavioral	1	0
rs2273	Longevity	Aging	1	0
rs2273017	Graves' disease	Autoimmune_disease	1	0
rs2273061	Bone mineral density	Radiographic_parameters	0	1
rs2274089	Iron status biomarkers	Serum_metabolites	1	1
rs2274223	Esophageal cancer	Cancer	1	0
rs2274432	Height	Quantitative_traits	1	0
rs2274910	Crohn's disease	Autoimmune_disease	1	0
rs2275606	Leprosy	Parasitic_bacterial_disease	0	1
rs227584	Bone mineral density (hip)	Radiographic_parameters	1	0
rs2277027	Pulmonary function	Kidney_lung_liver	0	1
rs2277339	Menopause (age at onset)	Aging	1	0
rs2277862	Total Cholesterol	Serum_metabolites	1	1
rs2278702	Bipolar disorder	Neurological_behavioral	1	0
rs2279590	Alzheimer's disease	Aging	1	0
rs2280381	Rheumatoid arthritis	Autoimmune_disease	1	0
rs2280401	Metabolite levels	Serum_metabolites	1	1
rs2281135	Liver enzyme levels	Serum_metabolites	1	0
rs2281845	Permanent tooth development	Quantitative_traits	1	0
rs2282032	Longevity	Aging	1	1
rs2282301	Conduct disorder (interaction)	Neurological_behavioral	1	0
rs2282679	Vitamin D insufficiency	Serum_metabolites	0	1
rs2284033	Asthma	Autoimmune_disease	1	0
rs2284063	Melanoma	Cancer	1	0
rs228437	Melanoma	Cancer	1	0
rs228614	Multiple sclerosis	Autoimmune_disease	1	1
rs2286276	Triglycerides	Serum_metabolites	1	1
rs2286963	Metabolite levels	Serum_metabolites	1	0
rs2287019	Body mass index	Quantitative_traits	1	1
rs228769	Bone mineral density (hip)	Radiographic_parameters	1	0
rs2287921	Bipolar disorder	Neurological_behavioral	1	0
rs2290159	Total Cholesterol	Serum_metabolites	1	0
rs2290400	Type 1 diabetes	Diabetes	1	0
rs2290416	Attention deficit hyperactivity disorder	Neurological_behavioral	0	1
rs2292096	Epilepsy	Neurological_behavioral	1	1
rs2292239	Type 1 diabetes autoantibodies	Diabetes	1	0
rs2292354	Metabolic syndrome	Diabetes	0	1
rs2293152	Multiple sclerosis	Autoimmune_disease	1	0
rs2293889	HDL cholesterol	Serum_metabolites	1	0
rs2294008	Duodenal ulcer	Miscellaneous	0	1
rs229526	Hypothyroidism	Serum_metabolites	1	0
rs229527	Vitiligo	Miscellaneous	1	0
rs229541	Type 1 diabetes	Diabetes	1	0
rs2298574	vWF and FVIII levels	Serum_metabolites	1	0
rs2301436	Crohn's disease	Autoimmune_disease	1	0
rs2303690	Intelligence	Neurological_behavioral	1	0
rs2304069	HIV-1 control	Viral_disease	1	0
rs2304130	Sphingolipid levels	Serum_metabolites	1	1
rs230529	Schizophrenia (treatment refractory)	Neurological_behavioral	1	0
rs2305480	Asthma	Autoimmune_disease	1	0
rs2306374	Coronary heart disease	Cardiovascular	1	0
rs2306677	Amyotrophic lateral sclerosis	Aging	1	1
rs2307449	Menopause (age at onset)	Aging	1	1
rs2310173	Ulcerative colitis	Autoimmune_disease	0	1
rs2312147	Schizophrenia	Neurological_behavioral	1	0
rs2315504	Height	Quantitative_traits	1	0
rs231735	Rheumatoid arthritis	Autoimmune_disease	1	0
rs2326017	Cognitive performance	Neurological_behavioral	1	0
rs2326458	Height	Quantitative_traits	1	0
rs2336725	Height	Quantitative_traits	0	1
rs2338	Response to platinum-based agents	Drug_metabolism	1	0
rs234720	Cognitive test performance	Neurological_behavioral	1	0
rs2348114	Intelligence	Neurological_behavioral	0	1
rs2349775	Neuroticism	Neurological_behavioral	1	0
rs2351491	Height	Quantitative_traits	1	0
rs2352904	Cognitive test performance	Neurological_behavioral	1	0
rs2358462	Non-alcoholic fatty liver disease histology (other)	Kidney_lung_liver	1	0
rs2358944	Diabetic nephropathy	Diabetes	0	1
rs236114	Menopause (age at onset)	Aging	1	1
rs2363956	Ovarian cancer	Cancer	1	0
rs2367725	Aging (time to event)	Aging	1	0
rs2369955	Alcoholism (heaviness of drinking)	Neurological_behavioral	1	1
rs2373011	Body mass index	Quantitative_traits	1	0
rs2378383	Asthma (childhood onset)	Autoimmune_disease	1	0
rs237899	Depression and alcohol dependence	Neurological_behavioral	1	0
rs2380205	Breast cancer	Cancer	1	0
rs2381416	Asthma	Autoimmune_disease	1	0
rs2383207	Abdominal aortic aneurysm	Cardiovascular	1	1
rs2383208	Type 2 diabetes	Diabetes	1	0
rs2383393	Body mass index	Quantitative_traits	1	0
rs2387326	Select biomarker traits	Serum_metabolites	1	0
rs2388436	Hoarding	Neurological_behavioral	1	0
rs2390582	Coronary artery calcification	Cardiovascular	1	0
rs2392362	Information processing speed	Neurological_behavioral	1	0
rs2393791	Gamma glutamyl transpeptidase	Serum_metabolites	1	0
rs2395163	Parkinson's disease	Aging	0	1
rs2395185	Hodgkin's lymphoma	Cancer	1	1
rs2395528	Conduct disorder (interaction)	Neurological_behavioral	1	0
rs239713	AB1-42	Aging	0	1
rs2398162	Hypertension	Cardiovascular	1	0
rs2400997	Prostate cancer (gene x gene interaction)	Cancer	1	0
rs2403106	Neonatal lupus	Autoimmune_disease	0	1
rs2405657	Amyotrophic lateral sclerosis	Aging	1	0
rs2407103	Insulin resistance/response	Serum_metabolites	1	0
rs240993	Psoriasis	Autoimmune_disease	1	0
rs2412971	Nephropathy	Kidney_lung_liver	1	0
rs2412973	Inflammatory bowel disease (early onset)	Autoimmune_disease	1	0
rs2413450	Hematocrit	Hematological_parameters	1	0
rs2413583	Crohn's disease	Autoimmune_disease	1	0
rs2416257	Eosinophil counts	Hematological_parameters	1	1
rs2420371	Hemostatic factors and hematological phenotypes	Hematological_parameters	0	1
rs243021	Type 2 diabetes	Diabetes	1	0
rs2439302	Thyroid cancer	Cancer	1	0
rs2439312	Dialysis-related mortality	Miscellaneous	1	0
rs2444217	Body mass index	Quantitative_traits	0	1
rs2446581	Alzheimer's disease	Aging	0	1
rs2459210	Hemostatic factors and hematological phenotypes	Hematological_parameters	1	0
rs2468677	Adiponectin levels	Serum_metabolites	1	0
rs2469997	Hypertension	Cardiovascular	1	0
rs2470893	Coffee consumption	Drug_metabolism	1	1
rs2472297	Coffee consumption	Drug_metabolism	1	0
rs2472304	Caffeine consumption	Drug_metabolism	1	0
rs2478333	QT interval	Cardiovascular	1	1
rs2479106	Polycystic ovary syndrome	Miscellaneous	1	0
rs2499604	Non-alcoholic fatty liver disease histology (AST)	Kidney_lung_liver	1	0
rs2504063	Bone mineral density (spine)	Radiographic_parameters	1	0
rs2506933	Cognitive test performance	Neurological_behavioral	0	1
rs2509458	Blood pressure	Cardiovascular	1	1
rs2516739	Longevity	Aging	1	0
rs2517388	Menopause (age at onset)	Aging	0	1
rs2517532	Hypothyroidism	Serum_metabolites	1	0
rs2517713	Nasopharyngeal carcinoma	Cancer	1	0
rs2523395	Prostate cancer (gene x gene interaction)	Cancer	1	0
rs2523809	IgE levels	Serum_metabolites	1	1
rs2523822	Drug-induced liver injury (amoxicillin-clavulanate)	Drug_metabolism	1	0
rs2527866	Quantitative traits	Quantitative_traits	1	0
rs252817	Bipolar disorder and schizophrenia	Neurological_behavioral	1	0
rs2537859	Bipolar disorder	Neurological_behavioral	1	0
rs2540051	Intelligence	Neurological_behavioral	1	0
rs2542151	Type 1 diabetes autoantibodies	Diabetes	1	0
rs25422	Renal cell carcinoma	Cancer	0	1
rs2544527	Pulmonary function	Kidney_lung_liver	1	0
rs2546890	Multiple sclerosis	Autoimmune_disease	1	0
rs2548003	Hip geometry	Quantitative_traits	1	0
rs2549794	Crohn's disease	Autoimmune_disease	1	0
rs255052	HDL cholesterol	Serum_metabolites	1	0
rs2553026	Height	Quantitative_traits	1	0
rs255414	Body mass index	Quantitative_traits	1	0
rs2554380	Height	Quantitative_traits	0	1
rs2560966	Intelligence	Neurological_behavioral	1	0
rs2562519	Nevirapine-induced rash	Drug_metabolism	1	0
rs2562784	Height	Quantitative_traits	1	1
rs2566755	Bone mineral density (hip)	Radiographic_parameters	1	0
rs2567426	Information processing speed	Neurological_behavioral	1	0
rs2568958	Body mass index	Quantitative_traits	1	1
rs257016	Alzheimer's disease	Aging	1	0
rs2571391	IgE levels	Serum_metabolites	1	0
rs2575876	Lipid metabolism phenotypes	Serum_metabolites	1	0
rs2576037	Personality dimensions	Neurological_behavioral	1	0
rs2577720	F-cell distribution	Hematological_parameters	1	0
rs2580816	Height	Quantitative_traits	0	1
rs2585617	Phospholipid levels (plasma)	Serum_metabolites	1	0
rs2587695	Attention deficit hyperactivity disorder	Neurological_behavioral	1	0
rs2596542	Hepatocellular carcinoma	Cancer	0	1
rs2597513	Height	Quantitative_traits	1	0
rs259919	HIV-1 control	Viral_disease	0	1
rs260461	Attention deficit hyperactivity disorder	Neurological_behavioral	1	0
rs2608053	Hodgkin's lymphoma	Cancer	1	0
rs261334	HDL cholesterol	Serum_metabolites	1	0
rs261360	Hair morphology	Quantitative_traits	1	0
rs2616984	Cognitive test performance	Neurological_behavioral	0	1
rs2618476	Systemic lupus erythematosus	Autoimmune_disease	1	0
rs261902	Normalized brain volume	Quantitative_traits	1	0
rs2619566	Amyotrophic lateral sclerosis	Aging	1	1
rs2623702	Pulmonary function decline	Quantitative_traits	0	1
rs2624265	Metabolic traits	Serum_metabolites	1	0
rs2637125	Dehydroepiandrosterone sulphate levels	Serum_metabolites	1	0
rs2638315	Metabolite levels	Serum_metabolites	1	0
rs2638953	Height	Quantitative_traits	1	0
rs2647012	Follicular lymphoma	Cancer	1	1
rs2647044	Pulmonary function	Kidney_lung_liver	0	1
rs2648875	End-stage renal disease	Kidney_lung_liver	1	0
rs264943	HIV-1 viral setpoint	Drug_metabolism	1	1
rs2650000	LDL cholesterol	Serum_metabolites	1	0
rs2657879	Metabolic traits	Serum_metabolites	1	0
rs2657888	Adiponectin levels	Serum_metabolites	1	0
rs2658782	Pulmonary function decline	Quantitative_traits	1	0
rs2659546	Corneal structure	Miscellaneous	0	1
rs2660869	Height	Quantitative_traits	1	0
rs2660917	Iron status biomarkers	Serum_metabolites	1	0
rs2665838	Height	Quantitative_traits	1	0
rs267734	Chronic kidney disease	Kidney_lung_liver	1	0
rs2681019	Dialysis-related mortality	Miscellaneous	1	0
rs2681472	Diastolic blood pressure	Cardiovascular	1	1
rs2681492	Systolic blood pressure	Cardiovascular	1	1
rs2711721	Prostate cancer (gene x gene interaction)	Cancer	1	0
rs2715148	Major depressive disorder	Neurological_behavioral	1	0
rs2717128	RR interval (heart rate)	Cardiovascular	1	0
rs2721051	Central corneal thickness	Quantitative_traits	0	1
rs2722425	Fasting plasma glucose	Serum_metabolites	0	1
rs2722769	Type 2 diabetes	Diabetes	1	0
rs2725236	Caffeine consumption	Drug_metabolism	1	0
rs272594	Neutrophil count	Hematological_parameters	1	0
rs272889	Metabolic traits	Serum_metabolites	1	0
rs2729409	Protein quantitative trait loci	Serum_metabolites	1	0
rs2731672	Platelet function and related traits	Serum_metabolites	0	1
rs2734583	Stevens-Johnson syndrome and toxic epidermal necrolysis (SJS-TEN	Autoimmune_disease	1	1
rs2736340	Kawasaki disease	Autoimmune_disease	1	0
rs2742417	Response to antidepressant treatment	Drug_metabolism	1	0
rs274546	Height	Quantitative_traits	1	0
rs2746347	Lymphocyte counts	Quantitative_traits	1	0
rs27524	Hodgkin's lymphoma	Cancer	1	1
rs2755237	Central corneal thickness	Quantitative_traits	0	1
rs2765086	Weight	Quantitative_traits	0	1
rs2769967	Inattentive symptoms	Neurological_behavioral	1	0
rs2782931	Amyotrophic lateral sclerosis	Aging	1	0
rs2782980	Blood pressure	Cardiovascular	0	1
rs2791553	Adiponectin levels	Serum_metabolites	1	0
rs2793086	Response to antineoplastic agents	Drug_metabolism	1	0
rs2794520	C-reactive protein	Serum_metabolites	1	0
rs2798641	Pulmonary function	Kidney_lung_liver	1	0
rs280519	Psoriasis	Autoimmune_disease	1	0
rs2807278	Obesity	Quantitative_traits	1	1
rs2807580	Cognitive test performance	Neurological_behavioral	0	1
rs281377	Liver enzyme levels (alkaline phosphatase)	Serum_metabolites	1	0
rs281380	Multiple sclerosis	Autoimmune_disease	1	0
rs281437	Soluble ICAM-1	Serum_metabolites	1	1
rs2814944	HDL cholesterol	Serum_metabolites	1	1
rs2814982	Total Cholesterol	Serum_metabolites	1	0
rs2815752	Body mass index	Quantitative_traits	1	1
rs2816316	Celiac disease	Autoimmune_disease	1	0
rs2817937	Primary tooth development (number of teeth)	Quantitative_traits	0	1
rs2819742	Response to cerivastatin	Drug_metabolism	1	0
rs2820037	Hypertension	Cardiovascular	1	0
rs2823455	Panic disorder	Neurological_behavioral	0	1
rs2826340	Attention deficit hyperactivity disorder and conduct disorder	Neurological_behavioral	1	0
rs2826891	Longevity	Aging	1	0
rs2827312	Alcoholism (heaviness of drinking)	Neurological_behavioral	1	0
rs2828520	Major depressive disorder	Neurological_behavioral	1	0
rs2832077	Cognitive test performance	Neurological_behavioral	0	1
rs2833556	Reasoning	Drug_metabolism	1	0
rs2833607	Vitiligo	Miscellaneous	0	1
rs283566	Electrocardiographic conduction measures	Cardiovascular	1	0
rs2835810	Metabolic syndrome	Diabetes	1	0
rs2836754	Crohn's disease	Autoimmune_disease	1	0
rs2836823	Nicotine dependence	Neurological_behavioral	1	0
rs2836878	C-reactive protein	Serum_metabolites	1	0
rs2837828	Neutrophil count	Hematological_parameters	1	0
rs2839398	Parkinson's disease	Aging	1	0
rs2839619	Biochemical measures	Serum_metabolites	1	0
rs2841307	Bipolar disorder and schizophrenia	Neurological_behavioral	1	0
rs2841498	Partial epilepsies	Neurological_behavioral	1	1
rs2842483	Multiple sclerosis (age of onset)	Autoimmune_disease	0	1
rs2842643	Attention deficit hyperactivity disorder	Neurological_behavioral	1	0
rs2844665	Stevens-Johnson syndrome and toxic epidermal necrolysis (SJS-TEN	Autoimmune_disease	1	0
rs2852894	MRI atrophy measures	Aging	0	1
rs285406	Adverse response to lamotrigine and phenytoin	Drug_metabolism	1	0
rs2855812	Pulmonary function	Kidney_lung_liver	1	1
rs2856683	Primary biliary cirrhosis	Autoimmune_disease	1	1
rs2856718	Hepatitis B	Viral_disease	1	1
rs2857595	Pulmonary function	Kidney_lung_liver	1	0
rs2860580	Nasopharyngeal carcinoma	Cancer	1	0
rs2867461	Rheumatoid arthritis	Autoimmune_disease	1	0
rs2869967	Pulmonary function	Kidney_lung_liver	1	0
rs2870137	Cytomegalovirus antibody response	Viral_disease	1	0
rs2870946	Ulcerative colitis	Autoimmune_disease	0	1
rs2872507	Type 1 diabetes autoantibodies	Diabetes	1	0
rs2877716	Two-hour glucose challenge	Serum_metabolites	0	1
rs2890652	Body mass index	Quantitative_traits	1	0
rs28927680	Triglycerides	Serum_metabolites	1	0
rs2893923	Platelet aggregation	Hematological_parameters	1	1
rs2894207	Nasopharyngeal carcinoma	Cancer	1	0
rs2896103	Subclinical atherosclerosis traits (other)	Cardiovascular	1	0
rs2897442	Atopic dermatitis	Miscellaneous	1	0
rs2898681	Optic disc size (cup)	Quantitative_traits	1	0
rs2900976	Protein quantitative trait loci	Serum_metabolites	1	0
rs2901331	Response to statin therapy	Drug_metabolism	1	0
rs2903692	Type 1 diabetes	Diabetes	1	0
rs2903698	Prion diseases	Neurological_behavioral	1	0
rs2905072	Bipolar disorder	Neurological_behavioral	1	0
rs2906966	Pulmonary function	Kidney_lung_liver	1	0
rs290986	Multiple sclerosis	Autoimmune_disease	0	1
rs2912522	Dupuytren's disease	Miscellaneous	1	0
rs2916733	Epirubicin-induced leukopenia	Drug_metabolism	0	1
rs2923084	HDL cholesterol	Serum_metabolites	1	1
rs29232	Nasopharyngeal carcinoma	Cancer	1	0
rs2934442	Bipolar disorder (age of onset and psychomotor symptoms)	Neurological_behavioral	1	0
rs2935776	T-tau	Aging	1	0
rs2942168	Parkinson's disease	Aging	1	0
rs2953145	Bipolar disorder	Neurological_behavioral	1	0
rs2954021	Liver enzyme levels (alanie transaminase)	Serum_metabolites	1	0
rs2954029	Triglycerides	Serum_metabolites	1	0
rs296547	Celiac disease	Autoimmune_disease	0	1
rs297325	Obesity and osteoporosis	Quantitative_traits	1	0
rs2981575	Breast cancer	Cancer	1	0
rs2981582	Breast cancer	Cancer	1	0
rs2982694	Sudden cardiac arrest	Cardiovascular	1	0
rs2994684	Response to antipsychotic treatment	Drug_metabolism	1	0
rs3006564	Orofacial clefts	Miscellaneous	1	0
rs300774	Suicide attempts in bipolar disorder	Neurological_behavioral	1	0
rs30187	Ankylosing spondylitis	Autoimmune_disease	1	1
rs3019885	Asthma	Autoimmune_disease	1	0
rs3025343	Smoking behavior	Neurological_behavioral	1	0
rs305061	Chronic lymphocytic leukemia	Cancer	1	0
rs3087243	Type 1 diabetes autoantibodies	Diabetes	1	0
rs3091242	Erythrocyte sedimentation rate	Hematological_parameters	1	1
rs3091315	Crohn's disease	Autoimmune_disease	1	0
rs3091338	Crohn's disease	Autoimmune_disease	1	0
rs3094212	Hematological and biochemical traits	Hematological_parameters	1	1
rs3094548	Pulmonary function	Kidney_lung_liver	1	0
rs3095254	White blood cell types	Hematological_parameters	1	0
rs3096277	Blood pressure	Cardiovascular	1	0
rs3099844	Metabolic syndrome	Diabetes	1	1
rs3102947	IgE levels	Serum_metabolites	1	0
rs3104767	Restless legs syndrome	Neurological_behavioral	1	0
rs310501	Major depressive disorder	Neurological_behavioral	1	0
rs3106598	Longevity	Aging	1	0
rs3110127	RR interval (heart rate)	Cardiovascular	1	0
rs3110496	Height	Quantitative_traits	1	1
rs3112530	Aging (time to event)	Aging	1	0
rs3112740	Smoking behavior	Neurological_behavioral	1	0
rs3113494	Amyotrophic lateral sclerosis	Aging	1	1
rs3115573	Nephropathy	Kidney_lung_liver	1	0
rs3117098	Asthma	Autoimmune_disease	1	1
rs3117181	Phospholipid levels (plasma)	Serum_metabolites	1	0
rs3117582	Lung adenocarcinoma	Cancer	1	1
rs3118914	Height	Quantitative_traits	0	1
rs31198	Height	Quantitative_traits	1	0
rs3120139	Lp (a) levels	Serum_metabolites	1	0
rs3127573	Creatinine levels	Serum_metabolites	1	0
rs3129055	Nasopharyngeal carcinoma	Cancer	1	1
rs3129720	Hypothyroidism	Serum_metabolites	1	1
rs3129763	Systemic sclerosis	Autoimmune_disease	1	1
rs3129882	Systemic sclerosis	Autoimmune_disease	1	0
rs3129889	Multiple sclerosis	Autoimmune_disease	1	0
rs3129890	Asthma	Autoimmune_disease	0	1
rs3129900	Lumiracoxib-related liver injury	Kidney_lung_liver	1	0
rs3129934	Multiple sclerosis	Autoimmune_disease	1	1
rs3129943	Asthma	Autoimmune_disease	1	1
rs3130320	Systemic lupus erythematosus	Autoimmune_disease	1	0
rs3130340	Bone mineral density (spine)	Radiographic_parameters	1	1
rs3130501	Stevens-Johnson syndrome and toxic epidermal necrolysis (SJS-TEN	Autoimmune_disease	1	0
rs3130573	Systemic sclerosis	Autoimmune_disease	1	1
rs3131018	HIV-1 control	Viral_disease	1	0
rs3131296	Schizophrenia	Neurological_behavioral	1	1
rs3131379	Systemic lupus erythematosus	Autoimmune_disease	1	1
rs3132468	Dengue shock syndrome	Parasitic_bacterial_disease	1	1
rs3134792	Psoriasis	Autoimmune_disease	1	1
rs3135338	Multiple sclerosis	Autoimmune_disease	1	1
rs3135363	Hepatitis B vaccine response	Viral_disease	1	1
rs3135388	Multiple sclerosis	Autoimmune_disease	1	0
rs314253	Liver enzyme levels (alkaline phosphatase)	Serum_metabolites	1	0
rs314277	Digit length ratio	Quantitative_traits	0	1
rs314370	Resting heart rate	Cardiovascular	0	1
rs31489	Lung adenocarcinoma	Cancer	1	0
rs317689	Response to diuretic therapy	Drug_metabolism	1	0
rs3180018	Crohn's disease	Autoimmune_disease	0	1
rs3184504	Hypothyroidism	Serum_metabolites	1	0
rs3213545	Cardiovascular disease risk factors	Cardiovascular	1	0
rs32566	Morbidity-free survival	Aging	0	1
rs32579	Tanning	Quantitative_traits	1	0
rs326	Triglycerides	Serum_metabolites	1	0
rs331615	White blood cell types	Hematological_parameters	1	0
rs332034	Conduct disorder (interaction)	Neurological_behavioral	1	0
rs337161	Response to antipsychotic therapy (extrapyramidal side effects)	Drug_metabolism	1	0
rs337847	Hippocampal atrophy	Aging	0	1
rs339331	Prostate cancer	Cancer	1	0
rs339969	Liver enzyme levels (gamma-glutamyl transferase)	Serum_metabolites	1	0
rs340005	Gamma gluatamyl transferase levels	Serum_metabolites	1	0
rs340029	C-reactive protein	Serum_metabolites	1	0
rs340874	Fasting glucose-related traits	Serum_metabolites	1	0
rs342275	Platelet counts	Hematological_parameters	1	0
rs342293	Mean platelet volume	Hematological_parameters	1	0
rs342296	Mean platelet volume	Hematological_parameters	1	0
rs343064	Non-alcoholic fatty liver disease histology (other)	Kidney_lung_liver	0	1
rs347344	Chemerin levels	Serum_metabolites	1	0
rs354033	Multiple sclerosis	Autoimmune_disease	1	0
rs358806	Type 2 diabetes	Diabetes	1	0
rs359457	Crohn's disease	Autoimmune_disease	0	1
rs365132	Menopause (age at onset)	Aging	1	0
rs36600	Lung cancer	Cancer	1	0
rs3729931	Cardiac hypertrophy	Cardiovascular	1	0
rs3731211	Platelet counts	Hematological_parameters	1	0
rs3734805	Breast cancer	Cancer	0	1
rs3736228	Bone mineral density	Radiographic_parameters	0	1
rs3736830	Menopause (age at onset)	Aging	1	0
rs37369	Metabolite levels	Serum_metabolites	0	1
rs3738814	Height	Quantitative_traits	1	1
rs3739070	Iris characteristics	Quantitative_traits	0	1
rs3742207	Arterial stiffness	Aging	0	1
rs3743162	Alzheimer's disease (age of onset)	Aging	1	0
rs3745760	HIV-1 susceptibility	Viral_disease	0	1
rs374748	Obesity (extreme)	Quantitative_traits	1	1
rs3748069	Height	Quantitative_traits	1	1
rs3748682	Hypothyroidism	Serum_metabolites	1	0
rs3748816	Celiac disease	Autoimmune_disease	0	1
rs3752246	Alzheimer's disease (late onset)	Aging	1	0
rs3753242	Reasoning	Drug_metabolism	0	1
rs3757318	Breast cancer	Cancer	0	1
rs3757840	Metabolic syndrome	Diabetes	0	1
rs3758171	Intelligence	Neurological_behavioral	0	1
rs3760776	Vitamin B12 levels	Serum_metabolites	1	0
rs3761847	Rheumatoid arthritis	Autoimmune_disease	0	1
rs3761959	Graves' disease	Autoimmune_disease	1	0
rs3764021	Type 1 diabetes	Diabetes	1	1
rs3764147	Leprosy	Parasitic_bacterial_disease	1	0
rs3764640	Alzheimer's disease	Aging	1	1
rs3764650	Alzheimer's disease	Aging	1	1
rs3765524	Dengue shock syndrome	Parasitic_bacterial_disease	1	0
rs3766680	Tonometry	Cardiovascular	1	0
rs3768080	Cutaneous nevi	Miscellaneous	1	0
rs3769124	Pulmonary function	Kidney_lung_liver	0	1
rs3772130	Cognitive performance	Neurological_behavioral	1	0
rs3774372	Blood pressure	Cardiovascular	1	0
rs3776331	Uric acid levels	Serum_metabolites	1	0
rs3780792	Multiple sclerosis	Autoimmune_disease	1	0
rs378108	Ankylosing spondylitis	Autoimmune_disease	0	1
rs3781264	Esophageal cancer and gastric cancer	Cancer	1	0
rs3781684	Cognitive performance	Neurological_behavioral	0	1
rs3781913	Rheumatoid arthritis	Autoimmune_disease	1	0
rs3782181	Testicular germ cell cancer	Cancer	1	0
rs3783637	Rheumatoid arthritis	Autoimmune_disease	1	0
rs3784099	Breast cancer (survival)	Cancer	1	0
rs3784609	Total ventricular volume	Aging	1	0
rs3784962	Cognitive test performance	Neurological_behavioral	1	0
rs3788013	Type 1 diabetes autoantibodies	Diabetes	1	0
rs3789080	Prostate cancer (gene x gene interaction)	Cancer	1	0
rs3790268	Matrix metalloproteinase levels	Serum_metabolites	1	0
rs3790567	Primary biliary cirrhosis	Autoimmune_disease	1	0
rs3791679	Height	Quantitative_traits	0	1
rs3793427	Tonometry	Cardiovascular	1	0
rs3793917	Age-related macular degeneration	Aging	1	0
rs3796619	Recombination rate (males)	Miscellaneous	1	1
rs3796804	HIV-1 susceptibility	Viral_disease	0	1
rs3798713	Phospholipid levels (plasma)	Serum_metabolites	1	0
rs3802842	Colorectal cancer	Cancer	1	1
rs3803915	Body mass index	Quantitative_traits	1	1
rs3806156	Vitiligo	Miscellaneous	1	1
rs3806308	Ulcerative colitis	Autoimmune_disease	1	0
rs3806932	Eosinophilic esophagitis (pediatric)	Autoimmune_disease	1	0
rs3807989	Electrocardiographic traits	Cardiovascular	1	0
rs3810936	Crohn's disease	Autoimmune_disease	1	0
rs3811647	Hepcidin levels	Serum_metabolites	1	0
rs3813579	Thyroid volume	Miscellaneous	1	0
rs3814113	Ovarian cancer	Cancer	1	0
rs3815087	Stevens-Johnson syndrome and toxic epidermal necrolysis (SJS-TEN	Autoimmune_disease	1	0
rs3815908	Intelligence	Neurological_behavioral	1	0
rs3818361	Alzheimer's disease	Aging	1	0
rs3820928	Pulmonary function	Kidney_lung_liver	1	0
rs382140	Coffee consumption	Drug_metabolism	0	1
rs3824344	Intelligence	Neurological_behavioral	1	1
rs3825199	Height	Quantitative_traits	1	0
rs3825776	Amyotrophic lateral sclerosis	Aging	1	0
rs3825807	Coronary heart disease	Cardiovascular	1	0
rs3825932	Type 1 diabetes	Diabetes	1	0
rs3826656	Alzheimer's disease	Aging	1	0
rs3845817	Bipolar disorder	Neurological_behavioral	1	0
rs3846662	Total Cholesterol	Serum_metabolites	1	0
rs3846663	Quantitative traits	Quantitative_traits	1	0
rs3847687	Longevity	Aging	1	0
rs3848445	Protein quantitative trait loci	Serum_metabolites	0	1
rs3853240	Adverse response to lamotrigine and phenytoin	Drug_metabolism	0	1
rs3858145	Optic disc size (cup)	Quantitative_traits	1	1
rs385893	Hematological parameters	Hematological_parameters	1	0
rs3859192	White blood cell count	Hematological_parameters	1	0
rs386000	HDL cholesterol	Serum_metabolites	1	0
rs3864663	Sudden cardiac arrest	Cardiovascular	1	0
rs3867498	Pulmonary function	Kidney_lung_liver	1	1
rs3869109	Coronary heart disease	Cardiovascular	1	0
rs3885683	Protein quantitative trait loci	Serum_metabolites	0	1
rs3890745	Rheumatoid arthritis	Autoimmune_disease	1	0
rs3893464	Graves' disease	Autoimmune_disease	1	0
rs3894194	Asthma	Autoimmune_disease	0	1
rs3914132	Otosclerosis	Miscellaneous	1	0
rs3914188	Menarche (age at onset)	Aging	1	0
rs391525	Chronic lymphocytic leukemia	Cancer	1	0
rs3925075	IgA nephropathy	Autoimmune_disease	1	0
rs3930234	Alcoholism (alcohol use disorder factor score)	Neurological_behavioral	0	1
rs393152	Parkinson's disease	Aging	1	1
rs3934834	Body mass index	Quantitative_traits	1	0
rs3936340	Intelligence	Neurological_behavioral	0	1
rs3942852	Acute lymphoblastic leukemia (childhood)	Cancer	1	0
rs398652	Telomere length	Miscellaneous	1	1
rs399885	Response to antipsychotic treatment	Drug_metabolism	1	0
rs4014195	Chronic kidney disease	Kidney_lung_liver	1	0
rs401681	Melanoma	Cancer	1	0
rs4026608	Aortic root size	Cardiovascular	1	0
rs40457	Leprosy	Parasitic_bacterial_disease	0	1
rs404860	Asthma	Autoimmune_disease	1	0
rs4072037	Esophageal cancer and gastric cancer	Cancer	1	1
rs4072910	Height	Quantitative_traits	1	0
rs4086116	Warfarin maintenance dose	Drug_metabolism	0	1
rs4087296	Bone mineral density	Radiographic_parameters	1	0
rs410644	Anorexia nervosa	Neurological_behavioral	1	0
rs4118325	AIDS	Viral_disease	1	0
rs412050	Attention deficit hyperactivity disorder	Neurological_behavioral	1	0
rs4128725	Select biomarker traits	Serum_metabolites	1	0
rs4130590	Bipolar disorder	Neurological_behavioral	0	1
rs4131099	Personality dimensions	Neurological_behavioral	1	0
rs4131805	Hip geometry	Quantitative_traits	1	0
rs4132509	RR interval (heart rate)	Cardiovascular	0	1
rs4132601	Acute lymphoblastic leukemia (childhood)	Cancer	1	0
rs4140564	Knee osteoarthritis	Aging	1	1
rs4141463	Autism	Neurological_behavioral	1	0
rs4142041	Nicotine dependence	Neurological_behavioral	1	0
rs4145170	Cognitive test performance	Neurological_behavioral	1	0
rs4147141	Attention deficit hyperactivity disorder	Neurological_behavioral	1	0
rs4148441	Platelet counts	Hematological_parameters	0	1
rs4148546	Longevity	Aging	0	1
rs4149056	Bilirubin levels	Serum_metabolites	1	0
rs4149268	HDL cholesterol	Serum_metabolites	1	0
rs415430	Parkinson's disease	Aging	1	1
rs416603	Type 1 diabetes	Diabetes	1	0
rs420017	Height	Quantitative_traits	1	0
rs42041	Rheumatoid arthritis	Autoimmune_disease	1	0
rs4233356	Interstitial lung disease	Kidney_lung_liver	1	0
rs4234798	Insulin-like growth factors	Serum_metabolites	1	0
rs4234853	Hemostatic factors and hematological phenotypes	Hematological_parameters	1	0
rs4234898	Speech perception in dyslexia	Neurological_behavioral	1	0
rs4236644	Bilirubin levels	Serum_metabolites	0	1
rs4237591	Non-alcoholic fatty liver disease histology (lobular)	Kidney_lung_liver	0	1
rs4243849	Non-alcoholic fatty liver disease histology (other)	Kidney_lung_liver	1	0
rs4245791	Phytosterol levels	Serum_metabolites	1	0
rs4258076	Cognitive performance	Neurological_behavioral	1	0
rs4273077	Hematological and biochemical traits	Hematological_parameters	0	1
rs4273712	Intracranial volume	Quantitative_traits	1	0
rs4285028	Multiple sclerosis	Autoimmune_disease	1	1
rs4293296	Working memory	Neurological_behavioral	1	0
rs4293393	Chronic kidney disease and serum creatinine levels	Kidney_lung_liver	1	0
rs4294134	Paget's disease	Aging	0	1
rs4295627	Glioma	Cancer	0	1
rs4298437	Alzheimer's disease	Aging	1	0
rs4313034	Graves' disease	Autoimmune_disease	1	0
rs4318720	QT interval	Cardiovascular	1	0
rs4321143	Conduct disorder (interaction)	Neurological_behavioral	1	0
rs4324798	Lung adenocarcinoma	Cancer	1	0
rs4328821	White blood cell types	Hematological_parameters	1	0
rs4333130	Ankylosing spondylitis	Autoimmune_disease	1	0
rs433598	Schizophrenia	Neurological_behavioral	1	0
rs4338740	Thyroid volume	Miscellaneous	0	1
rs4353250	Amyloid A Levels	Cardiovascular	1	0
rs4356203	Schizophrenia	Neurological_behavioral	1	0
rs4363506	Amyotrophic lateral sclerosis	Aging	1	0
rs4370013	Blood pressure	Cardiovascular	1	0
rs4377469	Body mass index	Quantitative_traits	1	0
rs437943	Response to TNF antagonist treatment	Drug_metabolism	1	0
rs4380028	Coronary heart disease	Cardiovascular	1	0
rs4389526	Ankylosing spondylitis	Autoimmune_disease	1	0
rs4392868	Radiation response	Miscellaneous	0	1
rs4397868	Menopause (age at onset)	Aging	1	0
rs4402960	Type 2 diabetes	Diabetes	0	1
rs4409764	Crohn's disease	Autoimmune_disease	1	0
rs4410871	Multiple sclerosis	Autoimmune_disease	1	0
rs441460	Platelet counts	Hematological_parameters	0	1
rs4418214	HIV-1 control	Viral_disease	0	1
rs4434872	Conduct disorder (symptom count)	Neurological_behavioral	1	0
rs4452212	Telomere length	Miscellaneous	1	0
rs4460176	Hemostatic factors and hematological phenotypes	Hematological_parameters	1	0
rs4463179	Prostate cancer (gene x gene interaction)	Cancer	1	0
rs4468878	Longevity	Aging	1	0
rs4471028	Waist circumference	Quantitative_traits	1	0
rs4478239	Major depressive disorder	Neurological_behavioral	1	0
rs4479806	Anorexia nervosa	Neurological_behavioral	1	0
rs4485401	Sphingolipid levels	Serum_metabolites	1	0
rs448720	Cognitive test performance	Neurological_behavioral	1	1
rs4487645	Multiple myeloma	Cancer	1	0
rs4488809	Lung cancer	Cancer	1	0
rs4499362	Alzheimer's disease biomarkers	Aging	0	1
rs4502156	Proinsulin levels	Serum_metabolites	1	0
rs4503880	Liver enzyme levels (gamma-glutamyl transferase)	Serum_metabolites	1	0
rs4506565	Fasting glucose-related traits	Serum_metabolites	1	0
rs4509693	Alzheimer's disease	Aging	1	1
rs4513299	Inflammatory biomarkers	Hematological_parameters	1	0
rs4528684	Mortality among heart failure patients	Cardiovascular	1	1
rs4533251	Attention deficit hyperactivity disorder and conduct disorder	Neurological_behavioral	1	0
rs4538475	Parkinson's disease	Aging	1	1
rs4541776	Protein quantitative trait loci	Serum_metabolites	1	0
rs4547811	Liver enzyme levels (gamma-glutamyl transferase)	Serum_metabolites	1	0
rs4549631	Height	Quantitative_traits	1	0
rs4552569	Ankylosing spondylitis	Autoimmune_disease	0	1
rs4561213	Magnesium levels	Serum_metabolites	1	0
rs4569005	Adverse response to lamotrigine and phenytoin	Drug_metabolism	0	1
rs4580814	Hematological and biochemical traits	Hematological_parameters	1	0
rs4581712	Liver enzyme levels (gamma-glutamyl transferase)	Serum_metabolites	1	0
rs4590817	Blood pressure	Cardiovascular	1	0
rs4598195	Ulcerative colitis	Autoimmune_disease	1	0
rs4599440	Biochemical measures	Serum_metabolites	1	0
rs4607103	Type 2 diabetes	Diabetes	1	0
rs4613763	Crohn's disease	Autoimmune_disease	1	0
rs4624519	Schizophrenia	Neurological_behavioral	1	0
rs4627791	Bipolar disorder	Neurological_behavioral	1	0
rs4629318	Intelligence	Neurological_behavioral	1	0
rs4635969	Testicular germ cell cancer	Cancer	1	0
rs4636294	Cutaneous nevi	Miscellaneous	1	0
rs4638289	Amyloid A Levels	Cardiovascular	1	0
rs4650135	Inattentive symptoms	Neurological_behavioral	1	0
rs46522	Coronary heart disease	Cardiovascular	1	0
rs4657482	Testicular germ cell tumor	Cancer	1	0
rs4660293	HDL cholesterol	Serum_metabolites	1	0
rs4664308	Nephropathy (idiopathic membranous)	Kidney_lung_liver	1	0
rs4665630	Coronary heart disease	Cardiovascular	1	0
rs4665736	Height	Quantitative_traits	1	0
rs4668356	Cognitive performance	Neurological_behavioral	1	0
rs4675374	Celiac disease	Autoimmune_disease	1	0
rs4680534	Multiple sclerosis	Autoimmune_disease	1	0
rs4687718	Ventricular conduction	Cardiovascular	1	0
rs4689388	Type 2 diabetes and other traits	Diabetes	1	0
rs4692256	Brain imaging	Neurological_behavioral	1	0
rs4699052	Testicular germ cell tumor	Cancer	0	1
rs470119	Hematological and biochemical traits	Hematological_parameters	0	1
rs4702982	Panic disorder	Neurological_behavioral	1	0
rs4703129	Asperger disorder	Neurological_behavioral	1	0
rs4703822	Orofacial clefts	Miscellaneous	1	0
rs470490	Atrioventricular conduction	Cardiovascular	1	0
rs4704970	Multiple sclerosis (age of onset)	Autoimmune_disease	1	1
rs4709845	Major depressive disorder	Neurological_behavioral	1	0
rs4712972	Carotid intima media thickness	Cardiovascular	1	0
rs4713858	Height	Quantitative_traits	1	1
rs4716055	Adiponectin levels	Serum_metabolites	1	0
rs4721135	Longevity	Aging	1	0
rs4723738	Treatment response for severe sepsis	Drug_metabolism	1	0
rs4724100	Allergic rhinitis	Autoimmune_disease	1	0
rs4728142	Ulcerative colitis	Autoimmune_disease	1	1
rs4729260	Bone mineral density (spine)	Radiographic_parameters	1	0
rs4730273	Ulcerative colitis	Autoimmune_disease	0	1
rs4731702	HDL cholesterol	Serum_metabolites	1	0
rs4732038	Longevity	Aging	1	0
rs4732812	Suicidal ideation	Neurological_behavioral	0	1
rs4739466	Bipolar disorder	Neurological_behavioral	1	0
rs4743034	Height	Quantitative_traits	1	0
rs4745062	Longevity	Aging	1	0
rs4751185	HIV-1 susceptibility	Viral_disease	0	1
rs4762767	Pulmonary function	Kidney_lung_liver	1	1
rs4763879	Type 1 diabetes	Diabetes	0	1
rs4764039	Total ventricular volume	Aging	0	1
rs4764043	Aging (time to event)	Aging	0	1
rs4765623	Renal cell carcinoma	Cancer	1	0
rs4765913	Bipolar disorder	Neurological_behavioral	1	0
rs4766152	Cytomegalovirus antibody response	Viral_disease	1	0
rs4770403	Alcohol dependence	Neurological_behavioral	0	1
rs4773330	Bilirubin levels	Serum_metabolites	1	0
rs4773460	Hippocampal atrophy	Aging	1	0
rs4775041	Metabolite levels	Serum_metabolites	1	0
rs477515	Inflammatory bowel disease	Autoimmune_disease	0	1
rs477687	AIDS progression	Viral_disease	1	1
rs477992	Metabolic traits	Serum_metabolites	1	0
rs478222	Type 1 diabetes	Diabetes	1	0
rs4787008	Diabetic retinopathy	Diabetes	1	0
rs4787483	Anthropometric traits	Quantitative_traits	1	0
rs4789939	Dupuytren's disease	Miscellaneous	1	0
rs4792394	Conduct disorder (symptom count)	Neurological_behavioral	1	0
rs4794665	Height	Quantitative_traits	1	0
rs4794822	White blood cell types	Hematological_parameters	1	0
rs4795067	Psoriasis	Autoimmune_disease	1	0
rs4796217	Protein quantitative trait loci	Serum_metabolites	1	0
rs4799088	Amyotrophic lateral sclerosis	Aging	1	1
rs4803480	Schizophrenia	Neurological_behavioral	1	1
rs4804416	Hypothyroidism	Serum_metabolites	1	0
rs4805885	Adiponectin levels	Serum_metabolites	1	0
rs4809330	Crohn's disease	Autoimmune_disease	1	0
rs4810685	Attention deficit hyperactivity disorder (time to onset)	Neurological_behavioral	1	0
rs4812829	Type 2 diabetes	Diabetes	0	1
rs4815617	Asthma	Autoimmune_disease	0	1
rs4815868	Information processing speed	Neurological_behavioral	1	0
rs4819388	Celiac disease	Autoimmune_disease	0	1
rs4820255	Sexual dysfunction (female)	Neurological_behavioral	1	0
rs4820268	Iron levels	Serum_metabolites	1	1
rs4821083	Height	Quantitative_traits	1	0
rs4821112	Hematological and biochemical traits	Hematological_parameters	1	0
rs4821469	End-stage renal disease (non-diabetic)	Kidney_lung_liver	1	1
rs4821941	Prostate cancer (gene x gene interaction)	Cancer	1	0
rs4831760	Pulmonary function decline	Quantitative_traits	1	1
rs4833407	Obesity	Quantitative_traits	1	0
rs4835265	Gamma glutamyl transpeptidase	Serum_metabolites	1	0
rs4837752	Response to antipsychotic therapy (extrapyramidal side effects)	Drug_metabolism	0	1
rs4838255	Response to antipsychotic treatment	Drug_metabolism	1	0
rs4840086	Menarche (age at onset)	Aging	1	0
rs4842838	Height	Quantitative_traits	0	1
rs4843747	Menopause (age at onset)	Aging	1	0
rs4844614	LDL cholesterol	Serum_metabolites	1	0
rs4845552	Hippocampal atrophy	Aging	0	1
rs4846914	HDL cholesterol	Serum_metabolites	1	0
rs4846922	Metabolic syndrome	Diabetes	1	0
rs484959	Paget's disease	Aging	1	1
rs485499	Primary biliary cirrhosis	Autoimmune_disease	1	0
rs4864201	Obesity	Quantitative_traits	1	0
rs4869419	Natriuretic peptide levels	Serum_metabolites	0	1
rs4886707	Height	Quantitative_traits	1	0
rs4889240	Attention deficit hyperactivity disorder and conduct disorder	Neurological_behavioral	1	0
rs4889294	Protein quantitative trait loci	Serum_metabolites	1	0
rs4891159	Longevity	Aging	1	0
rs4895441	Hematological and biochemical traits	Hematological_parameters	0	1
rs489693	Waist circumference	Quantitative_traits	1	0
rs4899260	Celiac disease	Autoimmune_disease	1	0
rs4903031	C-reactive protein	Serum_metabolites	1	0
rs4906172	Menopause (age at onset)	Aging	1	0
rs4906844	Cortical thickness	Neurological_behavioral	1	0
rs4907240	Event-related brain oscillations	Neurological_behavioral	1	0
rs4908760	Vitiligo	Miscellaneous	1	0
rs4911414	Burning and freckling	Quantitative_traits	1	0
rs4915077	Hypothyroidism	Serum_metabolites	0	1
rs4917014	Systemic lupus erythematosus	Autoimmune_disease	0	1
rs4920799	Echocardiographic traits	Cardiovascular	1	0
rs4921617	Neutrophil count	Hematological_parameters	1	0
rs4921914	Urinary metabolites	Serum_metabolites	1	0
rs4924410	Ewing sarcoma	Cancer	1	0
rs492478	Cognitive test performance	Neurological_behavioral	1	1
rs4925386	Colorectal cancer	Cancer	1	1
rs492602	Total Cholesterol	Serum_metabolites	1	0
rs4936894	Aging (time to death)	Aging	1	0
rs4937362	Rheumatoid arthritis	Autoimmune_disease	1	0
rs4938642	Platelet counts	Hematological_parameters	1	0
rs4944092	PR interval	Cardiovascular	1	0
rs494562	Metabolic traits	Serum_metabolites	1	0
rs4948418	Bipolar disorder	Neurological_behavioral	1	0
rs4952590	Atopy	Miscellaneous	1	0
rs495366	Matrix metalloproteinase levels	Serum_metabolites	1	1
rs4955755	Menopause (age at onset)	Aging	0	1
rs4956211	Systemic lupus erythematosus	Autoimmune_disease	1	0
rs495828	Hematological and biochemical traits	Hematological_parameters	1	1
rs4961252	Response to interferon beta therapy	Drug_metabolism	1	0
rs4962416	Prostate cancer	Cancer	1	0
rs496300	Metabolic syndrome	Diabetes	1	0
rs4963452	Phospholipid levels (plasma)	Serum_metabolites	1	0
rs4964805	Attention deficit hyperactivity disorder	Neurological_behavioral	1	0
rs4972755	Bipolar disorder and major depressive disorder (combined)	Neurological_behavioral	1	0
rs4977574	Coronary heart disease	Cardiovascular	1	0
rs4977756	Glaucoma	Miscellaneous	1	0
rs4979906	Mortality among heart failure patients	Cardiovascular	1	0
rs4980785	Renal cell carcinoma	Cancer	1	0
rs4984390	Drug-induced liver injury (flucloxacillin)	Drug_metabolism	1	0
rs4986172	Height	Quantitative_traits	1	0
rs499697	Common traits (Other)	Neurological_behavioral	1	1
rs501120	Coronary heart disease	Cardiovascular	1	0
rs5016282	Attention deficit hyperactivity disorder	Neurological_behavioral	1	0
rs5028798	Volumetric brain MRI	Neurological_behavioral	1	0
rs503279	Metabolic traits	Serum_metabolites	1	0
rs504963	Crohn's disease	Autoimmune_disease	1	0
rs505802	Uric acid levels	Serum_metabolites	1	0
rs505922	Duodenal ulcer	Miscellaneous	1	0
rs507506	Adiponectin levels	Serum_metabolites	1	0
rs514659	Coronary heart disease	Cardiovascular	1	0
rs515135	LDL cholesterol	Serum_metabolites	1	0
rs516246	Liver enzyme levels (gamma-glutamyl transferase)	Serum_metabolites	1	0
rs5215	Type 2 diabetes	Diabetes	1	1
rs522958	Attention deficit hyperactivity disorder	Neurological_behavioral	1	0
rs523340	Information processing speed	Neurological_behavioral	1	1
rs525410	Systemic lupus erythematosus	Autoimmune_disease	1	0
rs525455	Platelet aggregation	Hematological_parameters	1	0
rs526934	Folate pathway vitamin levels	Serum_metabolites	1	0
rs530501	Cognitive test performance	Neurological_behavioral	0	1
rs531676	Metabolic syndrome	Diabetes	1	0
rs534870	Adiposity	Quantitative_traits	0	1
rs538147	Leprosy	Parasitic_bacterial_disease	1	0
rs539514	Type 1 diabetes	Diabetes	1	0
rs541041	Response to statin therapy	Drug_metabolism	1	0
rs543650	Height	Quantitative_traits	1	0
rs543686	Prostate cancer (gene x gene interaction)	Cancer	1	0
[truncated: 883 more rows]
