# Supplementary material for: Integrative genomics analyses unveil downstream biological effectors of disease-specific polymorphisms buried in intergenic regions
Source: NPJ Genom Med. 2016 Apr 27;1:16006–. doi: 10.1038/npjgenmed.2016.6 (PMC4966659; doi:10.1038/npjgenmed.2016.6)
Supplement: Supplementary Data 2 [file npjgenmed20166-s3.xls]

## Sheet: trait_mRNA_FDR5%_all.tab
Supplementary Data 2: List of 2,649 Lead SNP-pairs with significant mRNA overlap at FDR<0.05 from 2,778,365 tested Lead SNP-pairs. Of note, each overlapping mRNA of a significant Lead SNP-pair is listed separately in the row (last three columns).
SNP-pairs								mRNA overlap
Disease 1	Disease 2	SNP1	SNP2	host-gene 1	host-gene 2	LD: SNP1-SNP2	FDR of mRNA overlap of SNP-pair	HUGO name	Full name	FDR for mRNA overlap
Acenocoumarol maintenance dosage	Acenocoumarol maintenance dosage	rs12767583	rs12772169	CYP2C19		0.645	0.00983683	CLECL1	C-type lectin-like 1	<3.29e-5
Acenocoumarol maintenance dosage	Acenocoumarol maintenance dosage	rs12767583	rs12772169	CYP2C19		0.645	0.00983683	PRPF6	pre-mRNA processing factor 6	<3.29e-5
Alzheimer's disease	Alzheimer's disease	rs7081208	rs9331888	FRMD4A	CLU	0	0.0286879	KIAA0754	KIAA0754	<3.29e-5
Alzheimer's disease	Alzheimer's disease	rs7081208	rs9331888	FRMD4A	CLU	0	0.0286879	MACF1	microtubule-actin crosslinking factor 1	<3.29e-5
Asthma	Asthma	rs3129943	rs9500927	C6orf10		0	<0.0098	HLA-DQA1	major histocompatibility complex, class II, DQ alpha 1	5.45e-05
Asthma	Asthma	rs3129943	rs9500927	C6orf10		0	<0.0098	HLA-DQA2	major histocompatibility complex, class II, DQ alpha 2	<3.29e-5
Atrial fibrillation	Atrial fibrillation	rs2106261	rs7193343	ZFHX3	ZFHX3	0.671	<0.0098	CSAD	cysteine sulfinic acid decarboxylase	<3.29e-5
Atrial fibrillation	Atrial fibrillation	rs2106261	rs7193343	ZFHX3	ZFHX3	0.671	<0.0098	CYP27A1	cytochrome P450, family 27, subfamily A, polypeptide 1	<3.29e-5
Behcet's disease	Behcet's disease	rs1495965	rs924080			0.667	<0.0098	CRBN	cereblon	<3.29e-5
Behcet's disease	Behcet's disease	rs1495965	rs924080			0.667	<0.0098	DYRK1A	dual-specificity tyrosine-(Y)-phosphorylation regulated kinase 1A	3.29e-05
Behcet's disease	Behcet's disease	rs1495965	rs924080			0.667	<0.0098	FAM96A	family with sequence similarity 96, member A	<3.29e-5
Behcet's disease	Behcet's disease	rs1495965	rs924080			0.667	<0.0098	HMGCS1	3-hydroxy-3-methylglutaryl-CoA synthase 1 (soluble)	<3.29e-5
Behcet's disease	Behcet's disease	rs1495965	rs924080			0.667	<0.0098	LIPG	lipase, endothelial	3.29e-05
Behcet's disease	Behcet's disease	rs1495965	rs924080			0.667	<0.0098	LONRF1	LON peptidase N-terminal domain and ring finger 1	<3.29e-5
Behcet's disease	Behcet's disease	rs1495965	rs924080			0.667	<0.0098	PLEKHB2	pleckstrin homology domain containing, family B (evectins) member 2	3.29e-05
Behcet's disease	Behcet's disease	rs1495965	rs924080			0.667	<0.0098	PRPF39	pre-mRNA processing factor 39	<3.29e-5
Behcet's disease	Behcet's disease	rs1495965	rs924080			0.667	<0.0098	STX7	syntaxin 7	3.29e-05
Bipolar disorder and schizophrenia	Bipolar disorder and schizophrenia	rs1107592	rs6952808	MAD1L1	MAD1L1	0.676	<0.0098	ARHGEF3	Rho guanine nucleotide exchange factor (GEF) 3	<3.29e-5
Bipolar disorder and schizophrenia	Bipolar disorder and schizophrenia	rs1107592	rs6952808	MAD1L1	MAD1L1	0.676	<0.0098	PRKAB1	protein kinase, AMP-activated, beta 1 non-catalytic subunit	<3.29e-5
Bipolar disorder and schizophrenia	Bipolar disorder and schizophrenia	rs1107592	rs6952808	MAD1L1	MAD1L1	0.676	<0.0098	ZNF746	zinc finger protein 746	<3.29e-5
Bone mineral density (hip)	Bone mineral density (hip)	rs1513670	rs228769		HDAC5	0	0.00983683	LHPP	phospholysine phosphohistidine inorganic pyrophosphate phosphatase	3.29e-05
Bone mineral density (hip)	Bone mineral density (hip)	rs1513670	rs228769		HDAC5	0	0.00983683	LOC100132892		<3.29e-5
Breast cancer	Breast cancer	rs13281615	rs1562430			0.391	<0.0098	JMJD3		<3.29e-5
Breast cancer	Breast cancer	rs13281615	rs1562430			0.391	<0.0098	TMEM88	transmembrane protein 88	<3.29e-5
C-reactive protein	C-reactive protein	rs1169310	rs7310409	HNF1A	HNF1A	0.697	<0.0098	CAMK2G	calcium/calmodulin-dependent protein kinase II gamma	<3.29e-5
C-reactive protein	C-reactive protein	rs1169310	rs7310409	HNF1A	HNF1A	0.697	<0.0098	CCNY	cyclin Y	3.29e-05
C-reactive protein	C-reactive protein	rs1169310	rs7310409	HNF1A	HNF1A	0.697	<0.0098	LACTB2	lactamase, beta 2	<3.29e-5
C-reactive protein	C-reactive protein	rs1169310	rs7310409	HNF1A	HNF1A	0.697	<0.0098	MBP	myelin basic protein	<3.29e-5
C-reactive protein	C-reactive protein	rs1169310	rs7310409	HNF1A	HNF1A	0.697	<0.0098	PDE8A	phosphodiesterase 8A	3.29e-05
C-reactive protein	C-reactive protein	rs1169310	rs7310409	HNF1A	HNF1A	0.697	<0.0098	UBE2D1	ubiquitin-conjugating enzyme E2D 1	<3.29e-5
C-reactive protein	C-reactive protein	rs1183910	rs7310409	HNF1A	HNF1A	0.624	<0.0098	BLMH	bleomycin hydrolase	3.29e-05
C-reactive protein	C-reactive protein	rs1183910	rs7310409	HNF1A	HNF1A	0.624	<0.0098	C20orf19		<3.29e-5
C-reactive protein	C-reactive protein	rs1183910	rs7310409	HNF1A	HNF1A	0.624	<0.0098	DIS3L	DIS3 like exosome 3'-5' exoribonuclease	3.29e-05
C-reactive protein	C-reactive protein	rs1183910	rs7310409	HNF1A	HNF1A	0.624	<0.0098	HNRNPUL1	heterogeneous nuclear ribonucleoprotein U-like 1	<3.29e-5
C-reactive protein	C-reactive protein	rs1183910	rs7310409	HNF1A	HNF1A	0.624	<0.0098	MT1H	metallothionein 1H	5.45e-05
C-reactive protein	C-reactive protein	rs1183910	rs7310409	HNF1A	HNF1A	0.624	<0.0098	MT1P2		<3.29e-5
C-reactive protein	C-reactive protein	rs1183910	rs7310409	HNF1A	HNF1A	0.624	<0.0098	TULP4	tubby like protein 4	3.29e-05
Esophageal cancer and gastric cancer	Esophageal cancer and gastric cancer	rs3765524	rs3781264	PLCE1	PLCE1	0.635	0.00983683	MRPL45	mitochondrial ribosomal protein L45	3.29e-05
Esophageal cancer and gastric cancer	Esophageal cancer and gastric cancer	rs3765524	rs3781264	PLCE1	PLCE1	0.635	0.00983683	NSMCE1	non-SMC element 1 homolog (S. cerevisiae)	<3.29e-5
Fasting plasma glucose	Fasting plasma glucose	rs560887	rs563694	G6PC2		0.685	<0.0098	AIP	aryl hydrocarbon receptor interacting protein	<3.29e-5
Fasting plasma glucose	Fasting plasma glucose	rs560887	rs563694	G6PC2		0.685	<0.0098	P4HA2	prolyl 4-hydroxylase, alpha polypeptide II	<3.29e-5
Graves' disease	Graves' disease	rs2273017	rs6457617	C6orf10		0	<0.0098	hCG_1998957		8.72e-05
Graves' disease	Graves' disease	rs2273017	rs6457617	C6orf10		0	<0.0098	HLA-DQB1	major histocompatibility complex, class II, DQ beta 1	6.78e-05
Graves' disease	Graves' disease	rs2273017	rs6457617	C6orf10		0	<0.0098	HLA-DQB2	major histocompatibility complex, class II, DQ beta 2	9.3e-05
Graves' disease	Graves' disease	rs2273017	rs6457617	C6orf10		0	<0.0098	HLA-DRB1	major histocompatibility complex, class II, DR beta 1	0.000107093
Graves' disease	Graves' disease	rs2273017	rs6457617	C6orf10		0	<0.0098	HLA-DRB2	major histocompatibility complex, class II, DR beta 2 (pseudogene)	8.2e-05
Graves' disease	Graves' disease	rs2273017	rs6457617	C6orf10		0	<0.0098	HLA-DRB3	major histocompatibility complex, class II, DR beta 3	8.72e-05
Graves' disease	Graves' disease	rs2273017	rs6457617	C6orf10		0	<0.0098	HLA-DRB4	major histocompatibility complex, class II, DR beta 4	7.6e-05
Graves' disease	Graves' disease	rs2273017	rs6457617	C6orf10		0	<0.0098	HLA-DRB5	major histocompatibility complex, class II, DR beta 5	9.3e-05
Graves' disease	Graves' disease	rs2273017	rs6457617	C6orf10		0	<0.0098	HLA-DRB6	major histocompatibility complex, class II, DR beta 6 (pseudogene)	9.97e-05
Graves' disease	Graves' disease	rs2273017	rs6457617	C6orf10		0	<0.0098	LOC100133484		9.97e-05
Graves' disease	Graves' disease	rs2273017	rs6457617	C6orf10		0	<0.0098	LOC100133583		8.72e-05
Graves' disease	Graves' disease	rs2273017	rs6457617	C6orf10		0	<0.0098	LOC100133661		6.78e-05
Graves' disease	Graves' disease	rs2273017	rs6457617	C6orf10		0	<0.0098	LOC100133811		9.97e-05
Graves' disease	Graves' disease	rs2273017	rs6457617	C6orf10		0	<0.0098	LOC730415		9.97e-05
Graves' disease	Graves' disease	rs2273017	rs6457617	C6orf10		0	<0.0098	RNASE2	ribonuclease, RNase A family, 2 (liver, eosinophil-derived neurotoxin)	7.6e-05
Graves' disease	Graves' disease	rs2273017	rs6457617	C6orf10		0	<0.0098	ZNF749	zinc finger protein 749	6.78e-05
HDL cholesterol	HDL cholesterol	rs174546	rs174570	FADS1	FADS2	0.323	<0.0098	LOC100133914		<3.29e-5
HDL cholesterol	HDL cholesterol	rs174546	rs174570	FADS1	FADS2	0.323	<0.0098	SLC25A37	solute carrier family 25 (mitochondrial iron transporter), member 37	<3.29e-5
HDL cholesterol	HDL cholesterol	rs174547	rs174570	FADS1	FADS2	0.323	<0.0098	LOC100133914		<3.29e-5
HDL cholesterol	HDL cholesterol	rs174547	rs174570	FADS1	FADS2	0.323	<0.0098	SLC25A37	solute carrier family 25 (mitochondrial iron transporter), member 37	<3.29e-5
Height	Height	rs2638953	rs5742915	CCDC91	PML	0	<0.0098	PIPSL	PIP5K1A and PSMD4-like, pseudogene	<3.29e-5
Height	Height	rs2638953	rs5742915	CCDC91	PML	0	<0.0098	PSMD4	proteasome (prosome, macropain) 26S subunit, non-ATPase, 4	<3.29e-5
Hodgkin's lymphoma	Hodgkin's lymphoma	rs2395185	rs6903608			0.344	<0.0098	hCG_1998957		8.72e-05
Hodgkin's lymphoma	Hodgkin's lymphoma	rs2395185	rs6903608			0.344	<0.0098	HLA-DQB1	major histocompatibility complex, class II, DQ beta 1	0.000107093
Hodgkin's lymphoma	Hodgkin's lymphoma	rs2395185	rs6903608			0.344	<0.0098	HLA-DQB2	major histocompatibility complex, class II, DQ beta 2	3.29e-05
Hodgkin's lymphoma	Hodgkin's lymphoma	rs2395185	rs6903608			0.344	<0.0098	HLA-DRB1	major histocompatibility complex, class II, DR beta 1	6.78e-05
Hodgkin's lymphoma	Hodgkin's lymphoma	rs2395185	rs6903608			0.344	<0.0098	HLA-DRB2	major histocompatibility complex, class II, DR beta 2 (pseudogene)	3.29e-05
Hodgkin's lymphoma	Hodgkin's lymphoma	rs2395185	rs6903608			0.344	<0.0098	HLA-DRB3	major histocompatibility complex, class II, DR beta 3	9.97e-05
Hodgkin's lymphoma	Hodgkin's lymphoma	rs2395185	rs6903608			0.344	<0.0098	HLA-DRB4	major histocompatibility complex, class II, DR beta 4	6.78e-05
Hodgkin's lymphoma	Hodgkin's lymphoma	rs2395185	rs6903608			0.344	<0.0098	HLA-DRB5	major histocompatibility complex, class II, DR beta 5	8.2e-05
Hodgkin's lymphoma	Hodgkin's lymphoma	rs2395185	rs6903608			0.344	<0.0098	HLA-DRB6	major histocompatibility complex, class II, DR beta 6 (pseudogene)	7.6e-05
Hodgkin's lymphoma	Hodgkin's lymphoma	rs2395185	rs6903608			0.344	<0.0098	LOC100133484		0.000124221
Hodgkin's lymphoma	Hodgkin's lymphoma	rs2395185	rs6903608			0.344	<0.0098	LOC100133583		6.78e-05
Hodgkin's lymphoma	Hodgkin's lymphoma	rs2395185	rs6903608			0.344	<0.0098	LOC100133661		9.3e-05
Hodgkin's lymphoma	Hodgkin's lymphoma	rs2395185	rs6903608			0.344	<0.0098	LOC100133811		7.6e-05
Hodgkin's lymphoma	Hodgkin's lymphoma	rs2395185	rs6903608			0.344	<0.0098	LOC730415		9.3e-05
Hodgkin's lymphoma	Hodgkin's lymphoma	rs2395185	rs6903608			0.344	<0.0098	RNASE2	ribonuclease, RNase A family, 2 (liver, eosinophil-derived neurotoxin)	0.000161829
Hodgkin's lymphoma	Hodgkin's lymphoma	rs2395185	rs6903608			0.344	<0.0098	ZNF749	zinc finger protein 749	0.000115372
Intelligence	Intelligence	rs11713158	rs4629318	CNTN4	CNTN4	0.328	0.0378597	TTC23	tetratricopeptide repeat domain 23	<3.29e-5
Intelligence	Intelligence	rs11713158	rs4629318	CNTN4	CNTN4	0.328	0.0378597	ZNF827	zinc finger protein 827	<3.29e-5
Intracranial aneurysm	Intracranial aneurysm	rs10757272	rs1333040	CDKN2B-AS1	CDKN2B-AS1	0.645	0.0470363	EHBP1	EH domain binding protein 1	<3.29e-5
Intracranial aneurysm	Intracranial aneurysm	rs10757272	rs1333040	CDKN2B-AS1	CDKN2B-AS1	0.645	0.0470363	MARK4	MAP/microtubule affinity-regulating kinase 4	<3.29e-5
LDL cholesterol	LDL cholesterol	rs174546	rs174570	FADS1	FADS2	0.323	<0.0098	LOC100133914		<3.29e-5
LDL cholesterol	LDL cholesterol	rs174546	rs174570	FADS1	FADS2	0.323	<0.0098	SLC25A37	solute carrier family 25 (mitochondrial iron transporter), member 37	<3.29e-5
Menopause (age at onset)	Menopause (age at onset)	rs16991615	rs236114	MCM8	MCM8	0.423	<0.0098	EFNA5	ephrin-A5	<3.29e-5
Menopause (age at onset)	Menopause (age at onset)	rs16991615	rs236114	MCM8	MCM8	0.423	<0.0098	LOC100129233		<3.29e-5
Multiple sclerosis	Multiple sclerosis	rs2040406	rs2293152		STAT3	0	<0.0098	HLA-DQA1	major histocompatibility complex, class II, DQ alpha 1	<3.29e-5
Multiple sclerosis	Multiple sclerosis	rs2040406	rs2293152		STAT3	0	<0.0098	HLA-DQA2	major histocompatibility complex, class II, DQ alpha 2	<3.29e-5
Multiple sclerosis	Multiple sclerosis	rs3129889	rs3135338			0.514	<0.0098	hCG_1998957		8.72e-05
Multiple sclerosis	Multiple sclerosis	rs3129889	rs3135338			0.514	<0.0098	HLA-DQB1	major histocompatibility complex, class II, DQ beta 1	8.2e-05
Multiple sclerosis	Multiple sclerosis	rs3129889	rs3135338			0.514	<0.0098	HLA-DQB2	major histocompatibility complex, class II, DQ beta 2	8.2e-05
Multiple sclerosis	Multiple sclerosis	rs3129889	rs3135338			0.514	<0.0098	HLA-DRB1	major histocompatibility complex, class II, DR beta 1	7.6e-05
Multiple sclerosis	Multiple sclerosis	rs3129889	rs3135338			0.514	<0.0098	HLA-DRB2	major histocompatibility complex, class II, DR beta 2 (pseudogene)	9.97e-05
Multiple sclerosis	Multiple sclerosis	rs3129889	rs3135338			0.514	<0.0098	HLA-DRB3	major histocompatibility complex, class II, DR beta 3	5.45e-05
Multiple sclerosis	Multiple sclerosis	rs3129889	rs3135338			0.514	<0.0098	HLA-DRB4	major histocompatibility complex, class II, DR beta 4	7.6e-05
Multiple sclerosis	Multiple sclerosis	rs3129889	rs3135338			0.514	<0.0098	HLA-DRB5	major histocompatibility complex, class II, DR beta 5	6.78e-05
Multiple sclerosis	Multiple sclerosis	rs3129889	rs3135338			0.514	<0.0098	HLA-DRB6	major histocompatibility complex, class II, DR beta 6 (pseudogene)	7.6e-05
Multiple sclerosis	Multiple sclerosis	rs3129889	rs3135338			0.514	<0.0098	LOC100133484		8.2e-05
Multiple sclerosis	Multiple sclerosis	rs3129889	rs3135338			0.514	<0.0098	LOC100133583		9.3e-05
Multiple sclerosis	Multiple sclerosis	rs3129889	rs3135338			0.514	<0.0098	LOC100133661		5.45e-05
Multiple sclerosis	Multiple sclerosis	rs3129889	rs3135338			0.514	<0.0098	LOC100133811		9.3e-05
Multiple sclerosis	Multiple sclerosis	rs3129889	rs3135338			0.514	<0.0098	LOC730415		8.72e-05
Multiple sclerosis	Multiple sclerosis	rs3129889	rs3135338			0.514	<0.0098	RNASE2	ribonuclease, RNase A family, 2 (liver, eosinophil-derived neurotoxin)	8.72e-05
Multiple sclerosis	Multiple sclerosis	rs3129889	rs3135338			0.514	<0.0098	ZNF749	zinc finger protein 749	5.45e-05
Multiple sclerosis	Multiple sclerosis	rs3129934	rs3135338	C6orf10		0.514	<0.0098	hCG_1998957		9.3e-05
Multiple sclerosis	Multiple sclerosis	rs3129934	rs3135338	C6orf10		0.514	<0.0098	HLA-DQB1	major histocompatibility complex, class II, DQ beta 1	0.000115372
Multiple sclerosis	Multiple sclerosis	rs3129934	rs3135338	C6orf10		0.514	<0.0098	HLA-DQB2	major histocompatibility complex, class II, DQ beta 2	5.45e-05
Multiple sclerosis	Multiple sclerosis	rs3129934	rs3135338	C6orf10		0.514	<0.0098	HLA-DRB1	major histocompatibility complex, class II, DR beta 1	8.72e-05
Multiple sclerosis	Multiple sclerosis	rs3129934	rs3135338	C6orf10		0.514	<0.0098	HLA-DRB2	major histocompatibility complex, class II, DR beta 2 (pseudogene)	8.2e-05
Multiple sclerosis	Multiple sclerosis	rs3129934	rs3135338	C6orf10		0.514	<0.0098	HLA-DRB3	major histocompatibility complex, class II, DR beta 3	7.6e-05
Multiple sclerosis	Multiple sclerosis	rs3129934	rs3135338	C6orf10		0.514	<0.0098	HLA-DRB4	major histocompatibility complex, class II, DR beta 4	9.3e-05
Multiple sclerosis	Multiple sclerosis	rs3129934	rs3135338	C6orf10		0.514	<0.0098	HLA-DRB5	major histocompatibility complex, class II, DR beta 5	8.2e-05
Multiple sclerosis	Multiple sclerosis	rs3129934	rs3135338	C6orf10		0.514	<0.0098	HLA-DRB6	major histocompatibility complex, class II, DR beta 6 (pseudogene)	5.45e-05
Multiple sclerosis	Multiple sclerosis	rs3129934	rs3135338	C6orf10		0.514	<0.0098	LOC100133484		8.72e-05
Multiple sclerosis	Multiple sclerosis	rs3129934	rs3135338	C6orf10		0.514	<0.0098	LOC100133583		8.2e-05
Multiple sclerosis	Multiple sclerosis	rs3129934	rs3135338	C6orf10		0.514	<0.0098	LOC100133661		8.72e-05
Multiple sclerosis	Multiple sclerosis	rs3129934	rs3135338	C6orf10		0.514	<0.0098	LOC100133811		5.45e-05
Multiple sclerosis	Multiple sclerosis	rs3129934	rs3135338	C6orf10		0.514	<0.0098	LOC730415		8.2e-05
Multiple sclerosis	Multiple sclerosis	rs3129934	rs3135338	C6orf10		0.514	<0.0098	RNASE2	ribonuclease, RNase A family, 2 (liver, eosinophil-derived neurotoxin)	8.72e-05
Multiple sclerosis	Multiple sclerosis	rs3129934	rs3135338	C6orf10		0.514	<0.0098	ZNF749	zinc finger protein 749	6.78e-05
Multiple sclerosis	Multiple sclerosis	rs3129934	rs9271366	C6orf10		0	<0.0098	hCG_1998957		7.6e-05
Multiple sclerosis	Multiple sclerosis	rs3129934	rs9271366	C6orf10		0	<0.0098	HLA-DQB1	major histocompatibility complex, class II, DQ beta 1	8.2e-05
Multiple sclerosis	Multiple sclerosis	rs3129934	rs9271366	C6orf10		0	<0.0098	HLA-DQB2	major histocompatibility complex, class II, DQ beta 2	9.3e-05
Multiple sclerosis	Multiple sclerosis	rs3129934	rs9271366	C6orf10		0	<0.0098	HLA-DRB1	major histocompatibility complex, class II, DR beta 1	<3.29e-5
Multiple sclerosis	Multiple sclerosis	rs3129934	rs9271366	C6orf10		0	<0.0098	HLA-DRB2	major histocompatibility complex, class II, DR beta 2 (pseudogene)	9.97e-05
Multiple sclerosis	Multiple sclerosis	rs3129934	rs9271366	C6orf10		0	<0.0098	HLA-DRB3	major histocompatibility complex, class II, DR beta 3	8.72e-05
Multiple sclerosis	Multiple sclerosis	rs3129934	rs9271366	C6orf10		0	<0.0098	HLA-DRB4	major histocompatibility complex, class II, DR beta 4	8.72e-05
Multiple sclerosis	Multiple sclerosis	rs3129934	rs9271366	C6orf10		0	<0.0098	HLA-DRB5	major histocompatibility complex, class II, DR beta 5	6.78e-05
Multiple sclerosis	Multiple sclerosis	rs3129934	rs9271366	C6orf10		0	<0.0098	HLA-DRB6	major histocompatibility complex, class II, DR beta 6 (pseudogene)	6.78e-05
Multiple sclerosis	Multiple sclerosis	rs3129934	rs9271366	C6orf10		0	<0.0098	LOC100133484		7.6e-05
Multiple sclerosis	Multiple sclerosis	rs3129934	rs9271366	C6orf10		0	<0.0098	LOC100133583		5.45e-05
Multiple sclerosis	Multiple sclerosis	rs3129934	rs9271366	C6orf10		0	<0.0098	LOC100133661		7.6e-05
Multiple sclerosis	Multiple sclerosis	rs3129934	rs9271366	C6orf10		0	<0.0098	LOC100133811		8.2e-05
Multiple sclerosis	Multiple sclerosis	rs3129934	rs9271366	C6orf10		0	<0.0098	LOC730415		5.45e-05
Multiple sclerosis	Multiple sclerosis	rs3129934	rs9271366	C6orf10		0	<0.0098	RNASE2	ribonuclease, RNase A family, 2 (liver, eosinophil-derived neurotoxin)	8.2e-05
Multiple sclerosis	Multiple sclerosis	rs3129934	rs9271366	C6orf10		0	<0.0098	ZNF749	zinc finger protein 749	5.45e-05
Multiple sclerosis	Multiple sclerosis	rs3135338	rs3135388		HLA-DRA	0.514	<0.0098	hCG_1998957		5.45e-05
Multiple sclerosis	Multiple sclerosis	rs3135338	rs3135388		HLA-DRA	0.514	<0.0098	HLA-DQB1	major histocompatibility complex, class II, DQ beta 1	7.6e-05
Multiple sclerosis	Multiple sclerosis	rs3135338	rs3135388		HLA-DRA	0.514	<0.0098	HLA-DQB2	major histocompatibility complex, class II, DQ beta 2	6.78e-05
Multiple sclerosis	Multiple sclerosis	rs3135338	rs3135388		HLA-DRA	0.514	<0.0098	HLA-DRB1	major histocompatibility complex, class II, DR beta 1	6.78e-05
Multiple sclerosis	Multiple sclerosis	rs3135338	rs3135388		HLA-DRA	0.514	<0.0098	HLA-DRB2	major histocompatibility complex, class II, DR beta 2 (pseudogene)	6.78e-05
Multiple sclerosis	Multiple sclerosis	rs3135338	rs3135388		HLA-DRA	0.514	<0.0098	HLA-DRB3	major histocompatibility complex, class II, DR beta 3	7.6e-05
Multiple sclerosis	Multiple sclerosis	rs3135338	rs3135388		HLA-DRA	0.514	<0.0098	HLA-DRB4	major histocompatibility complex, class II, DR beta 4	6.78e-05
Multiple sclerosis	Multiple sclerosis	rs3135338	rs3135388		HLA-DRA	0.514	<0.0098	HLA-DRB5	major histocompatibility complex, class II, DR beta 5	0.000107093
Multiple sclerosis	Multiple sclerosis	rs3135338	rs3135388		HLA-DRA	0.514	<0.0098	HLA-DRB6	major histocompatibility complex, class II, DR beta 6 (pseudogene)	5.45e-05
Multiple sclerosis	Multiple sclerosis	rs3135338	rs3135388		HLA-DRA	0.514	<0.0098	LOC100133484		7.6e-05
Multiple sclerosis	Multiple sclerosis	rs3135338	rs3135388		HLA-DRA	0.514	<0.0098	LOC100133583		7.6e-05
Multiple sclerosis	Multiple sclerosis	rs3135338	rs3135388		HLA-DRA	0.514	<0.0098	LOC100133661		0.000107093
Multiple sclerosis	Multiple sclerosis	rs3135338	rs3135388		HLA-DRA	0.514	<0.0098	LOC100133811		8.2e-05
Multiple sclerosis	Multiple sclerosis	rs3135338	rs3135388		HLA-DRA	0.514	<0.0098	LOC730415		0.000107093
Multiple sclerosis	Multiple sclerosis	rs3135338	rs3135388		HLA-DRA	0.514	<0.0098	RNASE2	ribonuclease, RNase A family, 2 (liver, eosinophil-derived neurotoxin)	9.97e-05
Multiple sclerosis	Multiple sclerosis	rs3135338	rs3135388		HLA-DRA	0.514	<0.0098	ZNF749	zinc finger protein 749	7.6e-05
Multiple sclerosis	Multiple sclerosis	rs3135338	rs9271366			0.514	<0.0098	hCG_1998957		7.6e-05
Multiple sclerosis	Multiple sclerosis	rs3135338	rs9271366			0.514	<0.0098	HLA-DQB1	major histocompatibility complex, class II, DQ beta 1	8.72e-05
Multiple sclerosis	Multiple sclerosis	rs3135338	rs9271366			0.514	<0.0098	HLA-DQB2	major histocompatibility complex, class II, DQ beta 2	7.6e-05
Multiple sclerosis	Multiple sclerosis	rs3135338	rs9271366			0.514	<0.0098	HLA-DRB1	major histocompatibility complex, class II, DR beta 1	9.3e-05
Multiple sclerosis	Multiple sclerosis	rs3135338	rs9271366			0.514	<0.0098	HLA-DRB2	major histocompatibility complex, class II, DR beta 2 (pseudogene)	6.78e-05
Multiple sclerosis	Multiple sclerosis	rs3135338	rs9271366			0.514	<0.0098	HLA-DRB3	major histocompatibility complex, class II, DR beta 3	6.78e-05
Multiple sclerosis	Multiple sclerosis	rs3135338	rs9271366			0.514	<0.0098	HLA-DRB4	major histocompatibility complex, class II, DR beta 4	8.2e-05
Multiple sclerosis	Multiple sclerosis	rs3135338	rs9271366			0.514	<0.0098	HLA-DRB5	major histocompatibility complex, class II, DR beta 5	<3.29e-5
Multiple sclerosis	Multiple sclerosis	rs3135338	rs9271366			0.514	<0.0098	HLA-DRB6	major histocompatibility complex, class II, DR beta 6 (pseudogene)	8.2e-05
Multiple sclerosis	Multiple sclerosis	rs3135338	rs9271366			0.514	<0.0098	LOC100133484		6.78e-05
Multiple sclerosis	Multiple sclerosis	rs3135338	rs9271366			0.514	<0.0098	LOC100133583		8.2e-05
Multiple sclerosis	Multiple sclerosis	rs3135338	rs9271366			0.514	<0.0098	LOC100133661		3.29e-05
Multiple sclerosis	Multiple sclerosis	rs3135338	rs9271366			0.514	<0.0098	LOC100133811		6.78e-05
Multiple sclerosis	Multiple sclerosis	rs3135338	rs9271366			0.514	<0.0098	LOC730415		9.3e-05
Multiple sclerosis	Multiple sclerosis	rs3135338	rs9271366			0.514	<0.0098	RNASE2	ribonuclease, RNase A family, 2 (liver, eosinophil-derived neurotoxin)	0.000107093
Multiple sclerosis	Multiple sclerosis	rs3135338	rs9271366			0.514	<0.0098	ZNF749	zinc finger protein 749	8.72e-05
Nasopharyngeal carcinoma	Nasopharyngeal carcinoma	rs2517713	rs29232			0	<0.0098	FAM20B	family with sequence similarity 20, member B	9.3e-05
Nasopharyngeal carcinoma	Nasopharyngeal carcinoma	rs2517713	rs29232			0	<0.0098	HLA-B	major histocompatibility complex, class I, B	8.72e-05
Nasopharyngeal carcinoma	Nasopharyngeal carcinoma	rs2517713	rs29232			0	<0.0098	HLA-C	major histocompatibility complex, class I, C	0.000161829
Nasopharyngeal carcinoma	Nasopharyngeal carcinoma	rs2517713	rs29232			0	<0.0098	MICA	MHC class I polypeptide-related sequence A	0.000115372
Nasopharyngeal carcinoma	Nasopharyngeal carcinoma	rs2517713	rs29232			0	<0.0098	MICB	MHC class I polypeptide-related sequence B	0.000115372
Nasopharyngeal carcinoma	Nasopharyngeal carcinoma	rs2517713	rs29232			0	<0.0098	XXbac-BPG181B23.1		7.6e-05
Nasopharyngeal carcinoma	Nasopharyngeal carcinoma	rs2517713	rs3129055			0	<0.0098	FAM20B	family with sequence similarity 20, member B	9.3e-05
Nasopharyngeal carcinoma	Nasopharyngeal carcinoma	rs2517713	rs3129055			0	<0.0098	HLA-B	major histocompatibility complex, class I, B	7.6e-05
Nasopharyngeal carcinoma	Nasopharyngeal carcinoma	rs2517713	rs3129055			0	<0.0098	HLA-C	major histocompatibility complex, class I, C	9.97e-05
Nasopharyngeal carcinoma	Nasopharyngeal carcinoma	rs2517713	rs3129055			0	<0.0098	MICA	MHC class I polypeptide-related sequence A	9.3e-05
Nasopharyngeal carcinoma	Nasopharyngeal carcinoma	rs2517713	rs3129055			0	<0.0098	MICB	MHC class I polypeptide-related sequence B	6.78e-05
Nasopharyngeal carcinoma	Nasopharyngeal carcinoma	rs2517713	rs3129055			0	<0.0098	XXbac-BPG181B23.1		7.6e-05
Nasopharyngeal carcinoma	Nasopharyngeal carcinoma	rs2860580	rs29232			0	<0.0098	FAM20B	family with sequence similarity 20, member B	0.000133319
Nasopharyngeal carcinoma	Nasopharyngeal carcinoma	rs2860580	rs29232			0	<0.0098	HLA-B	major histocompatibility complex, class I, B	0.000161829
Nasopharyngeal carcinoma	Nasopharyngeal carcinoma	rs2860580	rs29232			0	<0.0098	HLA-C	major histocompatibility complex, class I, C	9.97e-05
Nasopharyngeal carcinoma	Nasopharyngeal carcinoma	rs2860580	rs29232			0	<0.0098	MICA	MHC class I polypeptide-related sequence A	9.3e-05
Nasopharyngeal carcinoma	Nasopharyngeal carcinoma	rs2860580	rs29232			0	<0.0098	MICB	MHC class I polypeptide-related sequence B	9.97e-05
Nasopharyngeal carcinoma	Nasopharyngeal carcinoma	rs2860580	rs29232			0	<0.0098	XXbac-BPG181B23.1		9.97e-05
Nasopharyngeal carcinoma	Nasopharyngeal carcinoma	rs2860580	rs3129055			0	<0.0098	FAM20B	family with sequence similarity 20, member B	8.2e-05
Nasopharyngeal carcinoma	Nasopharyngeal carcinoma	rs2860580	rs3129055			0	<0.0098	HLA-B	major histocompatibility complex, class I, B	8.2e-05
Nasopharyngeal carcinoma	Nasopharyngeal carcinoma	rs2860580	rs3129055			0	<0.0098	HLA-C	major histocompatibility complex, class I, C	9.97e-05
Nasopharyngeal carcinoma	Nasopharyngeal carcinoma	rs2860580	rs3129055			0	<0.0098	MICA	MHC class I polypeptide-related sequence A	7.6e-05
Nasopharyngeal carcinoma	Nasopharyngeal carcinoma	rs2860580	rs3129055			0	<0.0098	MICB	MHC class I polypeptide-related sequence B	5.45e-05
Nasopharyngeal carcinoma	Nasopharyngeal carcinoma	rs2860580	rs3129055			0	<0.0098	XXbac-BPG181B23.1		9.3e-05
Nasopharyngeal carcinoma	Nasopharyngeal carcinoma	rs29232	rs3129055			0.072	<0.0098	FAM20B	family with sequence similarity 20, member B	0.000107093
Nasopharyngeal carcinoma	Nasopharyngeal carcinoma	rs29232	rs3129055			0.072	<0.0098	HLA-B	major histocompatibility complex, class I, B	8.72e-05
Nasopharyngeal carcinoma	Nasopharyngeal carcinoma	rs29232	rs3129055			0.072	<0.0098	HLA-C	major histocompatibility complex, class I, C	0.000133319
Nasopharyngeal carcinoma	Nasopharyngeal carcinoma	rs29232	rs3129055			0.072	<0.0098	MICA	MHC class I polypeptide-related sequence A	0.000107093
Nasopharyngeal carcinoma	Nasopharyngeal carcinoma	rs29232	rs3129055			0.072	<0.0098	MICB	MHC class I polypeptide-related sequence B	9.3e-05
Nasopharyngeal carcinoma	Nasopharyngeal carcinoma	rs29232	rs3129055			0.072	<0.0098	XXbac-BPG181B23.1		0.000107093
Nephropathy	Nephropathy	rs3115573	rs9275596			0	<0.0098	hCG_1998957		0.000107093
Nephropathy	Nephropathy	rs3115573	rs9275596			0	<0.0098	HLA-DQB1	major histocompatibility complex, class II, DQ beta 1	9.3e-05
Nephropathy	Nephropathy	rs3115573	rs9275596			0	<0.0098	HLA-DQB2	major histocompatibility complex, class II, DQ beta 2	6.78e-05
Nephropathy	Nephropathy	rs3115573	rs9275596			0	<0.0098	HLA-DRB1	major histocompatibility complex, class II, DR beta 1	5.45e-05
Nephropathy	Nephropathy	rs3115573	rs9275596			0	<0.0098	HLA-DRB2	major histocompatibility complex, class II, DR beta 2 (pseudogene)	9.3e-05
Nephropathy	Nephropathy	rs3115573	rs9275596			0	<0.0098	HLA-DRB3	major histocompatibility complex, class II, DR beta 3	9.97e-05
Nephropathy	Nephropathy	rs3115573	rs9275596			0	<0.0098	HLA-DRB4	major histocompatibility complex, class II, DR beta 4	8.2e-05
Nephropathy	Nephropathy	rs3115573	rs9275596			0	<0.0098	HLA-DRB5	major histocompatibility complex, class II, DR beta 5	8.2e-05
Nephropathy	Nephropathy	rs3115573	rs9275596			0	<0.0098	HLA-DRB6	major histocompatibility complex, class II, DR beta 6 (pseudogene)	7.6e-05
Nephropathy	Nephropathy	rs3115573	rs9275596			0	<0.0098	LOC100133484		0.000107093
Nephropathy	Nephropathy	rs3115573	rs9275596			0	<0.0098	LOC100133583		8.2e-05
Nephropathy	Nephropathy	rs3115573	rs9275596			0	<0.0098	LOC100133661		9.97e-05
Nephropathy	Nephropathy	rs3115573	rs9275596			0	<0.0098	LOC100133811		7.6e-05
Nephropathy	Nephropathy	rs3115573	rs9275596			0	<0.0098	LOC730415		9.97e-05
Nephropathy	Nephropathy	rs3115573	rs9275596			0	<0.0098	RNASE2	ribonuclease, RNase A family, 2 (liver, eosinophil-derived neurotoxin)	8.2e-05
Nephropathy	Nephropathy	rs3115573	rs9275596			0	<0.0098	ZNF749	zinc finger protein 749	7.6e-05
N-glycan levels	N-glycan levels	rs735396	rs7953249	HNF1A		0.596	<0.0098	CCNY	cyclin Y	<3.29e-5
N-glycan levels	N-glycan levels	rs735396	rs7953249	HNF1A		0.596	<0.0098	LACTB2	lactamase, beta 2	<3.29e-5
N-glycan levels	N-glycan levels	rs735396	rs7953249	HNF1A		0.596	<0.0098	MBP	myelin basic protein	6.78e-05
N-glycan levels	N-glycan levels	rs735396	rs7953249	HNF1A		0.596	<0.0098	PDE8A	phosphodiesterase 8A	<3.29e-5
N-glycan levels	N-glycan levels	rs735396	rs7953249	HNF1A		0.596	<0.0098	UBE2D1	ubiquitin-conjugating enzyme E2D 1	<3.29e-5
Nodular sclerosis Hodgkin lymphoma	Nodular sclerosis Hodgkin lymphoma	rs6903608	rs9268528			0.038	<0.0098	hCG_1998957		8.2e-05
Nodular sclerosis Hodgkin lymphoma	Nodular sclerosis Hodgkin lymphoma	rs6903608	rs9268528			0.038	<0.0098	HLA-DQB1	major histocompatibility complex, class II, DQ beta 1	8.2e-05
Nodular sclerosis Hodgkin lymphoma	Nodular sclerosis Hodgkin lymphoma	rs6903608	rs9268528			0.038	<0.0098	HLA-DQB2	major histocompatibility complex, class II, DQ beta 2	5.45e-05
Nodular sclerosis Hodgkin lymphoma	Nodular sclerosis Hodgkin lymphoma	rs6903608	rs9268528			0.038	<0.0098	HLA-DRB1	major histocompatibility complex, class II, DR beta 1	5.45e-05
Nodular sclerosis Hodgkin lymphoma	Nodular sclerosis Hodgkin lymphoma	rs6903608	rs9268528			0.038	<0.0098	HLA-DRB2	major histocompatibility complex, class II, DR beta 2 (pseudogene)	6.78e-05
Nodular sclerosis Hodgkin lymphoma	Nodular sclerosis Hodgkin lymphoma	rs6903608	rs9268528			0.038	<0.0098	HLA-DRB3	major histocompatibility complex, class II, DR beta 3	8.2e-05
Nodular sclerosis Hodgkin lymphoma	Nodular sclerosis Hodgkin lymphoma	rs6903608	rs9268528			0.038	<0.0098	HLA-DRB4	major histocompatibility complex, class II, DR beta 4	8.72e-05
Nodular sclerosis Hodgkin lymphoma	Nodular sclerosis Hodgkin lymphoma	rs6903608	rs9268528			0.038	<0.0098	HLA-DRB5	major histocompatibility complex, class II, DR beta 5	7.6e-05
Nodular sclerosis Hodgkin lymphoma	Nodular sclerosis Hodgkin lymphoma	rs6903608	rs9268528			0.038	<0.0098	HLA-DRB6	major histocompatibility complex, class II, DR beta 6 (pseudogene)	8.2e-05
Nodular sclerosis Hodgkin lymphoma	Nodular sclerosis Hodgkin lymphoma	rs6903608	rs9268528			0.038	<0.0098	LOC100133484		9.3e-05
Nodular sclerosis Hodgkin lymphoma	Nodular sclerosis Hodgkin lymphoma	rs6903608	rs9268528			0.038	<0.0098	LOC100133583		5.45e-05
Nodular sclerosis Hodgkin lymphoma	Nodular sclerosis Hodgkin lymphoma	rs6903608	rs9268528			0.038	<0.0098	LOC100133661		6.78e-05
Nodular sclerosis Hodgkin lymphoma	Nodular sclerosis Hodgkin lymphoma	rs6903608	rs9268528			0.038	<0.0098	LOC100133811		0.000124221
Nodular sclerosis Hodgkin lymphoma	Nodular sclerosis Hodgkin lymphoma	rs6903608	rs9268528			0.038	<0.0098	LOC730415		7.6e-05
Nodular sclerosis Hodgkin lymphoma	Nodular sclerosis Hodgkin lymphoma	rs6903608	rs9268528			0.038	<0.0098	RNASE2	ribonuclease, RNase A family, 2 (liver, eosinophil-derived neurotoxin)	8.2e-05
Nodular sclerosis Hodgkin lymphoma	Nodular sclerosis Hodgkin lymphoma	rs6903608	rs9268528			0.038	<0.0098	ZNF749	zinc finger protein 749	8.2e-05
Nodular sclerosis Hodgkin lymphoma	Nodular sclerosis Hodgkin lymphoma	rs6903608	rs9268542			0.038	<0.0098	hCG_1998957		9.3e-05
Nodular sclerosis Hodgkin lymphoma	Nodular sclerosis Hodgkin lymphoma	rs6903608	rs9268542			0.038	<0.0098	HLA-DQB1	major histocompatibility complex, class II, DQ beta 1	8.72e-05
Nodular sclerosis Hodgkin lymphoma	Nodular sclerosis Hodgkin lymphoma	rs6903608	rs9268542			0.038	<0.0098	HLA-DQB2	major histocompatibility complex, class II, DQ beta 2	8.72e-05
Nodular sclerosis Hodgkin lymphoma	Nodular sclerosis Hodgkin lymphoma	rs6903608	rs9268542			0.038	<0.0098	HLA-DRB1	major histocompatibility complex, class II, DR beta 1	7.6e-05
Nodular sclerosis Hodgkin lymphoma	Nodular sclerosis Hodgkin lymphoma	rs6903608	rs9268542			0.038	<0.0098	HLA-DRB2	major histocompatibility complex, class II, DR beta 2 (pseudogene)	0.000107093
Nodular sclerosis Hodgkin lymphoma	Nodular sclerosis Hodgkin lymphoma	rs6903608	rs9268542			0.038	<0.0098	HLA-DRB3	major histocompatibility complex, class II, DR beta 3	8.2e-05
Nodular sclerosis Hodgkin lymphoma	Nodular sclerosis Hodgkin lymphoma	rs6903608	rs9268542			0.038	<0.0098	HLA-DRB4	major histocompatibility complex, class II, DR beta 4	9.3e-05
Nodular sclerosis Hodgkin lymphoma	Nodular sclerosis Hodgkin lymphoma	rs6903608	rs9268542			0.038	<0.0098	HLA-DRB5	major histocompatibility complex, class II, DR beta 5	8.72e-05
Nodular sclerosis Hodgkin lymphoma	Nodular sclerosis Hodgkin lymphoma	rs6903608	rs9268542			0.038	<0.0098	HLA-DRB6	major histocompatibility complex, class II, DR beta 6 (pseudogene)	8.2e-05
Nodular sclerosis Hodgkin lymphoma	Nodular sclerosis Hodgkin lymphoma	rs6903608	rs9268542			0.038	<0.0098	LOC100133484		9.3e-05
Nodular sclerosis Hodgkin lymphoma	Nodular sclerosis Hodgkin lymphoma	rs6903608	rs9268542			0.038	<0.0098	LOC100133583		8.72e-05
Nodular sclerosis Hodgkin lymphoma	Nodular sclerosis Hodgkin lymphoma	rs6903608	rs9268542			0.038	<0.0098	LOC100133661		9.97e-05
Nodular sclerosis Hodgkin lymphoma	Nodular sclerosis Hodgkin lymphoma	rs6903608	rs9268542			0.038	<0.0098	LOC100133811		8.2e-05
Nodular sclerosis Hodgkin lymphoma	Nodular sclerosis Hodgkin lymphoma	rs6903608	rs9268542			0.038	<0.0098	LOC730415		8.2e-05
Nodular sclerosis Hodgkin lymphoma	Nodular sclerosis Hodgkin lymphoma	rs6903608	rs9268542			0.038	<0.0098	RNASE2	ribonuclease, RNase A family, 2 (liver, eosinophil-derived neurotoxin)	7.6e-05
Nodular sclerosis Hodgkin lymphoma	Nodular sclerosis Hodgkin lymphoma	rs6903608	rs9268542			0.038	<0.0098	ZNF749	zinc finger protein 749	8.2e-05
PR interval	PR interval	rs11897119	rs1896312	MEIS1		0	<0.0098	FAM20B	family with sequence similarity 20, member B	0.000181108
PR interval	PR interval	rs11897119	rs1896312	MEIS1		0	<0.0098	HLA-B	major histocompatibility complex, class I, B	0.000161829
PR interval	PR interval	rs11897119	rs1896312	MEIS1		0	<0.0098	HLA-C	major histocompatibility complex, class I, C	0.000279076
PR interval	PR interval	rs11897119	rs1896312	MEIS1		0	<0.0098	MICA	MHC class I polypeptide-related sequence A	0.000239795
PR interval	PR interval	rs11897119	rs1896312	MEIS1		0	<0.0098	MICB	MHC class I polypeptide-related sequence B	0.000171417
PR interval	PR interval	rs11897119	rs1896312	MEIS1		0	<0.0098	XXbac-BPG181B23.1		0.000171417
Psoriasis	Psoriasis	rs1265181	rs3134792			0.539	<0.0098	FAM20B	family with sequence similarity 20, member B	0.000124221
Psoriasis	Psoriasis	rs1265181	rs3134792			0.539	<0.0098	HLA-B	major histocompatibility complex, class I, B	9.97e-05
Psoriasis	Psoriasis	rs1265181	rs3134792			0.539	<0.0098	HLA-C	major histocompatibility complex, class I, C	0.000124221
Psoriasis	Psoriasis	rs1265181	rs3134792			0.539	<0.0098	MICA	MHC class I polypeptide-related sequence A	9.3e-05
Psoriasis	Psoriasis	rs1265181	rs3134792			0.539	<0.0098	MICB	MHC class I polypeptide-related sequence B	9.3e-05
Psoriasis	Psoriasis	rs1265181	rs3134792			0.539	<0.0098	XXbac-BPG181B23.1		0.000133319
Pulmonary function	Pulmonary function	rs12477314	rs993925			0	<0.0098	ZNF585A	zinc finger protein 585A	<3.29e-5
Pulmonary function	Pulmonary function	rs12477314	rs993925			0	<0.0098	ZNF585B	zinc finger protein 585B	<3.29e-5
Pulmonary function	Pulmonary function	rs2855812	rs2857595	MICB		0.309	<0.0098	HLA-DQA1	major histocompatibility complex, class II, DQ alpha 1	3.29e-05
Pulmonary function	Pulmonary function	rs2855812	rs2857595	MICB		0.309	<0.0098	HLA-DQA2	major histocompatibility complex, class II, DQ alpha 2	<3.29e-5
Rheumatoid arthritis	Rheumatoid arthritis	rs1063635	rs2075876	MICA	AIRE	0	<0.0098	FAM20B	family with sequence similarity 20, member B	0.000124221
Rheumatoid arthritis	Rheumatoid arthritis	rs1063635	rs2075876	MICA	AIRE	0	<0.0098	HLA-B	major histocompatibility complex, class I, B	8.2e-05
Rheumatoid arthritis	Rheumatoid arthritis	rs1063635	rs2075876	MICA	AIRE	0	<0.0098	HLA-C	major histocompatibility complex, class I, C	9.3e-05
Rheumatoid arthritis	Rheumatoid arthritis	rs1063635	rs2075876	MICA	AIRE	0	<0.0098	MICA	MHC class I polypeptide-related sequence A	6.78e-05
Rheumatoid arthritis	Rheumatoid arthritis	rs1063635	rs2075876	MICA	AIRE	0	<0.0098	MICB	MHC class I polypeptide-related sequence B	0.000107093
Rheumatoid arthritis	Rheumatoid arthritis	rs1063635	rs2075876	MICA	AIRE	0	<0.0098	XXbac-BPG181B23.1		0.000107093
Rheumatoid arthritis	Rheumatoid arthritis	rs1063635	rs615672	MICA		0	<0.0098	FAM20B	family with sequence similarity 20, member B	8.72e-05
Rheumatoid arthritis	Rheumatoid arthritis	rs1063635	rs615672	MICA		0	<0.0098	HLA-B	major histocompatibility complex, class I, B	0.000107093
Rheumatoid arthritis	Rheumatoid arthritis	rs1063635	rs615672	MICA		0	<0.0098	HLA-C	major histocompatibility complex, class I, C	0.000107093
Rheumatoid arthritis	Rheumatoid arthritis	rs1063635	rs615672	MICA		0	<0.0098	MICA	MHC class I polypeptide-related sequence A	9.97e-05
Rheumatoid arthritis	Rheumatoid arthritis	rs1063635	rs615672	MICA		0	<0.0098	MICB	MHC class I polypeptide-related sequence B	9.3e-05
Rheumatoid arthritis	Rheumatoid arthritis	rs1063635	rs615672	MICA		0	<0.0098	XXbac-BPG181B23.1		6.78e-05
Rheumatoid arthritis	Rheumatoid arthritis	rs1063635	rs7404928	MICA	PRKCB	0	<0.0098	FAM20B	family with sequence similarity 20, member B	7.6e-05
Rheumatoid arthritis	Rheumatoid arthritis	rs1063635	rs7404928	MICA	PRKCB	0	<0.0098	HLA-B	major histocompatibility complex, class I, B	8.2e-05
Rheumatoid arthritis	Rheumatoid arthritis	rs1063635	rs7404928	MICA	PRKCB	0	<0.0098	HLA-C	major histocompatibility complex, class I, C	8.72e-05
Rheumatoid arthritis	Rheumatoid arthritis	rs1063635	rs7404928	MICA	PRKCB	0	<0.0098	MICA	MHC class I polypeptide-related sequence A	7.6e-05
Rheumatoid arthritis	Rheumatoid arthritis	rs1063635	rs7404928	MICA	PRKCB	0	<0.0098	MICB	MHC class I polypeptide-related sequence B	9.97e-05
Rheumatoid arthritis	Rheumatoid arthritis	rs1063635	rs7404928	MICA	PRKCB	0	<0.0098	XXbac-BPG181B23.1		7.6e-05
Rheumatoid arthritis	Rheumatoid arthritis	rs2075876	rs615672	AIRE		0	<0.0098	FAM20B	family with sequence similarity 20, member B	0.000133319
Rheumatoid arthritis	Rheumatoid arthritis	rs2075876	rs615672	AIRE		0	<0.0098	HLA-B	major histocompatibility complex, class I, B	9.97e-05
Rheumatoid arthritis	Rheumatoid arthritis	rs2075876	rs615672	AIRE		0	<0.0098	HLA-C	major histocompatibility complex, class I, C	6.78e-05
Rheumatoid arthritis	Rheumatoid arthritis	rs2075876	rs615672	AIRE		0	<0.0098	MICA	MHC class I polypeptide-related sequence A	9.97e-05
Rheumatoid arthritis	Rheumatoid arthritis	rs2075876	rs615672	AIRE		0	<0.0098	MICB	MHC class I polypeptide-related sequence B	0.000107093
Rheumatoid arthritis	Rheumatoid arthritis	rs2075876	rs615672	AIRE		0	<0.0098	XXbac-BPG181B23.1		0.000161829
Rheumatoid arthritis	Rheumatoid arthritis	rs2075876	rs7404928	AIRE	PRKCB	0	<0.0098	FAM20B	family with sequence similarity 20, member B	0.000115372
Rheumatoid arthritis	Rheumatoid arthritis	rs2075876	rs7404928	AIRE	PRKCB	0	<0.0098	HLA-B	major histocompatibility complex, class I, B	0.00014262
Rheumatoid arthritis	Rheumatoid arthritis	rs2075876	rs7404928	AIRE	PRKCB	0	<0.0098	HLA-C	major histocompatibility complex, class I, C	0.000133319
Rheumatoid arthritis	Rheumatoid arthritis	rs2075876	rs7404928	AIRE	PRKCB	0	<0.0098	MICA	MHC class I polypeptide-related sequence A	8.72e-05
Rheumatoid arthritis	Rheumatoid arthritis	rs2075876	rs7404928	AIRE	PRKCB	0	<0.0098	MICB	MHC class I polypeptide-related sequence B	9.3e-05
Rheumatoid arthritis	Rheumatoid arthritis	rs2075876	rs7404928	AIRE	PRKCB	0	<0.0098	XXbac-BPG181B23.1		0.000107093
Rheumatoid arthritis	Rheumatoid arthritis	rs615672	rs7404928		PRKCB	0	<0.0098	FAM20B	family with sequence similarity 20, member B	0.000107093
Rheumatoid arthritis	Rheumatoid arthritis	rs615672	rs7404928		PRKCB	0	<0.0098	HLA-B	major histocompatibility complex, class I, B	8.72e-05
Rheumatoid arthritis	Rheumatoid arthritis	rs615672	rs7404928		PRKCB	0	<0.0098	HLA-C	major histocompatibility complex, class I, C	0.000171417
Rheumatoid arthritis	Rheumatoid arthritis	rs615672	rs7404928		PRKCB	0	<0.0098	MICA	MHC class I polypeptide-related sequence A	9.3e-05
Rheumatoid arthritis	Rheumatoid arthritis	rs615672	rs7404928		PRKCB	0	<0.0098	MICB	MHC class I polypeptide-related sequence B	8.72e-05
Rheumatoid arthritis	Rheumatoid arthritis	rs615672	rs7404928		PRKCB	0	<0.0098	XXbac-BPG181B23.1		7.6e-05
Rheumatoid arthritis	Rheumatoid arthritis	rs615672	rs9272219			0.696	<0.0098	HLA-DQA1	major histocompatibility complex, class II, DQ alpha 1	3.29e-05
Rheumatoid arthritis	Rheumatoid arthritis	rs615672	rs9272219			0.696	<0.0098	HLA-DQA2	major histocompatibility complex, class II, DQ alpha 2	3.29e-05
Rheumatoid arthritis	Rheumatoid arthritis	rs6457617	rs9268853			0	<0.0098	hCG_1998957		8.2e-05
Rheumatoid arthritis	Rheumatoid arthritis	rs6457617	rs9268853			0	<0.0098	HLA-DQB1	major histocompatibility complex, class II, DQ beta 1	5.45e-05
Rheumatoid arthritis	Rheumatoid arthritis	rs6457617	rs9268853			0	<0.0098	HLA-DQB2	major histocompatibility complex, class II, DQ beta 2	9.97e-05
Rheumatoid arthritis	Rheumatoid arthritis	rs6457617	rs9268853			0	<0.0098	HLA-DRB1	major histocompatibility complex, class II, DR beta 1	9.3e-05
Rheumatoid arthritis	Rheumatoid arthritis	rs6457617	rs9268853			0	<0.0098	HLA-DRB2	major histocompatibility complex, class II, DR beta 2 (pseudogene)	9.97e-05
Rheumatoid arthritis	Rheumatoid arthritis	rs6457617	rs9268853			0	<0.0098	HLA-DRB3	major histocompatibility complex, class II, DR beta 3	7.6e-05
Rheumatoid arthritis	Rheumatoid arthritis	rs6457617	rs9268853			0	<0.0098	HLA-DRB4	major histocompatibility complex, class II, DR beta 4	0.000107093
Rheumatoid arthritis	Rheumatoid arthritis	rs6457617	rs9268853			0	<0.0098	HLA-DRB5	major histocompatibility complex, class II, DR beta 5	7.6e-05
Rheumatoid arthritis	Rheumatoid arthritis	rs6457617	rs9268853			0	<0.0098	HLA-DRB6	major histocompatibility complex, class II, DR beta 6 (pseudogene)	7.6e-05
Rheumatoid arthritis	Rheumatoid arthritis	rs6457617	rs9268853			0	<0.0098	LOC100133484		7.6e-05
Rheumatoid arthritis	Rheumatoid arthritis	rs6457617	rs9268853			0	<0.0098	LOC100133583		7.6e-05
Rheumatoid arthritis	Rheumatoid arthritis	rs6457617	rs9268853			0	<0.0098	LOC100133661		6.78e-05
Rheumatoid arthritis	Rheumatoid arthritis	rs6457617	rs9268853			0	<0.0098	LOC100133811		8.72e-05
Rheumatoid arthritis	Rheumatoid arthritis	rs6457617	rs9268853			0	<0.0098	LOC730415		9.97e-05
Rheumatoid arthritis	Rheumatoid arthritis	rs6457617	rs9268853			0	<0.0098	RNASE2	ribonuclease, RNase A family, 2 (liver, eosinophil-derived neurotoxin)	7.6e-05
Rheumatoid arthritis	Rheumatoid arthritis	rs6457617	rs9268853			0	<0.0098	ZNF749	zinc finger protein 749	8.2e-05
Rheumatoid arthritis	Rheumatoid arthritis	rs6457620	rs9268853			0	<0.0098	hCG_1998957		5.45e-05
Rheumatoid arthritis	Rheumatoid arthritis	rs6457620	rs9268853			0	<0.0098	HLA-DQB1	major histocompatibility complex, class II, DQ beta 1	7.6e-05
Rheumatoid arthritis	Rheumatoid arthritis	rs6457620	rs9268853			0	<0.0098	HLA-DQB2	major histocompatibility complex, class II, DQ beta 2	8.72e-05
Rheumatoid arthritis	Rheumatoid arthritis	rs6457620	rs9268853			0	<0.0098	HLA-DRB1	major histocompatibility complex, class II, DR beta 1	8.72e-05
Rheumatoid arthritis	Rheumatoid arthritis	rs6457620	rs9268853			0	<0.0098	HLA-DRB2	major histocompatibility complex, class II, DR beta 2 (pseudogene)	8.2e-05
Rheumatoid arthritis	Rheumatoid arthritis	rs6457620	rs9268853			0	<0.0098	HLA-DRB3	major histocompatibility complex, class II, DR beta 3	8.72e-05
Rheumatoid arthritis	Rheumatoid arthritis	rs6457620	rs9268853			0	<0.0098	HLA-DRB4	major histocompatibility complex, class II, DR beta 4	8.2e-05
Rheumatoid arthritis	Rheumatoid arthritis	rs6457620	rs9268853			0	<0.0098	HLA-DRB5	major histocompatibility complex, class II, DR beta 5	0.000124221
Rheumatoid arthritis	Rheumatoid arthritis	rs6457620	rs9268853			0	<0.0098	HLA-DRB6	major histocompatibility complex, class II, DR beta 6 (pseudogene)	7.6e-05
Rheumatoid arthritis	Rheumatoid arthritis	rs6457620	rs9268853			0	<0.0098	LOC100133484		9.97e-05
Rheumatoid arthritis	Rheumatoid arthritis	rs6457620	rs9268853			0	<0.0098	LOC100133583		7.6e-05
Rheumatoid arthritis	Rheumatoid arthritis	rs6457620	rs9268853			0	<0.0098	LOC100133661		7.6e-05
Rheumatoid arthritis	Rheumatoid arthritis	rs6457620	rs9268853			0	<0.0098	LOC100133811		6.78e-05
Rheumatoid arthritis	Rheumatoid arthritis	rs6457620	rs9268853			0	<0.0098	LOC730415		8.72e-05
Rheumatoid arthritis	Rheumatoid arthritis	rs6457620	rs9268853			0	<0.0098	RNASE2	ribonuclease, RNase A family, 2 (liver, eosinophil-derived neurotoxin)	6.78e-05
Rheumatoid arthritis	Rheumatoid arthritis	rs6457620	rs9268853			0	<0.0098	ZNF749	zinc finger protein 749	8.72e-05
Schizophrenia	Schizophrenia	rs13194053	rs2021722		TRIM26	0	<0.0098	BTN3A2	butyrophilin, subfamily 3, member A2	<3.29e-5
Schizophrenia	Schizophrenia	rs13194053	rs2021722		TRIM26	0	<0.0098	BTN3A3	butyrophilin, subfamily 3, member A3	3.29e-05
Schizophrenia	Schizophrenia	rs13194053	rs3131296		NOTCH4	0	<0.0098	HLA-DQA1	major histocompatibility complex, class II, DQ alpha 1	5.45e-05
Schizophrenia	Schizophrenia	rs13194053	rs3131296		NOTCH4	0	<0.0098	HLA-DQA2	major histocompatibility complex, class II, DQ alpha 2	<3.29e-5
Schizophrenia	Schizophrenia	rs13194053	rs6932590			0.677	<0.0098	BTN3A2	butyrophilin, subfamily 3, member A2	3.29e-05
Schizophrenia	Schizophrenia	rs13194053	rs6932590			0.677	<0.0098	BTN3A3	butyrophilin, subfamily 3, member A3	3.29e-05
Schizophrenia	Schizophrenia	rs13194053	rs6932590			0.677	<0.0098	NTNG1	netrin G1	<3.29e-5
Schizophrenia	Schizophrenia	rs13194053	rs9272219			0	<0.0098	HLA-DQA1	major histocompatibility complex, class II, DQ alpha 1	<3.29e-5
Schizophrenia	Schizophrenia	rs13194053	rs9272219			0	<0.0098	HLA-DQA2	major histocompatibility complex, class II, DQ alpha 2	5.45e-05
Schizophrenia	Schizophrenia	rs2021722	rs6932590	TRIM26		0	<0.0098	BTN3A2	butyrophilin, subfamily 3, member A2	5.45e-05
Schizophrenia	Schizophrenia	rs2021722	rs6932590	TRIM26		0	<0.0098	BTN3A3	butyrophilin, subfamily 3, member A3	<3.29e-5
Schizophrenia	Schizophrenia	rs3131296	rs9272219	NOTCH4		0	<0.0098	HLA-DQA1	major histocompatibility complex, class II, DQ alpha 1	<3.29e-5
Schizophrenia	Schizophrenia	rs3131296	rs9272219	NOTCH4		0	<0.0098	HLA-DQA2	major histocompatibility complex, class II, DQ alpha 2	<3.29e-5
Stevens-Johnson syndrome and toxic epidermal necrolysis (SJS-TEN)	Stevens-Johnson syndrome and toxic epidermal necrolysis (SJS-TEN)	rs2734583	rs2844665	SNORD117		0	0.00983683	HLA-DQA1	major histocompatibility complex, class II, DQ alpha 1	<3.29e-5
Stevens-Johnson syndrome and toxic epidermal necrolysis (SJS-TEN)	Stevens-Johnson syndrome and toxic epidermal necrolysis (SJS-TEN)	rs2734583	rs2844665	SNORD117		0	0.00983683	HLA-DQA2	major histocompatibility complex, class II, DQ alpha 2	6.78e-05
Systemic lupus erythematosus	Systemic lupus erythematosus	rs11574637	rs9888739	ITGAX	ITGAM	0.428	<0.0098	APEX1	APEX nuclease (multifunctional DNA repair enzyme) 1	0.000115372
Systemic lupus erythematosus	Systemic lupus erythematosus	rs11574637	rs9888739	ITGAX	ITGAM	0.428	<0.0098	C19orf53	chromosome 19 open reading frame 53	<3.29e-5
Systemic lupus erythematosus	Systemic lupus erythematosus	rs11574637	rs9888739	ITGAX	ITGAM	0.428	<0.0098	C20orf77		8.2e-05
Systemic lupus erythematosus	Systemic lupus erythematosus	rs11574637	rs9888739	ITGAX	ITGAM	0.428	<0.0098	CCDC123		0.000161829
Systemic lupus erythematosus	Systemic lupus erythematosus	rs11574637	rs9888739	ITGAX	ITGAM	0.428	<0.0098	CD81	CD81 molecule	9.3e-05
Systemic lupus erythematosus	Systemic lupus erythematosus	rs11574637	rs9888739	ITGAX	ITGAM	0.428	<0.0098	CHTF18	CTF18, chromosome transmission fidelity factor 18 homolog (S. cerevisiae)	7.6e-05
Systemic lupus erythematosus	Systemic lupus erythematosus	rs11574637	rs9888739	ITGAX	ITGAM	0.428	<0.0098	COMTD1	catechol-O-methyltransferase domain containing 1	8.2e-05
Systemic lupus erythematosus	Systemic lupus erythematosus	rs11574637	rs9888739	ITGAX	ITGAM	0.428	<0.0098	CTRL	chymotrypsin-like	0.000259424
Systemic lupus erythematosus	Systemic lupus erythematosus	rs11574637	rs9888739	ITGAX	ITGAM	0.428	<0.0098	DCTN1	dynactin 1	6.78e-05
Systemic lupus erythematosus	Systemic lupus erythematosus	rs11574637	rs9888739	ITGAX	ITGAM	0.428	<0.0098	DGKZ	diacylglycerol kinase, zeta	7.6e-05
Systemic lupus erythematosus	Systemic lupus erythematosus	rs11574637	rs9888739	ITGAX	ITGAM	0.428	<0.0098	FXR1	fragile X mental retardation, autosomal homolog 1	0.000107093
Systemic lupus erythematosus	Systemic lupus erythematosus	rs11574637	rs9888739	ITGAX	ITGAM	0.428	<0.0098	HIST1H2BN	histone cluster 1, H2bn	0.000934956
Systemic lupus erythematosus	Systemic lupus erythematosus	rs11574637	rs9888739	ITGAX	ITGAM	0.428	<0.0098	HIST1H3A	histone cluster 1, H3a	0.000974504
Systemic lupus erythematosus	Systemic lupus erythematosus	rs11574637	rs9888739	ITGAX	ITGAM	0.428	<0.0098	HIST1H3B	histone cluster 1, H3b	0.000726169
Systemic lupus erythematosus	Systemic lupus erythematosus	rs11574637	rs9888739	ITGAX	ITGAM	0.428	<0.0098	HIST1H3C	histone cluster 1, H3c	0.000825583
Systemic lupus erythematosus	Systemic lupus erythematosus	rs11574637	rs9888739	ITGAX	ITGAM	0.428	<0.0098	HIST1H3D	histone cluster 1, H3d	0.000755986
Systemic lupus erythematosus	Systemic lupus erythematosus	rs11574637	rs9888739	ITGAX	ITGAM	0.428	<0.0098	HIST1H3E	histone cluster 1, H3e	0.000944945
Systemic lupus erythematosus	Systemic lupus erythematosus	rs11574637	rs9888739	ITGAX	ITGAM	0.428	<0.0098	HIST1H3F	histone cluster 1, H3f	0.000765856
Systemic lupus erythematosus	Systemic lupus erythematosus	rs11574637	rs9888739	ITGAX	ITGAM	0.428	<0.0098	HIST1H3G	histone cluster 1, H3g	0.000577318
Systemic lupus erythematosus	Systemic lupus erythematosus	rs11574637	rs9888739	ITGAX	ITGAM	0.428	<0.0098	HIST1H3H	histone cluster 1, H3h	0.000736078
Systemic lupus erythematosus	Systemic lupus erythematosus	rs11574637	rs9888739	ITGAX	ITGAM	0.428	<0.0098	HIST1H3I	histone cluster 1, H3i	0.000745982
Systemic lupus erythematosus	Systemic lupus erythematosus	rs11574637	rs9888739	ITGAX	ITGAM	0.428	<0.0098	HIST1H3J	histone cluster 1, H3j	0.000775826
Systemic lupus erythematosus	Systemic lupus erythematosus	rs11574637	rs9888739	ITGAX	ITGAM	0.428	<0.0098	KRT19	keratin 19	8.2e-05
Systemic lupus erythematosus	Systemic lupus erythematosus	rs11574637	rs9888739	ITGAX	ITGAM	0.428	<0.0098	LOC100130486		9.97e-05
Systemic lupus erythematosus	Systemic lupus erythematosus	rs11574637	rs9888739	ITGAX	ITGAM	0.428	<0.0098	PDCD5	programmed cell death 5	9.97e-05
Systemic lupus erythematosus	Systemic lupus erythematosus	rs11574637	rs9888739	ITGAX	ITGAM	0.428	<0.0098	PSMB10	proteasome (prosome, macropain) subunit, beta type, 10	0.000124221
Systemic lupus erythematosus	Systemic lupus erythematosus	rs11574637	rs9888739	ITGAX	ITGAM	0.428	<0.0098	SLC10A3	solute carrier family 10, member 3	0.000124221
Systemic lupus erythematosus	Systemic lupus erythematosus	rs11574637	rs9888739	ITGAX	ITGAM	0.428	<0.0098	SLC4A5	solute carrier family 4 (sodium bicarbonate cotransporter), member 5	<3.29e-5
Systemic lupus erythematosus	Systemic lupus erythematosus	rs11574637	rs9888739	ITGAX	ITGAM	0.428	<0.0098	TMED2	transmembrane emp24 domain trafficking protein 2	0.000249575
Systemic lupus erythematosus	Systemic lupus erythematosus	rs11574637	rs9888739	ITGAX	ITGAM	0.428	<0.0098	TMEM8		0.00065692
Systemic lupus erythematosus	Systemic lupus erythematosus	rs11574637	rs9888739	ITGAX	ITGAM	0.428	<0.0098	TTC1	tetratricopeptide repeat domain 1	0.000107093
Systemic lupus erythematosus	Systemic lupus erythematosus	rs11574637	rs9888739	ITGAX	ITGAM	0.428	<0.0098	UBAP2L	ubiquitin associated protein 2-like	6.78e-05
Systemic lupus erythematosus	Systemic lupus erythematosus	rs11574637	rs9888739	ITGAX	ITGAM	0.428	<0.0098	UBE2M	ubiquitin-conjugating enzyme E2M	3.29e-05
Systemic lupus erythematosus	Systemic lupus erythematosus	rs11574637	rs9888739	ITGAX	ITGAM	0.428	<0.0098	UBE2MP1	ubiquitin-conjugating enzyme E2M pseudogene 1	6.78e-05
Systemic lupus erythematosus	Systemic lupus erythematosus	rs11574637	rs9888739	ITGAX	ITGAM	0.428	<0.0098	UCK1	uridine-cytidine kinase 1	0.00014262
Systemic lupus erythematosus	Systemic lupus erythematosus	rs11574637	rs9888739	ITGAX	ITGAM	0.428	<0.0098	UPF3B	UPF3 regulator of nonsense transcripts homolog B (yeast)	0.000124221
Systemic lupus erythematosus	Systemic lupus erythematosus	rs11574637	rs9888739	ITGAX	ITGAM	0.428	<0.0098	XPC	xeroderma pigmentosum, complementation group C	7.6e-05
Systemic lupus erythematosus	Systemic lupus erythematosus	rs11574637	rs9888739	ITGAX	ITGAM	0.428	<0.0098	YY1	YY1 transcription factor	0.000133319
Systemic lupus erythematosus	Systemic lupus erythematosus	rs2187668	rs3131379	HLA-DQA1	MSH5	0	<0.0098	HLA-DQA1	major histocompatibility complex, class II, DQ alpha 1	<3.29e-5
Systemic lupus erythematosus	Systemic lupus erythematosus	rs2187668	rs3131379	HLA-DQA1	MSH5	0	<0.0098	HLA-DQA2	major histocompatibility complex, class II, DQ alpha 2	<3.29e-5
Systemic lupus erythematosus	Systemic lupus erythematosus	rs2647012	rs3130320			0	<0.0098	hCG_1998957		9.97e-05
Systemic lupus erythematosus	Systemic lupus erythematosus	rs2647012	rs3130320			0	<0.0098	HLA-DQB1	major histocompatibility complex, class II, DQ beta 1	9.3e-05
Systemic lupus erythematosus	Systemic lupus erythematosus	rs2647012	rs3130320			0	<0.0098	HLA-DQB2	major histocompatibility complex, class II, DQ beta 2	8.72e-05
Systemic lupus erythematosus	Systemic lupus erythematosus	rs2647012	rs3130320			0	<0.0098	HLA-DRB1	major histocompatibility complex, class II, DR beta 1	9.97e-05
Systemic lupus erythematosus	Systemic lupus erythematosus	rs2647012	rs3130320			0	<0.0098	HLA-DRB2	major histocompatibility complex, class II, DR beta 2 (pseudogene)	0.000115372
Systemic lupus erythematosus	Systemic lupus erythematosus	rs2647012	rs3130320			0	<0.0098	HLA-DRB3	major histocompatibility complex, class II, DR beta 3	6.78e-05
Systemic lupus erythematosus	Systemic lupus erythematosus	rs2647012	rs3130320			0	<0.0098	HLA-DRB4	major histocompatibility complex, class II, DR beta 4	8.72e-05
Systemic lupus erythematosus	Systemic lupus erythematosus	rs2647012	rs3130320			0	<0.0098	HLA-DRB5	major histocompatibility complex, class II, DR beta 5	6.78e-05
Systemic lupus erythematosus	Systemic lupus erythematosus	rs2647012	rs3130320			0	<0.0098	HLA-DRB6	major histocompatibility complex, class II, DR beta 6 (pseudogene)	8.2e-05
Systemic lupus erythematosus	Systemic lupus erythematosus	rs2647012	rs3130320			0	<0.0098	LOC100133484		6.78e-05
Systemic lupus erythematosus	Systemic lupus erythematosus	rs2647012	rs3130320			0	<0.0098	LOC100133583		5.45e-05
Systemic lupus erythematosus	Systemic lupus erythematosus	rs2647012	rs3130320			0	<0.0098	LOC100133661		9.3e-05
Systemic lupus erythematosus	Systemic lupus erythematosus	rs2647012	rs3130320			0	<0.0098	LOC100133811		8.72e-05
Systemic lupus erythematosus	Systemic lupus erythematosus	rs2647012	rs3130320			0	<0.0098	LOC730415		9.97e-05
Systemic lupus erythematosus	Systemic lupus erythematosus	rs2647012	rs3130320			0	<0.0098	RNASE2	ribonuclease, RNase A family, 2 (liver, eosinophil-derived neurotoxin)	9.97e-05
Systemic lupus erythematosus	Systemic lupus erythematosus	rs2647012	rs3130320			0	<0.0098	ZNF749	zinc finger protein 749	0.00014262
Systemic sclerosis	Systemic sclerosis	rs3129882	rs6457617	HLA-DRA		0	<0.0098	hCG_1998957		9.97e-05
Systemic sclerosis	Systemic sclerosis	rs3129882	rs6457617	HLA-DRA		0	<0.0098	HLA-DQB1	major histocompatibility complex, class II, DQ beta 1	6.78e-05
Systemic sclerosis	Systemic sclerosis	rs3129882	rs6457617	HLA-DRA		0	<0.0098	HLA-DQB2	major histocompatibility complex, class II, DQ beta 2	7.6e-05
Systemic sclerosis	Systemic sclerosis	rs3129882	rs6457617	HLA-DRA		0	<0.0098	HLA-DRB1	major histocompatibility complex, class II, DR beta 1	7.6e-05
Systemic sclerosis	Systemic sclerosis	rs3129882	rs6457617	HLA-DRA		0	<0.0098	HLA-DRB2	major histocompatibility complex, class II, DR beta 2 (pseudogene)	7.6e-05
Systemic sclerosis	Systemic sclerosis	rs3129882	rs6457617	HLA-DRA		0	<0.0098	HLA-DRB3	major histocompatibility complex, class II, DR beta 3	9.3e-05
Systemic sclerosis	Systemic sclerosis	rs3129882	rs6457617	HLA-DRA		0	<0.0098	HLA-DRB4	major histocompatibility complex, class II, DR beta 4	6.78e-05
Systemic sclerosis	Systemic sclerosis	rs3129882	rs6457617	HLA-DRA		0	<0.0098	HLA-DRB5	major histocompatibility complex, class II, DR beta 5	7.6e-05
Systemic sclerosis	Systemic sclerosis	rs3129882	rs6457617	HLA-DRA		0	<0.0098	HLA-DRB6	major histocompatibility complex, class II, DR beta 6 (pseudogene)	8.72e-05
Systemic sclerosis	Systemic sclerosis	rs3129882	rs6457617	HLA-DRA		0	<0.0098	LOC100133484		8.2e-05
Systemic sclerosis	Systemic sclerosis	rs3129882	rs6457617	HLA-DRA		0	<0.0098	LOC100133583		5.45e-05
Systemic sclerosis	Systemic sclerosis	rs3129882	rs6457617	HLA-DRA		0	<0.0098	LOC100133661		7.6e-05
Systemic sclerosis	Systemic sclerosis	rs3129882	rs6457617	HLA-DRA		0	<0.0098	LOC100133811		9.3e-05
Systemic sclerosis	Systemic sclerosis	rs3129882	rs6457617	HLA-DRA		0	<0.0098	LOC730415		8.2e-05
Systemic sclerosis	Systemic sclerosis	rs3129882	rs6457617	HLA-DRA		0	<0.0098	RNASE2	ribonuclease, RNase A family, 2 (liver, eosinophil-derived neurotoxin)	9.3e-05
Systemic sclerosis	Systemic sclerosis	rs3129882	rs6457617	HLA-DRA		0	<0.0098	ZNF749	zinc finger protein 749	6.78e-05
Total Cholesterol	Total Cholesterol	rs174546	rs174570	FADS1	FADS2	0.323	<0.0098	LOC100133914		<3.29e-5
Total Cholesterol	Total Cholesterol	rs174546	rs174570	FADS1	FADS2	0.323	<0.0098	SLC25A37	solute carrier family 25 (mitochondrial iron transporter), member 37	<3.29e-5
Type 1 diabetes	Type 1 diabetes	rs10758593	rs7020673	GLIS3	GLIS3	0.692	<0.0098	PGLYRP4	peptidoglycan recognition protein 4	<3.29e-5
Type 1 diabetes	Type 1 diabetes	rs10758593	rs7020673	GLIS3	GLIS3	0.692	<0.0098	SOCS3	suppressor of cytokine signaling 3	<3.29e-5
Type 1 diabetes	Type 1 diabetes	rs11171739	rs2292239		ERBB3	0.705	<0.0098	CORO7	coronin 7	<3.29e-5
Type 1 diabetes	Type 1 diabetes	rs11171739	rs2292239		ERBB3	0.705	<0.0098	Magmas		<3.29e-5
Type 1 diabetes	Type 1 diabetes	rs11171739	rs2292239		ERBB3	0.705	<0.0098	ZNF784	zinc finger protein 784	<3.29e-5
Type 1 diabetes	Type 1 diabetes	rs17696736	rs3184504	NAA25	SH2B3	0	0.019345	C9orf78	chromosome 9 open reading frame 78	<3.29e-5
Type 1 diabetes	Type 1 diabetes	rs17696736	rs3184504	NAA25	SH2B3	0	0.019345	GTF3A	general transcription factor IIIA	<3.29e-5
Type 1 diabetes	Type 1 diabetes	rs9268645	rs9272346	HLA-DRA	HLA-DQA1	0.157	<0.0098	hCG_1998957		7.6e-05
Type 1 diabetes	Type 1 diabetes	rs9268645	rs9272346	HLA-DRA	HLA-DQA1	0.157	<0.0098	HLA-DQB1	major histocompatibility complex, class II, DQ beta 1	8.72e-05
Type 1 diabetes	Type 1 diabetes	rs9268645	rs9272346	HLA-DRA	HLA-DQA1	0.157	<0.0098	HLA-DQB2	major histocompatibility complex, class II, DQ beta 2	<3.29e-5
Type 1 diabetes	Type 1 diabetes	rs9268645	rs9272346	HLA-DRA	HLA-DQA1	0.157	<0.0098	HLA-DRB1	major histocompatibility complex, class II, DR beta 1	9.3e-05
Type 1 diabetes	Type 1 diabetes	rs9268645	rs9272346	HLA-DRA	HLA-DQA1	0.157	<0.0098	HLA-DRB2	major histocompatibility complex, class II, DR beta 2 (pseudogene)	0.000107093
Type 1 diabetes	Type 1 diabetes	rs9268645	rs9272346	HLA-DRA	HLA-DQA1	0.157	<0.0098	HLA-DRB3	major histocompatibility complex, class II, DR beta 3	8.2e-05
Type 1 diabetes	Type 1 diabetes	rs9268645	rs9272346	HLA-DRA	HLA-DQA1	0.157	<0.0098	HLA-DRB4	major histocompatibility complex, class II, DR beta 4	9.3e-05
Type 1 diabetes	Type 1 diabetes	rs9268645	rs9272346	HLA-DRA	HLA-DQA1	0.157	<0.0098	HLA-DRB5	major histocompatibility complex, class II, DR beta 5	0.000115372
Type 1 diabetes	Type 1 diabetes	rs9268645	rs9272346	HLA-DRA	HLA-DQA1	0.157	<0.0098	LOC100133484		6.78e-05
Type 1 diabetes	Type 1 diabetes	rs9268645	rs9272346	HLA-DRA	HLA-DQA1	0.157	<0.0098	LOC100133583		0.000107093
Type 1 diabetes	Type 1 diabetes	rs9268645	rs9272346	HLA-DRA	HLA-DQA1	0.157	<0.0098	LOC100133661		8.72e-05
Type 1 diabetes	Type 1 diabetes	rs9268645	rs9272346	HLA-DRA	HLA-DQA1	0.157	<0.0098	LOC100133811		7.6e-05
Type 1 diabetes	Type 1 diabetes	rs9268645	rs9272346	HLA-DRA	HLA-DQA1	0.157	<0.0098	LOC730415		8.72e-05
Type 1 diabetes	Type 1 diabetes	rs9268645	rs9272346	HLA-DRA	HLA-DQA1	0.157	<0.0098	RNASE2	ribonuclease, RNase A family, 2 (liver, eosinophil-derived neurotoxin)	0.000115372
Type 1 diabetes	Type 1 diabetes	rs9268645	rs9272346	HLA-DRA	HLA-DQA1	0.157	<0.0098	ZNF749	zinc finger protein 749	0.000107093
Ulcerative colitis	Ulcerative colitis	rs2395185	rs9268480		BTNL2	0.628	<0.0098	hCG_1998957		8.72e-05
Ulcerative colitis	Ulcerative colitis	rs2395185	rs9268480		BTNL2	0.628	<0.0098	HLA-DQB1	major histocompatibility complex, class II, DQ beta 1	9.97e-05
Ulcerative colitis	Ulcerative colitis	rs2395185	rs9268480		BTNL2	0.628	<0.0098	HLA-DQB2	major histocompatibility complex, class II, DQ beta 2	7.6e-05
Ulcerative colitis	Ulcerative colitis	rs2395185	rs9268480		BTNL2	0.628	<0.0098	HLA-DRB1	major histocompatibility complex, class II, DR beta 1	9.97e-05
Ulcerative colitis	Ulcerative colitis	rs2395185	rs9268480		BTNL2	0.628	<0.0098	HLA-DRB2	major histocompatibility complex, class II, DR beta 2 (pseudogene)	8.72e-05
Ulcerative colitis	Ulcerative colitis	rs2395185	rs9268480		BTNL2	0.628	<0.0098	HLA-DRB3	major histocompatibility complex, class II, DR beta 3	6.78e-05
Ulcerative colitis	Ulcerative colitis	rs2395185	rs9268480		BTNL2	0.628	<0.0098	HLA-DRB4	major histocompatibility complex, class II, DR beta 4	9.3e-05
Ulcerative colitis	Ulcerative colitis	rs2395185	rs9268480		BTNL2	0.628	<0.0098	HLA-DRB5	major histocompatibility complex, class II, DR beta 5	9.3e-05
Ulcerative colitis	Ulcerative colitis	rs2395185	rs9268480		BTNL2	0.628	<0.0098	HLA-DRB6	major histocompatibility complex, class II, DR beta 6 (pseudogene)	8.72e-05
Ulcerative colitis	Ulcerative colitis	rs2395185	rs9268480		BTNL2	0.628	<0.0098	LOC100133484		9.97e-05
Ulcerative colitis	Ulcerative colitis	rs2395185	rs9268480		BTNL2	0.628	<0.0098	LOC100133583		9.3e-05
Ulcerative colitis	Ulcerative colitis	rs2395185	rs9268480		BTNL2	0.628	<0.0098	LOC100133661		9.3e-05
Ulcerative colitis	Ulcerative colitis	rs2395185	rs9268480		BTNL2	0.628	<0.0098	LOC100133811		8.72e-05
Ulcerative colitis	Ulcerative colitis	rs2395185	rs9268480		BTNL2	0.628	<0.0098	LOC730415		8.72e-05
Ulcerative colitis	Ulcerative colitis	rs2395185	rs9268480		BTNL2	0.628	<0.0098	RNASE2	ribonuclease, RNase A family, 2 (liver, eosinophil-derived neurotoxin)	9.3e-05
Ulcerative colitis	Ulcerative colitis	rs2395185	rs9268480		BTNL2	0.628	<0.0098	ZNF749	zinc finger protein 749	8.2e-05
Ulcerative colitis	Ulcerative colitis	rs2395185	rs9268877			0.523	<0.0098	hCG_1998957		9.3e-05
Ulcerative colitis	Ulcerative colitis	rs2395185	rs9268877			0.523	<0.0098	HLA-DQB1	major histocompatibility complex, class II, DQ beta 1	7.6e-05
Ulcerative colitis	Ulcerative colitis	rs2395185	rs9268877			0.523	<0.0098	HLA-DQB2	major histocompatibility complex, class II, DQ beta 2	8.2e-05
Ulcerative colitis	Ulcerative colitis	rs2395185	rs9268877			0.523	<0.0098	HLA-DRB1	major histocompatibility complex, class II, DR beta 1	8.72e-05
Ulcerative colitis	Ulcerative colitis	rs2395185	rs9268877			0.523	<0.0098	HLA-DRB2	major histocompatibility complex, class II, DR beta 2 (pseudogene)	7.6e-05
Ulcerative colitis	Ulcerative colitis	rs2395185	rs9268877			0.523	<0.0098	HLA-DRB3	major histocompatibility complex, class II, DR beta 3	8.2e-05
Ulcerative colitis	Ulcerative colitis	rs2395185	rs9268877			0.523	<0.0098	HLA-DRB4	major histocompatibility complex, class II, DR beta 4	7.6e-05
Ulcerative colitis	Ulcerative colitis	rs2395185	rs9268877			0.523	<0.0098	HLA-DRB5	major histocompatibility complex, class II, DR beta 5	<3.29e-5
Ulcerative colitis	Ulcerative colitis	rs2395185	rs9268877			0.523	<0.0098	HLA-DRB6	major histocompatibility complex, class II, DR beta 6 (pseudogene)	8.2e-05
Ulcerative colitis	Ulcerative colitis	rs2395185	rs9268877			0.523	<0.0098	LOC100133484		0.000107093
Ulcerative colitis	Ulcerative colitis	rs2395185	rs9268877			0.523	<0.0098	LOC100133583		9.97e-05
Ulcerative colitis	Ulcerative colitis	rs2395185	rs9268877			0.523	<0.0098	LOC100133661		8.72e-05
Ulcerative colitis	Ulcerative colitis	rs2395185	rs9268877			0.523	<0.0098	LOC100133811		8.2e-05
Ulcerative colitis	Ulcerative colitis	rs2395185	rs9268877			0.523	<0.0098	LOC730415		9.97e-05
Ulcerative colitis	Ulcerative colitis	rs2395185	rs9268877			0.523	<0.0098	RNASE2	ribonuclease, RNase A family, 2 (liver, eosinophil-derived neurotoxin)	8.2e-05
Ulcerative colitis	Ulcerative colitis	rs2395185	rs9268877			0.523	<0.0098	ZNF749	zinc finger protein 749	9.3e-05
Ulcerative colitis	Ulcerative colitis	rs9268480	rs9268853	BTNL2		0.631	<0.0098	hCG_1998957		0.000115372
Ulcerative colitis	Ulcerative colitis	rs9268480	rs9268853	BTNL2		0.631	<0.0098	HLA-DQB1	major histocompatibility complex, class II, DQ beta 1	8.72e-05
Ulcerative colitis	Ulcerative colitis	rs9268480	rs9268853	BTNL2		0.631	<0.0098	HLA-DQB2	major histocompatibility complex, class II, DQ beta 2	9.3e-05
Ulcerative colitis	Ulcerative colitis	rs9268480	rs9268853	BTNL2		0.631	<0.0098	HLA-DRB1	major histocompatibility complex, class II, DR beta 1	9.3e-05
Ulcerative colitis	Ulcerative colitis	rs9268480	rs9268853	BTNL2		0.631	<0.0098	HLA-DRB2	major histocompatibility complex, class II, DR beta 2 (pseudogene)	0.000107093
Ulcerative colitis	Ulcerative colitis	rs9268480	rs9268853	BTNL2		0.631	<0.0098	HLA-DRB3	major histocompatibility complex, class II, DR beta 3	8.72e-05
Ulcerative colitis	Ulcerative colitis	rs9268480	rs9268853	BTNL2		0.631	<0.0098	HLA-DRB4	major histocompatibility complex, class II, DR beta 4	7.6e-05
Ulcerative colitis	Ulcerative colitis	rs9268480	rs9268853	BTNL2		0.631	<0.0098	HLA-DRB5	major histocompatibility complex, class II, DR beta 5	7.6e-05
Ulcerative colitis	Ulcerative colitis	rs9268480	rs9268853	BTNL2		0.631	<0.0098	HLA-DRB6	major histocompatibility complex, class II, DR beta 6 (pseudogene)	9.97e-05
Ulcerative colitis	Ulcerative colitis	rs9268480	rs9268853	BTNL2		0.631	<0.0098	LOC100133484		9.97e-05
Ulcerative colitis	Ulcerative colitis	rs9268480	rs9268853	BTNL2		0.631	<0.0098	LOC100133583		9.97e-05
Ulcerative colitis	Ulcerative colitis	rs9268480	rs9268853	BTNL2		0.631	<0.0098	LOC100133661		9.3e-05
Ulcerative colitis	Ulcerative colitis	rs9268480	rs9268853	BTNL2		0.631	<0.0098	LOC100133811		7.6e-05
Ulcerative colitis	Ulcerative colitis	rs9268480	rs9268853	BTNL2		0.631	<0.0098	LOC730415		8.2e-05
Ulcerative colitis	Ulcerative colitis	rs9268480	rs9268853	BTNL2		0.631	<0.0098	RNASE2	ribonuclease, RNase A family, 2 (liver, eosinophil-derived neurotoxin)	9.97e-05
Ulcerative colitis	Ulcerative colitis	rs9268480	rs9268853	BTNL2		0.631	<0.0098	ZNF749	zinc finger protein 749	5.45e-05
Ulcerative colitis	Ulcerative colitis	rs9268480	rs9268877	BTNL2		0.305	<0.0098	hCG_1998957		8.72e-05
Ulcerative colitis	Ulcerative colitis	rs9268480	rs9268877	BTNL2		0.305	<0.0098	HLA-DQB1	major histocompatibility complex, class II, DQ beta 1	9.97e-05
Ulcerative colitis	Ulcerative colitis	rs9268480	rs9268877	BTNL2		0.305	<0.0098	HLA-DQB2	major histocompatibility complex, class II, DQ beta 2	7.6e-05
Ulcerative colitis	Ulcerative colitis	rs9268480	rs9268877	BTNL2		0.305	<0.0098	HLA-DRB1	major histocompatibility complex, class II, DR beta 1	8.72e-05
Ulcerative colitis	Ulcerative colitis	rs9268480	rs9268877	BTNL2		0.305	<0.0098	HLA-DRB2	major histocompatibility complex, class II, DR beta 2 (pseudogene)	9.3e-05
Ulcerative colitis	Ulcerative colitis	rs9268480	rs9268877	BTNL2		0.305	<0.0098	HLA-DRB3	major histocompatibility complex, class II, DR beta 3	8.72e-05
Ulcerative colitis	Ulcerative colitis	rs9268480	rs9268877	BTNL2		0.305	<0.0098	HLA-DRB4	major histocompatibility complex, class II, DR beta 4	7.6e-05
Ulcerative colitis	Ulcerative colitis	rs9268480	rs9268877	BTNL2		0.305	<0.0098	HLA-DRB5	major histocompatibility complex, class II, DR beta 5	9.3e-05
Ulcerative colitis	Ulcerative colitis	rs9268480	rs9268877	BTNL2		0.305	<0.0098	HLA-DRB6	major histocompatibility complex, class II, DR beta 6 (pseudogene)	8.72e-05
Ulcerative colitis	Ulcerative colitis	rs9268480	rs9268877	BTNL2		0.305	<0.0098	LOC100133484		8.72e-05
Ulcerative colitis	Ulcerative colitis	rs9268480	rs9268877	BTNL2		0.305	<0.0098	LOC100133583		0.000124221
Ulcerative colitis	Ulcerative colitis	rs9268480	rs9268877	BTNL2		0.305	<0.0098	LOC100133661		0.000107093
Ulcerative colitis	Ulcerative colitis	rs9268480	rs9268877	BTNL2		0.305	<0.0098	LOC100133811		8.72e-05
Ulcerative colitis	Ulcerative colitis	rs9268480	rs9268877	BTNL2		0.305	<0.0098	LOC730415		9.3e-05
Ulcerative colitis	Ulcerative colitis	rs9268480	rs9268877	BTNL2		0.305	<0.0098	RNASE2	ribonuclease, RNase A family, 2 (liver, eosinophil-derived neurotoxin)	0.000115372
Ulcerative colitis	Ulcerative colitis	rs9268480	rs9268877	BTNL2		0.305	<0.0098	ZNF749	zinc finger protein 749	0.000107093
Ulcerative colitis	Ulcerative colitis	rs9268853	rs9268877			0.509	<0.0098	hCG_1998957		5.45e-05
Ulcerative colitis	Ulcerative colitis	rs9268853	rs9268877			0.509	<0.0098	HLA-DQB1	major histocompatibility complex, class II, DQ beta 1	7.6e-05
Ulcerative colitis	Ulcerative colitis	rs9268853	rs9268877			0.509	<0.0098	HLA-DQB2	major histocompatibility complex, class II, DQ beta 2	0.000115372
Ulcerative colitis	Ulcerative colitis	rs9268853	rs9268877			0.509	<0.0098	HLA-DRB1	major histocompatibility complex, class II, DR beta 1	3.29e-05
Ulcerative colitis	Ulcerative colitis	rs9268853	rs9268877			0.509	<0.0098	HLA-DRB2	major histocompatibility complex, class II, DR beta 2 (pseudogene)	8.72e-05
Ulcerative colitis	Ulcerative colitis	rs9268853	rs9268877			0.509	<0.0098	HLA-DRB3	major histocompatibility complex, class II, DR beta 3	0.000107093
Ulcerative colitis	Ulcerative colitis	rs9268853	rs9268877			0.509	<0.0098	HLA-DRB4	major histocompatibility complex, class II, DR beta 4	5.45e-05
Ulcerative colitis	Ulcerative colitis	rs9268853	rs9268877			0.509	<0.0098	HLA-DRB5	major histocompatibility complex, class II, DR beta 5	9.3e-05
Ulcerative colitis	Ulcerative colitis	rs9268853	rs9268877			0.509	<0.0098	HLA-DRB6	major histocompatibility complex, class II, DR beta 6 (pseudogene)	8.72e-05
Ulcerative colitis	Ulcerative colitis	rs9268853	rs9268877			0.509	<0.0098	LOC100133484		9.3e-05
Ulcerative colitis	Ulcerative colitis	rs9268853	rs9268877			0.509	<0.0098	LOC100133583		8.2e-05
Ulcerative colitis	Ulcerative colitis	rs9268853	rs9268877			0.509	<0.0098	LOC100133661		7.6e-05
Ulcerative colitis	Ulcerative colitis	rs9268853	rs9268877			0.509	<0.0098	LOC100133811		6.78e-05
Ulcerative colitis	Ulcerative colitis	rs9268853	rs9268877			0.509	<0.0098	LOC730415		8.72e-05
Ulcerative colitis	Ulcerative colitis	rs9268853	rs9268877			0.509	<0.0098	RNASE2	ribonuclease, RNase A family, 2 (liver, eosinophil-derived neurotoxin)	6.78e-05
Ulcerative colitis	Ulcerative colitis	rs9268853	rs9268877			0.509	<0.0098	ZNF749	zinc finger protein 749	6.78e-05
Acenocoumarol maintenance dosage	Body mass index	rs12767583	rs3934834	CYP2C19		0	<0.0098	CLEC2D	C-type lectin domain family 2, member D	3.29e-05
Acenocoumarol maintenance dosage	Body mass index	rs12767583	rs3934834	CYP2C19		0	<0.0098	CLECL1	C-type lectin-like 1	<3.29e-5
Acenocoumarol maintenance dosage	Body mass index	rs12767583	rs3934834	CYP2C19		0	<0.0098	NPM1	nucleophosmin (nucleolar phosphoprotein B23, numatrin)	3.29e-05
Acute lymphoblastic leukemia (childhood)	HDL cholesterol	rs1879352	rs4846914		GALNT2	0	0.0286879	FKBP5	FK506 binding protein 5	<3.29e-5
Acute lymphoblastic leukemia (childhood)	HDL cholesterol	rs1879352	rs4846914		GALNT2	0	0.0286879	LOC285847		<3.29e-5
Acute lymphoblastic leukemia (childhood)	Metabolic syndrome	rs1879352	rs4846922		GALNT2	0	0.00983683	DHRS13	dehydrogenase/reductase (SDR family) member 13	6.78e-05
Acute lymphoblastic leukemia (childhood)	Metabolic syndrome	rs1879352	rs4846922		GALNT2	0	0.00983683	FKBP5	FK506 binding protein 5	5.45e-05
Acute lymphoblastic leukemia (childhood)	Metabolic syndrome	rs1879352	rs4846922		GALNT2	0	0.00983683	LOC285847		<3.29e-5
Acute lymphoblastic leukemia (childhood)	Sudden cardiac arrest	rs11978267	rs707040		GALNT13	0	<0.0098	FBXO16	F-box protein 16	<3.29e-5
Acute lymphoblastic leukemia (childhood)	Sudden cardiac arrest	rs11978267	rs707040		GALNT13	0	<0.0098	ZNF395	zinc finger protein 395	<3.29e-5
Acute lymphoblastic leukemia (childhood)	Sudden cardiac arrest	rs4132601	rs707040		GALNT13	0	<0.0098	FBXO16	F-box protein 16	<3.29e-5
Acute lymphoblastic leukemia (childhood)	Sudden cardiac arrest	rs4132601	rs707040		GALNT13	0	<0.0098	ZNF395	zinc finger protein 395	<3.29e-5
Acute lymphoblastic leukemia (childhood)	Temperament-related traits	rs17505102	rs7313402	TP63	WSCD2	0	<0.0098	BMP8A	bone morphogenetic protein 8a	<3.29e-5
Acute lymphoblastic leukemia (childhood)	Temperament-related traits	rs17505102	rs7313402	TP63	WSCD2	0	<0.0098	BMP8B	bone morphogenetic protein 8b	3.29e-05
Acute lymphoblastic leukemia (childhood)	Temperament-related traits	rs17505102	rs7313402	TP63	WSCD2	0	<0.0098	OXCT2	3-oxoacid CoA transferase 2	<3.29e-5
Acute lymphoblastic leukemia (childhood)	Triglycerides	rs1879352	rs4846914		GALNT2	0	0.0286879	FKBP5	FK506 binding protein 5	<3.29e-5
Acute lymphoblastic leukemia (childhood)	Triglycerides	rs1879352	rs4846914		GALNT2	0	0.0286879	LOC285847		<3.29e-5
Adiponectin levels	Dialysis-related mortality	rs10794657	rs2681019			0	<0.0098	STUB1	STIP1 homology and U-box containing protein 1, E3 ubiquitin protein ligase	3.29e-05
Adiponectin levels	Dialysis-related mortality	rs10794657	rs2681019			0	<0.0098	TLR9	toll-like receptor 9	3.29e-05
Adiponectin levels	Dialysis-related mortality	rs10794657	rs2681019			0	<0.0098	TWF2	twinfilin actin-binding protein 2	6.78e-05
Adiponectin levels	Erectile dysfunction and prostate cancer treatment	rs11924390	rs1527243	KNG1		0	<0.0098	CHCHD6	coiled-coil-helix-coiled-coil-helix domain containing 6	<3.29e-5
Adiponectin levels	Erectile dysfunction and prostate cancer treatment	rs11924390	rs1527243	KNG1		0	<0.0098	LOC100132481		<3.29e-5
Adiponectin levels	Pulmonary function decline	rs10517133	rs6070346			0	<0.0098	GRAMD1B	GRAM domain containing 1B	9.97e-05
Adiponectin levels	Pulmonary function decline	rs10517133	rs6070346			0	<0.0098	LAMP1	lysosomal-associated membrane protein 1	8.2e-05
Adiponectin levels	Pulmonary function decline	rs10517133	rs6070346			0	<0.0098	PHF12	PHD finger protein 12	9.97e-05
Adiponectin levels	Pulmonary function decline	rs10517133	rs6070346			0	<0.0098	PITPNM1	phosphatidylinositol transfer protein, membrane-associated 1	0.000115372
Adiponectin levels	Pulmonary function decline	rs10517133	rs6070346			0	<0.0098	TBC1D8	TBC1 domain family, member 8 (with GRAM domain)	0.00043772
Adiponectin levels	Pulmonary function decline	rs10517133	rs6070346			0	<0.0098	ZFP90	ZFP90 zinc finger protein	8.2e-05
Adiponectin levels	Tanning	rs4716055	rs7969151	OFCC1		0	<0.0098	CELSR3	cadherin, EGF LAG seven-pass G-type receptor 3	3.29e-05
Adiponectin levels	Tanning	rs4716055	rs7969151	OFCC1		0	<0.0098	SLC26A6	solute carrier family 26 (anion exchanger), member 6	<3.29e-5
AIDS progression	Asthma	rs8321	rs9500927	ZNRD1		0	<0.0098	HLA-DQA1	major histocompatibility complex, class II, DQ alpha 1	6.78e-05
AIDS progression	Asthma	rs8321	rs9500927	ZNRD1		0	<0.0098	HLA-DQA2	major histocompatibility complex, class II, DQ alpha 2	6.78e-05
AIDS progression	Chronic lymphocytic leukemia	rs8321	rs9272535	ZNRD1	HLA-DQA1	0	<0.0098	HLA-DQA1	major histocompatibility complex, class II, DQ alpha 1	3.29e-05
AIDS progression	Chronic lymphocytic leukemia	rs8321	rs9272535	ZNRD1	HLA-DQA1	0	<0.0098	HLA-DQA2	major histocompatibility complex, class II, DQ alpha 2	3.29e-05
AIDS progression	HIV-1 control	rs8321	rs9264942	ZNRD1		0	<0.0098	FAM20B	family with sequence similarity 20, member B	9.97e-05
AIDS progression	HIV-1 control	rs8321	rs9264942	ZNRD1		0	<0.0098	HLA-B	major histocompatibility complex, class I, B	0.000133319
AIDS progression	HIV-1 control	rs8321	rs9264942	ZNRD1		0	<0.0098	HLA-C	major histocompatibility complex, class I, C	0.000124221
AIDS progression	HIV-1 control	rs8321	rs9264942	ZNRD1		0	<0.0098	MICA	MHC class I polypeptide-related sequence A	0.000107093
AIDS progression	HIV-1 control	rs8321	rs9264942	ZNRD1		0	<0.0098	MICB	MHC class I polypeptide-related sequence B	7.6e-05
AIDS progression	HIV-1 control	rs8321	rs9264942	ZNRD1		0	<0.0098	XXbac-BPG181B23.1		0.00014262
AIDS progression	Protein quantitative trait loci	rs8321	rs9461688	ZNRD1		0	<0.0098	FAM20B	family with sequence similarity 20, member B	0.00014262
AIDS progression	Protein quantitative trait loci	rs8321	rs9461688	ZNRD1		0	<0.0098	HLA-B	major histocompatibility complex, class I, B	9.97e-05
AIDS progression	Protein quantitative trait loci	rs8321	rs9461688	ZNRD1		0	<0.0098	HLA-C	major histocompatibility complex, class I, C	0.000190946
AIDS progression	Protein quantitative trait loci	rs8321	rs9461688	ZNRD1		0	<0.0098	MICA	MHC class I polypeptide-related sequence A	0.000152167
AIDS progression	Protein quantitative trait loci	rs8321	rs9461688	ZNRD1		0	<0.0098	MICB	MHC class I polypeptide-related sequence B	0.00014262
AIDS progression	Protein quantitative trait loci	rs8321	rs9461688	ZNRD1		0	<0.0098	XXbac-BPG181B23.1		0.000115372
AIDS progression	Rheumatoid arthritis	rs8321	rs9272219	ZNRD1		0	<0.0098	HLA-DQA1	major histocompatibility complex, class II, DQ alpha 1	5.45e-05
AIDS progression	Rheumatoid arthritis	rs8321	rs9272219	ZNRD1		0	<0.0098	HLA-DQA2	major histocompatibility complex, class II, DQ alpha 2	3.29e-05
AIDS progression	Schizophrenia	rs8321	rs9272219	ZNRD1		0	<0.0098	HLA-DQA1	major histocompatibility complex, class II, DQ alpha 1	5.45e-05
AIDS progression	Schizophrenia	rs8321	rs9272219	ZNRD1		0	<0.0098	HLA-DQA2	major histocompatibility complex, class II, DQ alpha 2	3.29e-05
AIDS progression	Ulcerative colitis	rs8321	rs9268480	ZNRD1	BTNL2	0	<0.0098	FAM20B	family with sequence similarity 20, member B	0.000417867
AIDS progression	Ulcerative colitis	rs8321	rs9268480	ZNRD1	BTNL2	0	<0.0098	HLA-B	major histocompatibility complex, class I, B	0.000407957
AIDS progression	Ulcerative colitis	rs8321	rs9268480	ZNRD1	BTNL2	0	<0.0098	HLA-C	major histocompatibility complex, class I, C	0.000398034
AIDS progression	Ulcerative colitis	rs8321	rs9268480	ZNRD1	BTNL2	0	<0.0098	MICA	MHC class I polypeptide-related sequence A	0.000447574
AIDS progression	Ulcerative colitis	rs8321	rs9268480	ZNRD1	BTNL2	0	<0.0098	MICB	MHC class I polypeptide-related sequence B	0.000388124
AIDS progression	Ulcerative colitis	rs8321	rs9268480	ZNRD1	BTNL2	0	<0.0098	XXbac-BPG181B23.1		0.000368259
AIDS progression	Vitiligo	rs477687	rs706779	C5orf66	IL2RA	0	<0.0098	LOC100128216		<3.29e-5
AIDS progression	Vitiligo	rs477687	rs706779	C5orf66	IL2RA	0	<0.0098	LPCAT1	lysophosphatidylcholine acyltransferase 1	<3.29e-5
Alcohol dependence	Dialysis-related mortality	rs1789891	rs2681019			0	0.019345	GUK1	guanylate kinase 1	<3.29e-5
Alcohol dependence	Dialysis-related mortality	rs1789891	rs2681019			0	0.019345	RNF216L		3.29e-05
Alcohol dependence	Dialysis-related mortality	rs1789891	rs2681019			0	0.019345	XKR8	XK, Kell blood group complex subunit-related family, member 8	3.29e-05
Alcohol dependence	Lung adenocarcinoma	rs1864982	rs4324798	PPP2R2B		0	<0.0098	HIST1H4A	histone cluster 1, H4a	<3.29e-5
Alcohol dependence	Lung adenocarcinoma	rs1864982	rs4324798	PPP2R2B		0	<0.0098	HIST1H4B	histone cluster 1, H4b	8.2e-05
Alcohol dependence	Lung adenocarcinoma	rs1864982	rs4324798	PPP2R2B		0	<0.0098	HIST1H4C	histone cluster 1, H4c	7.6e-05
Alcohol dependence	Lung adenocarcinoma	rs1864982	rs4324798	PPP2R2B		0	<0.0098	HIST1H4D	histone cluster 1, H4d	6.78e-05
Alcohol dependence	Lung adenocarcinoma	rs1864982	rs4324798	PPP2R2B		0	<0.0098	HIST1H4E	histone cluster 1, H4e	5.45e-05
Alcohol dependence	Lung adenocarcinoma	rs1864982	rs4324798	PPP2R2B		0	<0.0098	HIST1H4F	histone cluster 1, H4f	7.6e-05
Alcohol dependence	Lung adenocarcinoma	rs1864982	rs4324798	PPP2R2B		0	<0.0098	HIST1H4H	histone cluster 1, H4h	3.29e-05
Alcohol dependence	Lung adenocarcinoma	rs1864982	rs4324798	PPP2R2B		0	<0.0098	HIST1H4I	histone cluster 1, H4i	8.72e-05
Alcohol dependence	Lung adenocarcinoma	rs1864982	rs4324798	PPP2R2B		0	<0.0098	HIST1H4J	histone cluster 1, H4j	5.45e-05
Alcohol dependence	Lung adenocarcinoma	rs1864982	rs4324798	PPP2R2B		0	<0.0098	HIST1H4K	histone cluster 1, H4k	5.45e-05
Alcohol dependence	Lung adenocarcinoma	rs1864982	rs4324798	PPP2R2B		0	<0.0098	HIST1H4L	histone cluster 1, H4l	5.45e-05
Alcohol dependence	Lung adenocarcinoma	rs1864982	rs4324798	PPP2R2B		0	<0.0098	HIST2H4A	histone cluster 2, H4a	5.45e-05
Alcohol dependence	Lung adenocarcinoma	rs1864982	rs4324798	PPP2R2B		0	<0.0098	HIST2H4B	histone cluster 2, H4b	5.45e-05
Alcohol dependence	Lung adenocarcinoma	rs1864982	rs4324798	PPP2R2B		0	<0.0098	HIST4H4	histone cluster 4, H4	8.2e-05
Alcohol dependence	Ovarian cancer	rs1864982	rs3814113	PPP2R2B		0	<0.0098	HIST1H4A	histone cluster 1, H4a	0.000115372
Alcohol dependence	Ovarian cancer	rs1864982	rs3814113	PPP2R2B		0	<0.0098	HIST1H4B	histone cluster 1, H4b	9.3e-05
Alcohol dependence	Ovarian cancer	rs1864982	rs3814113	PPP2R2B		0	<0.0098	HIST1H4C	histone cluster 1, H4c	9.97e-05
Alcohol dependence	Ovarian cancer	rs1864982	rs3814113	PPP2R2B		0	<0.0098	HIST1H4D	histone cluster 1, H4d	5.45e-05
Alcohol dependence	Ovarian cancer	rs1864982	rs3814113	PPP2R2B		0	<0.0098	HIST1H4E	histone cluster 1, H4e	7.6e-05
Alcohol dependence	Ovarian cancer	rs1864982	rs3814113	PPP2R2B		0	<0.0098	HIST1H4F	histone cluster 1, H4f	0.000161829
Alcohol dependence	Ovarian cancer	rs1864982	rs3814113	PPP2R2B		0	<0.0098	HIST1H4H	histone cluster 1, H4h	8.72e-05
Alcohol dependence	Ovarian cancer	rs1864982	rs3814113	PPP2R2B		0	<0.0098	HIST1H4I	histone cluster 1, H4i	0.000133319
Alcohol dependence	Ovarian cancer	rs1864982	rs3814113	PPP2R2B		0	<0.0098	HIST1H4J	histone cluster 1, H4j	0.00014262
Alcohol dependence	Ovarian cancer	rs1864982	rs3814113	PPP2R2B		0	<0.0098	HIST1H4K	histone cluster 1, H4k	9.3e-05
Alcohol dependence	Ovarian cancer	rs1864982	rs3814113	PPP2R2B		0	<0.0098	HIST1H4L	histone cluster 1, H4l	0.00014262
Alcohol dependence	Ovarian cancer	rs1864982	rs3814113	PPP2R2B		0	<0.0098	HIST2H4A	histone cluster 2, H4a	0.000133319
Alcohol dependence	Ovarian cancer	rs1864982	rs3814113	PPP2R2B		0	<0.0098	HIST2H4B	histone cluster 2, H4b	9.3e-05
Alcohol dependence	Ovarian cancer	rs1864982	rs3814113	PPP2R2B		0	<0.0098	HIST4H4	histone cluster 4, H4	9.3e-05
Alcohol dependence	Rheumatoid arthritis	rs1789891	rs657075			0	<0.0098	PNRC1	proline-rich nuclear receptor coactivator 1	<3.29e-5
Alcohol dependence	Rheumatoid arthritis	rs1789891	rs657075			0	<0.0098	RNF216L		<3.29e-5
Alcohol dependence	Rheumatoid arthritis	rs1789891	rs657075			0	<0.0098	XKR8	XK, Kell blood group complex subunit-related family, member 8	<3.29e-5
Alcoholism (heaviness of drinking)	Parkinson's disease	rs2827312	rs7617877		LINC00693	0	<0.0098	TUBB2A	tubulin, beta 2A class IIa	<3.29e-5
Alcoholism (heaviness of drinking)	Parkinson's disease	rs2827312	rs7617877		LINC00693	0	<0.0098	TUBB2B	tubulin, beta 2B class IIb	<3.29e-5
Alopecia areata	Crohn's disease	rs9275572	rs9469220			0.423	<0.0098	hCG_1998957		6.78e-05
Alopecia areata	Crohn's disease	rs9275572	rs9469220			0.423	<0.0098	HLA-DQB1	major histocompatibility complex, class II, DQ beta 1	5.45e-05
Alopecia areata	Crohn's disease	rs9275572	rs9469220			0.423	<0.0098	HLA-DQB2	major histocompatibility complex, class II, DQ beta 2	8.72e-05
Alopecia areata	Crohn's disease	rs9275572	rs9469220			0.423	<0.0098	HLA-DRB1	major histocompatibility complex, class II, DR beta 1	9.3e-05
Alopecia areata	Crohn's disease	rs9275572	rs9469220			0.423	<0.0098	HLA-DRB2	major histocompatibility complex, class II, DR beta 2 (pseudogene)	5.45e-05
Alopecia areata	Crohn's disease	rs9275572	rs9469220			0.423	<0.0098	HLA-DRB3	major histocompatibility complex, class II, DR beta 3	8.72e-05
Alopecia areata	Crohn's disease	rs9275572	rs9469220			0.423	<0.0098	HLA-DRB4	major histocompatibility complex, class II, DR beta 4	8.72e-05
Alopecia areata	Crohn's disease	rs9275572	rs9469220			0.423	<0.0098	HLA-DRB5	major histocompatibility complex, class II, DR beta 5	8.72e-05
Alopecia areata	Crohn's disease	rs9275572	rs9469220			0.423	<0.0098	HLA-DRB6	major histocompatibility complex, class II, DR beta 6 (pseudogene)	3.29e-05
Alopecia areata	Crohn's disease	rs9275572	rs9469220			0.423	<0.0098	LOC100133484		9.97e-05
Alopecia areata	Crohn's disease	rs9275572	rs9469220			0.423	<0.0098	LOC100133583		9.3e-05
Alopecia areata	Crohn's disease	rs9275572	rs9469220			0.423	<0.0098	LOC100133661		5.45e-05
Alopecia areata	Crohn's disease	rs9275572	rs9469220			0.423	<0.0098	LOC100133811		6.78e-05
Alopecia areata	Crohn's disease	rs9275572	rs9469220			0.423	<0.0098	LOC730415		8.2e-05
Alopecia areata	Crohn's disease	rs9275572	rs9469220			0.423	<0.0098	RNASE2	ribonuclease, RNase A family, 2 (liver, eosinophil-derived neurotoxin)	8.72e-05
Alopecia areata	Crohn's disease	rs9275572	rs9469220			0.423	<0.0098	ZNF749	zinc finger protein 749	6.78e-05
Alzheimer's disease	Bipolar disorder and schizophrenia	rs3818361	rs6459804	CR1	PTPRN2	0	<0.0098	COL18A1	collagen, type XVIII, alpha 1	<3.29e-5
Alzheimer's disease	Bipolar disorder and schizophrenia	rs3818361	rs6459804	CR1	PTPRN2	0	<0.0098	LOC100130597		<3.29e-5
Alzheimer's disease	Bipolar disorder and schizophrenia	rs3818361	rs6459804	CR1	PTPRN2	0	<0.0098	SLC19A1	solute carrier family 19 (folate transporter), member 1	<3.29e-5
Alzheimer's disease	Body mass index	rs10207628	rs2112347	BIN1	POC5	0	<0.0098	SNHG11	small nucleolar RNA host gene 11 (non-protein coding)	<3.29e-5
Alzheimer's disease	Body mass index	rs10207628	rs2112347	BIN1	POC5	0	<0.0098	SNORA39	small nucleolar RNA, H/ACA box 39	<3.29e-5
Alzheimer's disease	Body mass index	rs10207628	rs2112347	BIN1	POC5	0	<0.0098	SNORA60	small nucleolar RNA, H/ACA box 60	<3.29e-5
Alzheimer's disease	Height	rs2279590	rs4821083	CLU	SYN3	0	0.019345	LOC100128562		<3.29e-5
Alzheimer's disease	Height	rs2279590	rs4821083	CLU	SYN3	0	0.019345	PTPN9	protein tyrosine phosphatase, non-receptor type 9	<3.29e-5
Alzheimer's disease	Height	rs2279590	rs4821083	CLU	SYN3	0	0.019345	SPTAN1	spectrin, alpha, non-erythrocytic 1	<3.29e-5
Alzheimer's disease	Response to statin therapy	rs3826656	rs7900909	CD33		0	<0.0098	ALG10	ALG10, alpha-1,2-glucosyltransferase	<3.29e-5
Alzheimer's disease	Response to statin therapy	rs3826656	rs7900909	CD33		0	<0.0098	ALG10B	ALG10B, alpha-1,2-glucosyltransferase	<3.29e-5
Amyotrophic lateral sclerosis	Height	rs3825776	rs4886707	LIPC		0	<0.0098	LOC441089		<3.29e-5
Amyotrophic lateral sclerosis	Height	rs3825776	rs4886707	LIPC		0	<0.0098	MED27	mediator complex subunit 27	<3.29e-5
Anorexia nervosa	Body mass index	rs957788	rs9816226	FAM155A		0	0.00983683	RBM5	RNA binding motif protein 5	0.000115372
Anorexia nervosa	Body mass index	rs957788	rs9816226	FAM155A		0	0.00983683	RBM6	RNA binding motif protein 6	0.000124221
Anorexia nervosa	Body mass index	rs957788	rs9816226	FAM155A		0	0.00983683	SFRS18		8.72e-05
Anorexia nervosa	Body mass index	rs957788	rs9816226	FAM155A		0	0.00983683	UNC50	unc-50 homolog (C. elegans)	5.45e-05
Anorexia nervosa	Height	rs410644	rs7178424			0	<0.0098	ATM	ataxia telangiectasia mutated	8.2e-05
Anorexia nervosa	Height	rs410644	rs7178424			0	<0.0098	CCBL1	cysteine conjugate-beta lyase, cytoplasmic	0.000407957
Anorexia nervosa	Height	rs410644	rs7178424			0	<0.0098	DOCK11	dedicator of cytokinesis 11	9.3e-05
Anorexia nervosa	Height	rs410644	rs7178424			0	<0.0098	FLJ21369		8.2e-05
Anorexia nervosa	Height	rs410644	rs7178424			0	<0.0098	KIAA0355	KIAA0355	9.3e-05
Anorexia nervosa	Height	rs410644	rs7178424			0	<0.0098	NPAT	nuclear protein, ataxia-telangiectasia locus	0.000239795
Anorexia nervosa	Height	rs410644	rs7178424			0	<0.0098	RILPL1	Rab interacting lysosomal protein-like 1	9.97e-05
Anorexia nervosa	Height	rs410644	rs7178424			0	<0.0098	SERGEF	secretion regulating guanine nucleotide exchange factor	0.000115372
Anorexia nervosa	Height	rs410644	rs7178424			0	<0.0098	SPG11	spastic paraplegia 11 (autosomal recessive)	0.000181108
Anorexia nervosa	Height	rs410644	rs7178424			0	<0.0098	U1SNRNPBP		0.000107093
Anorexia nervosa	Proinsulin levels	rs410644	rs4502156			0	<0.0098	ATM	ataxia telangiectasia mutated	<3.29e-5
Anorexia nervosa	Proinsulin levels	rs410644	rs4502156			0	<0.0098	CCBL1	cysteine conjugate-beta lyase, cytoplasmic	0.000229955
Anorexia nervosa	Proinsulin levels	rs410644	rs4502156			0	<0.0098	DOCK11	dedicator of cytokinesis 11	3.29e-05
Anorexia nervosa	Proinsulin levels	rs410644	rs4502156			0	<0.0098	FLJ31818		3.29e-05
Anorexia nervosa	Proinsulin levels	rs410644	rs4502156			0	<0.0098	NPAT	nuclear protein, ataxia-telangiectasia locus	8.72e-05
Anorexia nervosa	Proinsulin levels	rs410644	rs4502156			0	<0.0098	SPG11	spastic paraplegia 11 (autosomal recessive)	8.72e-05
Anorexia nervosa	Proinsulin levels	rs410644	rs4502156			0	<0.0098	ZNF654	zinc finger protein 654	3.29e-05
Anorexia nervosa	Rheumatoid arthritis	rs17725255	rs805297		APOM	0	0.00983683	CSNK2B	casein kinase 2, beta polypeptide	<3.29e-5
Anorexia nervosa	Rheumatoid arthritis	rs17725255	rs805297		APOM	0	0.00983683	LY6G5B	lymphocyte antigen 6 complex, locus G5B	<3.29e-5
Anorexia nervosa	Systemic lupus erythematosus	rs17725255	rs9888739		ITGAM	0	<0.0098	ANAPC5	anaphase promoting complex subunit 5	0.000133319
Anorexia nervosa	Systemic lupus erythematosus	rs17725255	rs9888739		ITGAM	0	<0.0098	BRD8	bromodomain containing 8	7.6e-05
Anorexia nervosa	Systemic lupus erythematosus	rs17725255	rs9888739		ITGAM	0	<0.0098	CSNK2B	casein kinase 2, beta polypeptide	9.3e-05
Anorexia nervosa	Systemic lupus erythematosus	rs17725255	rs9888739		ITGAM	0	<0.0098	DCTN1	dynactin 1	5.45e-05
Anorexia nervosa	Systemic lupus erythematosus	rs17725255	rs9888739		ITGAM	0	<0.0098	DDX46	DEAD (Asp-Glu-Ala-Asp) box polypeptide 46	5.45e-05
Anorexia nervosa	Systemic lupus erythematosus	rs17725255	rs9888739		ITGAM	0	<0.0098	FXR1	fragile X mental retardation, autosomal homolog 1	0.000115372
Anorexia nervosa	Systemic lupus erythematosus	rs17725255	rs9888739		ITGAM	0	<0.0098	KIF5B	kinesin family member 5B	9.3e-05
Anorexia nervosa	Systemic lupus erythematosus	rs17725255	rs9888739		ITGAM	0	<0.0098	LOC100130486		8.2e-05
Anorexia nervosa	Systemic lupus erythematosus	rs17725255	rs9888739		ITGAM	0	<0.0098	LY6G5B	lymphocyte antigen 6 complex, locus G5B	8.2e-05
Anorexia nervosa	Systemic lupus erythematosus	rs17725255	rs9888739		ITGAM	0	<0.0098	MRFAP1	Morf4 family associated protein 1	9.3e-05
Anorexia nervosa	Systemic lupus erythematosus	rs17725255	rs9888739		ITGAM	0	<0.0098	RAD51C	RAD51 paralog C	5.45e-05
Anorexia nervosa	Systemic lupus erythematosus	rs17725255	rs9888739		ITGAM	0	<0.0098	SAFB	scaffold attachment factor B	0.000107093
Anorexia nervosa	Systemic lupus erythematosus	rs17725255	rs9888739		ITGAM	0	<0.0098	SLC4A5	solute carrier family 4 (sodium bicarbonate cotransporter), member 5	6.78e-05
Anorexia nervosa	Systemic lupus erythematosus	rs17725255	rs9888739		ITGAM	0	<0.0098	TTC1	tetratricopeptide repeat domain 1	9.3e-05
Anorexia nervosa	Systemic lupus erythematosus	rs17725255	rs9888739		ITGAM	0	<0.0098	UPF3B	UPF3 regulator of nonsense transcripts homolog B (yeast)	8.2e-05
Anorexia nervosa	Systemic lupus erythematosus	rs17725255	rs9888739		ITGAM	0	<0.0098	ZC3H13	zinc finger CCCH-type containing 13	0.000152167
Anthropometric traits	Height	rs7157940	rs7815788	IFI27L1		0	<0.0098	GOLGA8A	golgin A8 family, member A	<3.29e-5
Anthropometric traits	Height	rs7157940	rs7815788	IFI27L1		0	<0.0098	GOLGA8B	golgin A8 family, member B	<3.29e-5
Anthropometric traits	Height	rs7157940	rs9650315	IFI27L1		0	<0.0098	GOLGA8A	golgin A8 family, member A	3.29e-05
Anthropometric traits	Height	rs7157940	rs9650315	IFI27L1		0	<0.0098	GOLGA8B	golgin A8 family, member B	<3.29e-5
Anticoagulant levels	Alcoholism (heaviness of drinking)	rs1413885	rs2827312	DNAJC6		0	<0.0098	TUBB2A	tubulin, beta 2A class IIa	<3.29e-5
Anticoagulant levels	Alcoholism (heaviness of drinking)	rs1413885	rs2827312	DNAJC6		0	<0.0098	TUBB2B	tubulin, beta 2B class IIb	<3.29e-5
Anticoagulant levels	Parkinson's disease	rs1413885	rs7617877	DNAJC6	LINC00693	0	<0.0098	TUBB2A	tubulin, beta 2A class IIa	<3.29e-5
Anticoagulant levels	Parkinson's disease	rs1413885	rs7617877	DNAJC6	LINC00693	0	<0.0098	TUBB2B	tubulin, beta 2B class IIb	<3.29e-5
Anti-cyclic Citrullinated Peptide Antibody	AIDS progression	rs1980493	rs8321	BTNL2	ZNRD1	0	<0.0098	HLA-DQA1	major histocompatibility complex, class II, DQ alpha 1	3.29e-05
Anti-cyclic Citrullinated Peptide Antibody	AIDS progression	rs1980493	rs8321	BTNL2	ZNRD1	0	<0.0098	HLA-DQA2	major histocompatibility complex, class II, DQ alpha 2	3.29e-05
Anti-cyclic Citrullinated Peptide Antibody	Asthma	rs1980493	rs3129943	BTNL2	C6orf10	0.322	<0.0098	HLA-DQA1	major histocompatibility complex, class II, DQ alpha 1	<3.29e-5
Anti-cyclic Citrullinated Peptide Antibody	Asthma	rs1980493	rs3129943	BTNL2	C6orf10	0.322	<0.0098	HLA-DQA2	major histocompatibility complex, class II, DQ alpha 2	<3.29e-5
Anti-cyclic Citrullinated Peptide Antibody	Asthma	rs1980493	rs9500927	BTNL2		0	<0.0098	HLA-DQA1	major histocompatibility complex, class II, DQ alpha 1	<3.29e-5
Anti-cyclic Citrullinated Peptide Antibody	Asthma	rs1980493	rs9500927	BTNL2		0	<0.0098	HLA-DQA2	major histocompatibility complex, class II, DQ alpha 2	<3.29e-5
Anti-cyclic Citrullinated Peptide Antibody	Bone mineral density (spine)	rs1980493	rs3130340	BTNL2		0.385	<0.0098	HLA-DQA1	major histocompatibility complex, class II, DQ alpha 1	<3.29e-5
Anti-cyclic Citrullinated Peptide Antibody	Bone mineral density (spine)	rs1980493	rs3130340	BTNL2		0.385	<0.0098	HLA-DQA2	major histocompatibility complex, class II, DQ alpha 2	<3.29e-5
Anti-cyclic Citrullinated Peptide Antibody	Celiac disease	rs1980493	rs2187668	BTNL2	HLA-DQA1	0	<0.0098	HLA-DQA1	major histocompatibility complex, class II, DQ alpha 1	5.45e-05
Anti-cyclic Citrullinated Peptide Antibody	Celiac disease	rs1980493	rs2187668	BTNL2	HLA-DQA1	0	<0.0098	HLA-DQA2	major histocompatibility complex, class II, DQ alpha 2	<3.29e-5
Anti-cyclic Citrullinated Peptide Antibody	Chronic lymphocytic leukemia	rs1980493	rs9272535	BTNL2	HLA-DQA1	0	<0.0098	HLA-DQA1	major histocompatibility complex, class II, DQ alpha 1	<3.29e-5
Anti-cyclic Citrullinated Peptide Antibody	Chronic lymphocytic leukemia	rs1980493	rs9272535	BTNL2	HLA-DQA1	0	<0.0098	HLA-DQA2	major histocompatibility complex, class II, DQ alpha 2	3.29e-05
Anti-cyclic Citrullinated Peptide Antibody	Graves' disease	rs1980493	rs2273017	BTNL2	C6orf10	0.103	0.00983683	HLA-DQA1	major histocompatibility complex, class II, DQ alpha 1	<3.29e-5
Anti-cyclic Citrullinated Peptide Antibody	Graves' disease	rs1980493	rs2273017	BTNL2	C6orf10	0.103	0.00983683	HLA-DQA2	major histocompatibility complex, class II, DQ alpha 2	5.45e-05
Anti-cyclic Citrullinated Peptide Antibody	Hepatitis B vaccine response	rs1980493	rs3135363	BTNL2		0.547	<0.0098	HLA-DQA1	major histocompatibility complex, class II, DQ alpha 1	5.45e-05
Anti-cyclic Citrullinated Peptide Antibody	Hepatitis B vaccine response	rs1980493	rs3135363	BTNL2		0.547	<0.0098	HLA-DQA2	major histocompatibility complex, class II, DQ alpha 2	<3.29e-5
Anti-cyclic Citrullinated Peptide Antibody	Hypothyroidism	rs1980493	rs2517532	BTNL2		0	<0.0098	HLA-DQA1	major histocompatibility complex, class II, DQ alpha 1	<3.29e-5
Anti-cyclic Citrullinated Peptide Antibody	Hypothyroidism	rs1980493	rs2517532	BTNL2		0	<0.0098	HLA-DQA2	major histocompatibility complex, class II, DQ alpha 2	3.29e-05
Anti-cyclic Citrullinated Peptide Antibody	Hypothyroidism	rs1980493	rs3129720	BTNL2		0	<0.0098	HLA-DQA1	major histocompatibility complex, class II, DQ alpha 1	5.45e-05
Anti-cyclic Citrullinated Peptide Antibody	Hypothyroidism	rs1980493	rs3129720	BTNL2		0	<0.0098	HLA-DQA2	major histocompatibility complex, class II, DQ alpha 2	5.45e-05
Anti-cyclic Citrullinated Peptide Antibody	Immunoglobulin A	rs1980493	rs2187668	BTNL2	HLA-DQA1	0	<0.0098	HLA-DQA1	major histocompatibility complex, class II, DQ alpha 1	5.45e-05
Anti-cyclic Citrullinated Peptide Antibody	Immunoglobulin A	rs1980493	rs2187668	BTNL2	HLA-DQA1	0	<0.0098	HLA-DQA2	major histocompatibility complex, class II, DQ alpha 2	<3.29e-5
Anti-cyclic Citrullinated Peptide Antibody	LDL cholesterol	rs1980493	rs4844614	BTNL2	CR1L	0	<0.0098	HLA-DQA1	major histocompatibility complex, class II, DQ alpha 1	3.29e-05
Anti-cyclic Citrullinated Peptide Antibody	LDL cholesterol	rs1980493	rs4844614	BTNL2	CR1L	0	<0.0098	HLA-DQA2	major histocompatibility complex, class II, DQ alpha 2	<3.29e-5
Anti-cyclic Citrullinated Peptide Antibody	Lung adenocarcinoma	rs1980493	rs3117582	BTNL2	APOM	0	<0.0098	HLA-DQA1	major histocompatibility complex, class II, DQ alpha 1	<3.29e-5
Anti-cyclic Citrullinated Peptide Antibody	Lung adenocarcinoma	rs1980493	rs3117582	BTNL2	APOM	0	<0.0098	HLA-DQA2	major histocompatibility complex, class II, DQ alpha 2	<3.29e-5
Anti-cyclic Citrullinated Peptide Antibody	Lung adenocarcinoma	rs1980493	rs4324798	BTNL2		0	0.00983683	HLA-DQA1	major histocompatibility complex, class II, DQ alpha 1	8.2e-05
Anti-cyclic Citrullinated Peptide Antibody	Lung adenocarcinoma	rs1980493	rs4324798	BTNL2		0	0.00983683	HLA-DQA2	major histocompatibility complex, class II, DQ alpha 2	7.6e-05
Anti-cyclic Citrullinated Peptide Antibody	Lung cancer	rs1980493	rs3117582	BTNL2	APOM	0	<0.0098	HLA-DQA1	major histocompatibility complex, class II, DQ alpha 1	<3.29e-5
Anti-cyclic Citrullinated Peptide Antibody	Lung cancer	rs1980493	rs3117582	BTNL2	APOM	0	<0.0098	HLA-DQA2	major histocompatibility complex, class II, DQ alpha 2	<3.29e-5
Anti-cyclic Citrullinated Peptide Antibody	Metabolic syndrome	rs1980493	rs3099844	BTNL2		0	<0.0098	HLA-DQA1	major histocompatibility complex, class II, DQ alpha 1	6.78e-05
Anti-cyclic Citrullinated Peptide Antibody	Metabolic syndrome	rs1980493	rs3099844	BTNL2		0	<0.0098	HLA-DQA2	major histocompatibility complex, class II, DQ alpha 2	6.78e-05
Anti-cyclic Citrullinated Peptide Antibody	Multiple sclerosis	rs1980493	rs2040406	BTNL2		0	<0.0098	HLA-DQA1	major histocompatibility complex, class II, DQ alpha 1	<3.29e-5
Anti-cyclic Citrullinated Peptide Antibody	Multiple sclerosis	rs1980493	rs2040406	BTNL2		0	<0.0098	HLA-DQA2	major histocompatibility complex, class II, DQ alpha 2	<3.29e-5
Anti-cyclic Citrullinated Peptide Antibody	Multiple sclerosis	rs1980493	rs2293152	BTNL2	STAT3	0	<0.0098	HLA-DQA1	major histocompatibility complex, class II, DQ alpha 1	<3.29e-5
Anti-cyclic Citrullinated Peptide Antibody	Multiple sclerosis	rs1980493	rs2293152	BTNL2	STAT3	0	<0.0098	HLA-DQA2	major histocompatibility complex, class II, DQ alpha 2	<3.29e-5
Anti-cyclic Citrullinated Peptide Antibody	Neonatal lupus	rs1980493	rs3099844	BTNL2		0	<0.0098	HLA-DQA1	major histocompatibility complex, class II, DQ alpha 1	6.78e-05
Anti-cyclic Citrullinated Peptide Antibody	Neonatal lupus	rs1980493	rs3099844	BTNL2		0	<0.0098	HLA-DQA2	major histocompatibility complex, class II, DQ alpha 2	6.78e-05
Anti-cyclic Citrullinated Peptide Antibody	Nephropathy (idiopathic membranous)	rs1980493	rs2187668	BTNL2	HLA-DQA1	0	<0.0098	HLA-DQA1	major histocompatibility complex, class II, DQ alpha 1	5.45e-05
Anti-cyclic Citrullinated Peptide Antibody	Nephropathy (idiopathic membranous)	rs1980493	rs2187668	BTNL2	HLA-DQA1	0	<0.0098	HLA-DQA2	major histocompatibility complex, class II, DQ alpha 2	<3.29e-5
Anti-cyclic Citrullinated Peptide Antibody	Primary biliary cirrhosis	rs1980493	rs3135363	BTNL2		0.547	<0.0098	HLA-DQA1	major histocompatibility complex, class II, DQ alpha 1	5.45e-05
Anti-cyclic Citrullinated Peptide Antibody	Primary biliary cirrhosis	rs1980493	rs3135363	BTNL2		0.547	<0.0098	HLA-DQA2	major histocompatibility complex, class II, DQ alpha 2	<3.29e-5
Anti-cyclic Citrullinated Peptide Antibody	Psoriasis	rs1980493	rs3134792	BTNL2		0	<0.0098	HLA-DQA1	major histocompatibility complex, class II, DQ alpha 1	5.45e-05
Anti-cyclic Citrullinated Peptide Antibody	Psoriasis	rs1980493	rs3134792	BTNL2		0	<0.0098	HLA-DQA2	major histocompatibility complex, class II, DQ alpha 2	3.29e-05
Anti-cyclic Citrullinated Peptide Antibody	Pulmonary function	rs1980493	rs2855812	BTNL2	MICB	0	<0.0098	HLA-DQA1	major histocompatibility complex, class II, DQ alpha 1	6.78e-05
Anti-cyclic Citrullinated Peptide Antibody	Pulmonary function	rs1980493	rs2855812	BTNL2	MICB	0	<0.0098	HLA-DQA2	major histocompatibility complex, class II, DQ alpha 2	<3.29e-5
Anti-cyclic Citrullinated Peptide Antibody	Pulmonary function	rs1980493	rs2857595	BTNL2		0	<0.0098	HLA-DQA1	major histocompatibility complex, class II, DQ alpha 1	5.45e-05
Anti-cyclic Citrullinated Peptide Antibody	Pulmonary function	rs1980493	rs2857595	BTNL2		0	<0.0098	HLA-DQA2	major histocompatibility complex, class II, DQ alpha 2	<3.29e-5
Anti-cyclic Citrullinated Peptide Antibody	Rheumatoid arthritis	rs1980493	rs615672	BTNL2		0	<0.0098	HLA-DQA1	major histocompatibility complex, class II, DQ alpha 1	3.29e-05
Anti-cyclic Citrullinated Peptide Antibody	Rheumatoid arthritis	rs1980493	rs615672	BTNL2		0	<0.0098	HLA-DQA2	major histocompatibility complex, class II, DQ alpha 2	<3.29e-5
Anti-cyclic Citrullinated Peptide Antibody	Rheumatoid arthritis	rs1980493	rs9272219	BTNL2		0	<0.0098	HLA-DQA1	major histocompatibility complex, class II, DQ alpha 1	<3.29e-5
Anti-cyclic Citrullinated Peptide Antibody	Rheumatoid arthritis	rs1980493	rs9272219	BTNL2		0	<0.0098	HLA-DQA2	major histocompatibility complex, class II, DQ alpha 2	5.45e-05
Anti-cyclic Citrullinated Peptide Antibody	Schizophrenia	rs1980493	rs3131296	BTNL2	NOTCH4	0.728	<0.0098	HLA-DQA1	major histocompatibility complex, class II, DQ alpha 1	3.29e-05
Anti-cyclic Citrullinated Peptide Antibody	Schizophrenia	rs1980493	rs3131296	BTNL2	NOTCH4	0.728	<0.0098	HLA-DQA2	major histocompatibility complex, class II, DQ alpha 2	<3.29e-5
Anti-cyclic Citrullinated Peptide Antibody	Schizophrenia	rs1980493	rs9272219	BTNL2		0	<0.0098	HLA-DQA1	major histocompatibility complex, class II, DQ alpha 1	<3.29e-5
Anti-cyclic Citrullinated Peptide Antibody	Schizophrenia	rs1980493	rs9272219	BTNL2		0	<0.0098	HLA-DQA2	major histocompatibility complex, class II, DQ alpha 2	5.45e-05
Anti-cyclic Citrullinated Peptide Antibody	Stevens-Johnson syndrome and toxic epidermal necrolysis (SJS-TEN)	rs1980493	rs2734583	BTNL2	SNORD117	0	<0.0098	HLA-DQA1	major histocompatibility complex, class II, DQ alpha 1	6.78e-05
Anti-cyclic Citrullinated Peptide Antibody	Stevens-Johnson syndrome and toxic epidermal necrolysis (SJS-TEN)	rs1980493	rs2734583	BTNL2	SNORD117	0	<0.0098	HLA-DQA2	major histocompatibility complex, class II, DQ alpha 2	6.78e-05
Anti-cyclic Citrullinated Peptide Antibody	Stevens-Johnson syndrome and toxic epidermal necrolysis (SJS-TEN)	rs1980493	rs2844665	BTNL2		0	<0.0098	HLA-DQA1	major histocompatibility complex, class II, DQ alpha 1	3.29e-05
Anti-cyclic Citrullinated Peptide Antibody	Stevens-Johnson syndrome and toxic epidermal necrolysis (SJS-TEN)	rs1980493	rs2844665	BTNL2		0	<0.0098	HLA-DQA2	major histocompatibility complex, class II, DQ alpha 2	3.29e-05
Anti-cyclic Citrullinated Peptide Antibody	Systemic lupus erythematosus	rs1980493	rs2187668	BTNL2	HLA-DQA1	0	<0.0098	HLA-DQA1	major histocompatibility complex, class II, DQ alpha 1	5.45e-05
Anti-cyclic Citrullinated Peptide Antibody	Systemic lupus erythematosus	rs1980493	rs2187668	BTNL2	HLA-DQA1	0	<0.0098	HLA-DQA2	major histocompatibility complex, class II, DQ alpha 2	<3.29e-5
Anti-cyclic Citrullinated Peptide Antibody	Systemic lupus erythematosus	rs1980493	rs3131379	BTNL2	MSH5	0	<0.0098	HLA-DQA1	major histocompatibility complex, class II, DQ alpha 1	<3.29e-5
Anti-cyclic Citrullinated Peptide Antibody	Systemic lupus erythematosus	rs1980493	rs3131379	BTNL2	MSH5	0	<0.0098	HLA-DQA2	major histocompatibility complex, class II, DQ alpha 2	5.45e-05
Anti-cyclic Citrullinated Peptide Antibody	Systemic sclerosis	rs1980493	rs3129763	BTNL2		0	<0.0098	HLA-DQA1	major histocompatibility complex, class II, DQ alpha 1	<3.29e-5
Anti-cyclic Citrullinated Peptide Antibody	Systemic sclerosis	rs1980493	rs3129763	BTNL2		0	<0.0098	HLA-DQA2	major histocompatibility complex, class II, DQ alpha 2	<3.29e-5
Anti-cyclic Citrullinated Peptide Antibody	Type 1 diabetes	rs1980493	rs9272346	BTNL2	HLA-DQA1	0	<0.0098	HLA-DQA1	major histocompatibility complex, class II, DQ alpha 1	7.6e-05
Anti-cyclic Citrullinated Peptide Antibody	Type 1 diabetes	rs1980493	rs9272346	BTNL2	HLA-DQA1	0	<0.0098	HLA-DQA2	major histocompatibility complex, class II, DQ alpha 2	<3.29e-5
Anti-cyclic Citrullinated Peptide Antibody	Type 1 diabetes autoantibodies	rs1980493	rs7171171	BTNL2		0	<0.0098	HLA-DQA1	major histocompatibility complex, class II, DQ alpha 1	3.29e-05
Anti-cyclic Citrullinated Peptide Antibody	Type 1 diabetes autoantibodies	rs1980493	rs7171171	BTNL2		0	<0.0098	HLA-DQA2	major histocompatibility complex, class II, DQ alpha 2	3.29e-05
Aortic root size	Infantile hypertrophic pyloric stenosis	rs10770612	rs11712066	RP11-664H17.1		0	0.0286879	ATP2B4	ATPase, Ca++ transporting, plasma membrane 4	<3.29e-5
Aortic root size	Infantile hypertrophic pyloric stenosis	rs10770612	rs11712066	RP11-664H17.1		0	0.0286879	SNORA77	small nucleolar RNA, H/ACA box 77	<3.29e-5
Aortic root size	LDL cholesterol	rs10770612	rs2304130	RP11-664H17.1	ZNF101	0	<0.0098	ATP2B4	ATPase, Ca++ transporting, plasma membrane 4	<3.29e-5
Aortic root size	LDL cholesterol	rs10770612	rs2304130	RP11-664H17.1	ZNF101	0	<0.0098	SNORA77	small nucleolar RNA, H/ACA box 77	<3.29e-5
Aortic root size	Sphingolipid levels	rs10770612	rs2304130	RP11-664H17.1	ZNF101	0	<0.0098	ATP2B4	ATPase, Ca++ transporting, plasma membrane 4	<3.29e-5
Aortic root size	Sphingolipid levels	rs10770612	rs2304130	RP11-664H17.1	ZNF101	0	<0.0098	SNORA77	small nucleolar RNA, H/ACA box 77	<3.29e-5
Aortic root size	Total Cholesterol	rs10770612	rs2304130	RP11-664H17.1	ZNF101	0	<0.0098	ATP2B4	ATPase, Ca++ transporting, plasma membrane 4	<3.29e-5
Aortic root size	Total Cholesterol	rs10770612	rs2304130	RP11-664H17.1	ZNF101	0	<0.0098	SNORA77	small nucleolar RNA, H/ACA box 77	<3.29e-5
Aortic root size	Triglycerides	rs10770612	rs2304130	RP11-664H17.1	ZNF101	0	<0.0098	ATP2B4	ATPase, Ca++ transporting, plasma membrane 4	<3.29e-5
Aortic root size	Triglycerides	rs10770612	rs2304130	RP11-664H17.1	ZNF101	0	<0.0098	SNORA77	small nucleolar RNA, H/ACA box 77	<3.29e-5
Asthma	AIDS progression	rs3129943	rs8321	C6orf10	ZNRD1	0	<0.0098	HLA-DQA1	major histocompatibility complex, class II, DQ alpha 1	3.29e-05
Asthma	AIDS progression	rs3129943	rs8321	C6orf10	ZNRD1	0	<0.0098	HLA-DQA2	major histocompatibility complex, class II, DQ alpha 2	7.6e-05
Asthma	AIDS progression	rs404860	rs8321	NOTCH4	ZNRD1	0	<0.0098	FAM20B	family with sequence similarity 20, member B	0.000152167
Asthma	AIDS progression	rs404860	rs8321	NOTCH4	ZNRD1	0	<0.0098	HLA-B	major histocompatibility complex, class I, B	0.000107093
Asthma	AIDS progression	rs404860	rs8321	NOTCH4	ZNRD1	0	<0.0098	HLA-C	major histocompatibility complex, class I, C	0.000133319
Asthma	AIDS progression	rs404860	rs8321	NOTCH4	ZNRD1	0	<0.0098	MICA	MHC class I polypeptide-related sequence A	0.000107093
Asthma	AIDS progression	rs404860	rs8321	NOTCH4	ZNRD1	0	<0.0098	MICB	MHC class I polypeptide-related sequence B	0.000107093
Asthma	AIDS progression	rs404860	rs8321	NOTCH4	ZNRD1	0	<0.0098	XXbac-BPG181B23.1		0.000152167
Asthma	Alopecia areata	rs3117098	rs9275572	HCG23		0	<0.0098	hCG_1998957		6.78e-05
Asthma	Alopecia areata	rs3117098	rs9275572	HCG23		0	<0.0098	HLA-DQB1	major histocompatibility complex, class II, DQ beta 1	9.3e-05
Asthma	Alopecia areata	rs3117098	rs9275572	HCG23		0	<0.0098	HLA-DQB2	major histocompatibility complex, class II, DQ beta 2	8.72e-05
Asthma	Alopecia areata	rs3117098	rs9275572	HCG23		0	<0.0098	HLA-DRB1	major histocompatibility complex, class II, DR beta 1	9.3e-05
Asthma	Alopecia areata	rs3117098	rs9275572	HCG23		0	<0.0098	HLA-DRB2	major histocompatibility complex, class II, DR beta 2 (pseudogene)	6.78e-05
Asthma	Alopecia areata	rs3117098	rs9275572	HCG23		0	<0.0098	HLA-DRB3	major histocompatibility complex, class II, DR beta 3	8.2e-05
Asthma	Alopecia areata	rs3117098	rs9275572	HCG23		0	<0.0098	HLA-DRB4	major histocompatibility complex, class II, DR beta 4	7.6e-05
Asthma	Alopecia areata	rs3117098	rs9275572	HCG23		0	<0.0098	HLA-DRB5	major histocompatibility complex, class II, DR beta 5	5.45e-05
Asthma	Alopecia areata	rs3117098	rs9275572	HCG23		0	<0.0098	HLA-DRB6	major histocompatibility complex, class II, DR beta 6 (pseudogene)	8.2e-05
Asthma	Alopecia areata	rs3117098	rs9275572	HCG23		0	<0.0098	LOC100133484		9.3e-05
Asthma	Alopecia areata	rs3117098	rs9275572	HCG23		0	<0.0098	LOC100133583		8.2e-05
Asthma	Alopecia areata	rs3117098	rs9275572	HCG23		0	<0.0098	LOC100133661		8.72e-05
Asthma	Alopecia areata	rs3117098	rs9275572	HCG23		0	<0.0098	LOC100133811		9.3e-05
Asthma	Alopecia areata	rs3117098	rs9275572	HCG23		0	<0.0098	LOC730415		6.78e-05
Asthma	Alopecia areata	rs3117098	rs9275572	HCG23		0	<0.0098	RNASE2	ribonuclease, RNase A family, 2 (liver, eosinophil-derived neurotoxin)	8.72e-05
Asthma	Alopecia areata	rs3117098	rs9275572	HCG23		0	<0.0098	ZNF749	zinc finger protein 749	5.45e-05
Asthma	Bipolar disorder	rs404860	rs4739466	NOTCH4		0	<0.0098	FAM20B	family with sequence similarity 20, member B	6.78e-05
Asthma	Bipolar disorder	rs404860	rs4739466	NOTCH4		0	<0.0098	HLA-B	major histocompatibility complex, class I, B	8.2e-05
Asthma	Bipolar disorder	rs404860	rs4739466	NOTCH4		0	<0.0098	HLA-C	major histocompatibility complex, class I, C	0.00014262
Asthma	Bipolar disorder	rs404860	rs4739466	NOTCH4		0	<0.0098	MICA	MHC class I polypeptide-related sequence A	6.78e-05
Asthma	Bipolar disorder	rs404860	rs4739466	NOTCH4		0	<0.0098	MICB	MHC class I polypeptide-related sequence B	9.97e-05
Asthma	Bipolar disorder	rs404860	rs4739466	NOTCH4		0	<0.0098	XXbac-BPG181B23.1		0.000124221
Asthma	Chronic lymphocytic leukemia	rs3129943	rs9272535	C6orf10	HLA-DQA1	0	<0.0098	HLA-DQA1	major histocompatibility complex, class II, DQ alpha 1	3.29e-05
Asthma	Chronic lymphocytic leukemia	rs3129943	rs9272535	C6orf10	HLA-DQA1	0	<0.0098	HLA-DQA2	major histocompatibility complex, class II, DQ alpha 2	3.29e-05
Asthma	Crohn's disease	rs3117098	rs9469220	HCG23		0	<0.0098	hCG_1998957		8.72e-05
Asthma	Crohn's disease	rs3117098	rs9469220	HCG23		0	<0.0098	HLA-DQB1	major histocompatibility complex, class II, DQ beta 1	9.97e-05
Asthma	Crohn's disease	rs3117098	rs9469220	HCG23		0	<0.0098	HLA-DQB2	major histocompatibility complex, class II, DQ beta 2	6.78e-05
Asthma	Crohn's disease	rs3117098	rs9469220	HCG23		0	<0.0098	HLA-DRB1	major histocompatibility complex, class II, DR beta 1	0.000107093
Asthma	Crohn's disease	rs3117098	rs9469220	HCG23		0	<0.0098	HLA-DRB2	major histocompatibility complex, class II, DR beta 2 (pseudogene)	6.78e-05
Asthma	Crohn's disease	rs3117098	rs9469220	HCG23		0	<0.0098	HLA-DRB3	major histocompatibility complex, class II, DR beta 3	9.3e-05
Asthma	Crohn's disease	rs3117098	rs9469220	HCG23		0	<0.0098	HLA-DRB4	major histocompatibility complex, class II, DR beta 4	7.6e-05
Asthma	Crohn's disease	rs3117098	rs9469220	HCG23		0	<0.0098	HLA-DRB5	major histocompatibility complex, class II, DR beta 5	8.72e-05
Asthma	Crohn's disease	rs3117098	rs9469220	HCG23		0	<0.0098	HLA-DRB6	major histocompatibility complex, class II, DR beta 6 (pseudogene)	9.3e-05
Asthma	Crohn's disease	rs3117098	rs9469220	HCG23		0	<0.0098	LOC100133484		8.2e-05
Asthma	Crohn's disease	rs3117098	rs9469220	HCG23		0	<0.0098	LOC100133583		9.3e-05
Asthma	Crohn's disease	rs3117098	rs9469220	HCG23		0	<0.0098	LOC100133661		3.29e-05
Asthma	Crohn's disease	rs3117098	rs9469220	HCG23		0	<0.0098	LOC100133811		7.6e-05
Asthma	Crohn's disease	rs3117098	rs9469220	HCG23		0	<0.0098	LOC730415		7.6e-05
Asthma	Crohn's disease	rs3117098	rs9469220	HCG23		0	<0.0098	RNASE2	ribonuclease, RNase A family, 2 (liver, eosinophil-derived neurotoxin)	7.6e-05
Asthma	Crohn's disease	rs3117098	rs9469220	HCG23		0	<0.0098	ZNF749	zinc finger protein 749	5.45e-05
Asthma	Dengue shock syndrome	rs3117098	rs3132468	HCG23	MICB	0	<0.0098	hCG_1998957		7.6e-05
Asthma	Dengue shock syndrome	rs3117098	rs3132468	HCG23	MICB	0	<0.0098	HLA-DQB1	major histocompatibility complex, class II, DQ beta 1	7.6e-05
Asthma	Dengue shock syndrome	rs3117098	rs3132468	HCG23	MICB	0	<0.0098	HLA-DQB2	major histocompatibility complex, class II, DQ beta 2	9.3e-05
Asthma	Dengue shock syndrome	rs3117098	rs3132468	HCG23	MICB	0	<0.0098	HLA-DRB1	major histocompatibility complex, class II, DR beta 1	5.45e-05
Asthma	Dengue shock syndrome	rs3117098	rs3132468	HCG23	MICB	0	<0.0098	HLA-DRB2	major histocompatibility complex, class II, DR beta 2 (pseudogene)	3.29e-05
Asthma	Dengue shock syndrome	rs3117098	rs3132468	HCG23	MICB	0	<0.0098	HLA-DRB3	major histocompatibility complex, class II, DR beta 3	7.6e-05
Asthma	Dengue shock syndrome	rs3117098	rs3132468	HCG23	MICB	0	<0.0098	HLA-DRB4	major histocompatibility complex, class II, DR beta 4	6.78e-05
Asthma	Dengue shock syndrome	rs3117098	rs3132468	HCG23	MICB	0	<0.0098	HLA-DRB5	major histocompatibility complex, class II, DR beta 5	8.2e-05
Asthma	Dengue shock syndrome	rs3117098	rs3132468	HCG23	MICB	0	<0.0098	HLA-DRB6	major histocompatibility complex, class II, DR beta 6 (pseudogene)	6.78e-05
Asthma	Dengue shock syndrome	rs3117098	rs3132468	HCG23	MICB	0	<0.0098	LOC100133484		7.6e-05
Asthma	Dengue shock syndrome	rs3117098	rs3132468	HCG23	MICB	0	<0.0098	LOC100133583		8.2e-05
Asthma	Dengue shock syndrome	rs3117098	rs3132468	HCG23	MICB	0	<0.0098	LOC100133661		5.45e-05
Asthma	Dengue shock syndrome	rs3117098	rs3132468	HCG23	MICB	0	<0.0098	LOC100133811		7.6e-05
Asthma	Dengue shock syndrome	rs3117098	rs3132468	HCG23	MICB	0	<0.0098	LOC730415		0.000124221
Asthma	Dengue shock syndrome	rs3117098	rs3132468	HCG23	MICB	0	<0.0098	RNASE2	ribonuclease, RNase A family, 2 (liver, eosinophil-derived neurotoxin)	7.6e-05
Asthma	Dengue shock syndrome	rs3117098	rs3132468	HCG23	MICB	0	<0.0098	ZNF749	zinc finger protein 749	8.2e-05
Asthma	Echocardiographic traits	rs3117098	rs4920799	HCG23		0	<0.0098	hCG_1998957		5.45e-05
Asthma	Echocardiographic traits	rs3117098	rs4920799	HCG23		0	<0.0098	HLA-DQB1	major histocompatibility complex, class II, DQ beta 1	8.2e-05
Asthma	Echocardiographic traits	rs3117098	rs4920799	HCG23		0	<0.0098	HLA-DQB2	major histocompatibility complex, class II, DQ beta 2	9.3e-05
Asthma	Echocardiographic traits	rs3117098	rs4920799	HCG23		0	<0.0098	HLA-DRB1	major histocompatibility complex, class II, DR beta 1	3.29e-05
Asthma	Echocardiographic traits	rs3117098	rs4920799	HCG23		0	<0.0098	HLA-DRB2	major histocompatibility complex, class II, DR beta 2 (pseudogene)	8.2e-05
Asthma	Echocardiographic traits	rs3117098	rs4920799	HCG23		0	<0.0098	HLA-DRB3	major histocompatibility complex, class II, DR beta 3	9.3e-05
Asthma	Echocardiographic traits	rs3117098	rs4920799	HCG23		0	<0.0098	HLA-DRB4	major histocompatibility complex, class II, DR beta 4	5.45e-05
Asthma	Echocardiographic traits	rs3117098	rs4920799	HCG23		0	<0.0098	HLA-DRB5	major histocompatibility complex, class II, DR beta 5	7.6e-05
Asthma	Echocardiographic traits	rs3117098	rs4920799	HCG23		0	<0.0098	HLA-DRB6	major histocompatibility complex, class II, DR beta 6 (pseudogene)	7.6e-05
Asthma	Echocardiographic traits	rs3117098	rs4920799	HCG23		0	<0.0098	LOC100133484		8.72e-05
Asthma	Echocardiographic traits	rs3117098	rs4920799	HCG23		0	<0.0098	LOC100133583		7.6e-05
Asthma	Echocardiographic traits	rs3117098	rs4920799	HCG23		0	<0.0098	LOC100133661		7.6e-05
Asthma	Echocardiographic traits	rs3117098	rs4920799	HCG23		0	<0.0098	LOC100133811		3.29e-05
Asthma	Echocardiographic traits	rs3117098	rs4920799	HCG23		0	<0.0098	LOC730415		8.72e-05
Asthma	Echocardiographic traits	rs3117098	rs4920799	HCG23		0	<0.0098	RNASE2	ribonuclease, RNase A family, 2 (liver, eosinophil-derived neurotoxin)	0.000124221
Asthma	Echocardiographic traits	rs3117098	rs4920799	HCG23		0	<0.0098	ZNF749	zinc finger protein 749	6.78e-05
Asthma	Graves' disease	rs3117098	rs6457617	HCG23		0	<0.0098	hCG_1998957		7.6e-05
Asthma	Graves' disease	rs3117098	rs6457617	HCG23		0	<0.0098	HLA-DQB1	major histocompatibility complex, class II, DQ beta 1	7.6e-05
Asthma	Graves' disease	rs3117098	rs6457617	HCG23		0	<0.0098	HLA-DQB2	major histocompatibility complex, class II, DQ beta 2	8.72e-05
Asthma	Graves' disease	rs3117098	rs6457617	HCG23		0	<0.0098	HLA-DRB1	major histocompatibility complex, class II, DR beta 1	7.6e-05
Asthma	Graves' disease	rs3117098	rs6457617	HCG23		0	<0.0098	HLA-DRB2	major histocompatibility complex, class II, DR beta 2 (pseudogene)	6.78e-05
Asthma	Graves' disease	rs3117098	rs6457617	HCG23		0	<0.0098	HLA-DRB3	major histocompatibility complex, class II, DR beta 3	9.3e-05
Asthma	Graves' disease	rs3117098	rs6457617	HCG23		0	<0.0098	HLA-DRB4	major histocompatibility complex, class II, DR beta 4	8.72e-05
Asthma	Graves' disease	rs3117098	rs6457617	HCG23		0	<0.0098	HLA-DRB5	major histocompatibility complex, class II, DR beta 5	8.2e-05
Asthma	Graves' disease	rs3117098	rs6457617	HCG23		0	<0.0098	HLA-DRB6	major histocompatibility complex, class II, DR beta 6 (pseudogene)	5.45e-05
Asthma	Graves' disease	rs3117098	rs6457617	HCG23		0	<0.0098	LOC100133484		8.2e-05
Asthma	Graves' disease	rs3117098	rs6457617	HCG23		0	<0.0098	LOC100133583		9.3e-05
Asthma	Graves' disease	rs3117098	rs6457617	HCG23		0	<0.0098	LOC100133661		6.78e-05
Asthma	Graves' disease	rs3117098	rs6457617	HCG23		0	<0.0098	LOC100133811		6.78e-05
Asthma	Graves' disease	rs3117098	rs6457617	HCG23		0	<0.0098	LOC730415		5.45e-05
Asthma	Graves' disease	rs3117098	rs6457617	HCG23		0	<0.0098	RNASE2	ribonuclease, RNase A family, 2 (liver, eosinophil-derived neurotoxin)	<3.29e-5
Asthma	Graves' disease	rs3117098	rs6457617	HCG23		0	<0.0098	ZNF749	zinc finger protein 749	6.78e-05
Asthma	Hepatitis B vaccine response	rs3129943	rs3135363	C6orf10		0.155	<0.0098	HLA-DQA1	major histocompatibility complex, class II, DQ alpha 1	7.6e-05
Asthma	Hepatitis B vaccine response	rs3129943	rs3135363	C6orf10		0.155	<0.0098	HLA-DQA2	major histocompatibility complex, class II, DQ alpha 2	3.29e-05
Asthma	Hepatocellular carcinoma	rs3117098	rs9275572	HCG23		0	<0.0098	hCG_1998957		6.78e-05
Asthma	Hepatocellular carcinoma	rs3117098	rs9275572	HCG23		0	<0.0098	HLA-DQB1	major histocompatibility complex, class II, DQ beta 1	9.3e-05
Asthma	Hepatocellular carcinoma	rs3117098	rs9275572	HCG23		0	<0.0098	HLA-DQB2	major histocompatibility complex, class II, DQ beta 2	8.72e-05
Asthma	Hepatocellular carcinoma	rs3117098	rs9275572	HCG23		0	<0.0098	HLA-DRB1	major histocompatibility complex, class II, DR beta 1	9.3e-05
Asthma	Hepatocellular carcinoma	rs3117098	rs9275572	HCG23		0	<0.0098	HLA-DRB2	major histocompatibility complex, class II, DR beta 2 (pseudogene)	6.78e-05
Asthma	Hepatocellular carcinoma	rs3117098	rs9275572	HCG23		0	<0.0098	HLA-DRB3	major histocompatibility complex, class II, DR beta 3	8.2e-05
Asthma	Hepatocellular carcinoma	rs3117098	rs9275572	HCG23		0	<0.0098	HLA-DRB4	major histocompatibility complex, class II, DR beta 4	7.6e-05
Asthma	Hepatocellular carcinoma	rs3117098	rs9275572	HCG23		0	<0.0098	HLA-DRB5	major histocompatibility complex, class II, DR beta 5	5.45e-05
Asthma	Hepatocellular carcinoma	rs3117098	rs9275572	HCG23		0	<0.0098	HLA-DRB6	major histocompatibility complex, class II, DR beta 6 (pseudogene)	8.2e-05
Asthma	Hepatocellular carcinoma	rs3117098	rs9275572	HCG23		0	<0.0098	LOC100133484		9.3e-05
Asthma	Hepatocellular carcinoma	rs3117098	rs9275572	HCG23		0	<0.0098	LOC100133583		8.2e-05
Asthma	Hepatocellular carcinoma	rs3117098	rs9275572	HCG23		0	<0.0098	LOC100133661		8.72e-05
Asthma	Hepatocellular carcinoma	rs3117098	rs9275572	HCG23		0	<0.0098	LOC100133811		9.3e-05
Asthma	Hepatocellular carcinoma	rs3117098	rs9275572	HCG23		0	<0.0098	LOC730415		6.78e-05
Asthma	Hepatocellular carcinoma	rs3117098	rs9275572	HCG23		0	<0.0098	RNASE2	ribonuclease, RNase A family, 2 (liver, eosinophil-derived neurotoxin)	8.72e-05
Asthma	Hepatocellular carcinoma	rs3117098	rs9275572	HCG23		0	<0.0098	ZNF749	zinc finger protein 749	5.45e-05
Asthma	HIV-1 control	rs404860	rs9264942	NOTCH4		0	<0.0098	FAM20B	family with sequence similarity 20, member B	0.000107093
Asthma	HIV-1 control	rs404860	rs9264942	NOTCH4		0	<0.0098	HLA-B	major histocompatibility complex, class I, B	0.000133319
Asthma	HIV-1 control	rs404860	rs9264942	NOTCH4		0	<0.0098	HLA-C	major histocompatibility complex, class I, C	8.2e-05
Asthma	HIV-1 control	rs404860	rs9264942	NOTCH4		0	<0.0098	MICA	MHC class I polypeptide-related sequence A	7.6e-05
Asthma	HIV-1 control	rs404860	rs9264942	NOTCH4		0	<0.0098	MICB	MHC class I polypeptide-related sequence B	3.29e-05
Asthma	HIV-1 control	rs404860	rs9264942	NOTCH4		0	<0.0098	XXbac-BPG181B23.1		9.3e-05
Asthma	Hodgkin's lymphoma	rs3117098	rs6903608	HCG23		0.798	<0.0098	hCG_1998957		8.72e-05
Asthma	Hodgkin's lymphoma	rs3117098	rs6903608	HCG23		0.798	<0.0098	HLA-DQB1	major histocompatibility complex, class II, DQ beta 1	7.6e-05
Asthma	Hodgkin's lymphoma	rs3117098	rs6903608	HCG23		0.798	<0.0098	HLA-DQB2	major histocompatibility complex, class II, DQ beta 2	5.45e-05
Asthma	Hodgkin's lymphoma	rs3117098	rs6903608	HCG23		0.798	<0.0098	HLA-DRB1	major histocompatibility complex, class II, DR beta 1	7.6e-05
Asthma	Hodgkin's lymphoma	rs3117098	rs6903608	HCG23		0.798	<0.0098	HLA-DRB2	major histocompatibility complex, class II, DR beta 2 (pseudogene)	9.3e-05
Asthma	Hodgkin's lymphoma	rs3117098	rs6903608	HCG23		0.798	<0.0098	HLA-DRB3	major histocompatibility complex, class II, DR beta 3	0.000107093
Asthma	Hodgkin's lymphoma	rs3117098	rs6903608	HCG23		0.798	<0.0098	HLA-DRB4	major histocompatibility complex, class II, DR beta 4	9.97e-05
Asthma	Hodgkin's lymphoma	rs3117098	rs6903608	HCG23		0.798	<0.0098	HLA-DRB5	major histocompatibility complex, class II, DR beta 5	8.72e-05
Asthma	Hodgkin's lymphoma	rs3117098	rs6903608	HCG23		0.798	<0.0098	HLA-DRB6	major histocompatibility complex, class II, DR beta 6 (pseudogene)	7.6e-05
Asthma	Hodgkin's lymphoma	rs3117098	rs6903608	HCG23		0.798	<0.0098	LOC100133484		9.97e-05
Asthma	Hodgkin's lymphoma	rs3117098	rs6903608	HCG23		0.798	<0.0098	LOC100133583		6.78e-05
Asthma	Hodgkin's lymphoma	rs3117098	rs6903608	HCG23		0.798	<0.0098	LOC100133661		6.78e-05
Asthma	Hodgkin's lymphoma	rs3117098	rs6903608	HCG23		0.798	<0.0098	LOC100133811		6.78e-05
Asthma	Hodgkin's lymphoma	rs3117098	rs6903608	HCG23		0.798	<0.0098	LOC730415		7.6e-05
Asthma	Hodgkin's lymphoma	rs3117098	rs6903608	HCG23		0.798	<0.0098	RNASE2	ribonuclease, RNase A family, 2 (liver, eosinophil-derived neurotoxin)	7.6e-05
Asthma	Hodgkin's lymphoma	rs3117098	rs6903608	HCG23		0.798	<0.0098	ZNF749	zinc finger protein 749	8.72e-05
Asthma	Hypothyroidism	rs3117098	rs3129720	HCG23		0	<0.0098	hCG_1998957		8.72e-05
Asthma	Hypothyroidism	rs3117098	rs3129720	HCG23		0	<0.0098	HLA-DQB1	major histocompatibility complex, class II, DQ beta 1	0.000107093
Asthma	Hypothyroidism	rs3117098	rs3129720	HCG23		0	<0.0098	HLA-DQB2	major histocompatibility complex, class II, DQ beta 2	5.45e-05
Asthma	Hypothyroidism	rs3117098	rs3129720	HCG23		0	<0.0098	HLA-DRB1	major histocompatibility complex, class II, DR beta 1	8.72e-05
Asthma	Hypothyroidism	rs3117098	rs3129720	HCG23		0	<0.0098	HLA-DRB2	major histocompatibility complex, class II, DR beta 2 (pseudogene)	8.2e-05
Asthma	Hypothyroidism	rs3117098	rs3129720	HCG23		0	<0.0098	HLA-DRB3	major histocompatibility complex, class II, DR beta 3	7.6e-05
Asthma	Hypothyroidism	rs3117098	rs3129720	HCG23		0	<0.0098	HLA-DRB4	major histocompatibility complex, class II, DR beta 4	8.2e-05
Asthma	Hypothyroidism	rs3117098	rs3129720	HCG23		0	<0.0098	HLA-DRB5	major histocompatibility complex, class II, DR beta 5	9.97e-05
Asthma	Hypothyroidism	rs3117098	rs3129720	HCG23		0	<0.0098	HLA-DRB6	major histocompatibility complex, class II, DR beta 6 (pseudogene)	3.29e-05
Asthma	Hypothyroidism	rs3117098	rs3129720	HCG23		0	<0.0098	LOC100133484		9.97e-05
Asthma	Hypothyroidism	rs3117098	rs3129720	HCG23		0	<0.0098	LOC100133583		8.2e-05
Asthma	Hypothyroidism	rs3117098	rs3129720	HCG23		0	<0.0098	LOC100133661		9.3e-05
Asthma	Hypothyroidism	rs3117098	rs3129720	HCG23		0	<0.0098	LOC100133811		8.72e-05
Asthma	Hypothyroidism	rs3117098	rs3129720	HCG23		0	<0.0098	LOC730415		0.000107093
Asthma	Hypothyroidism	rs3117098	rs3129720	HCG23		0	<0.0098	RNASE2	ribonuclease, RNase A family, 2 (liver, eosinophil-derived neurotoxin)	6.78e-05
Asthma	Hypothyroidism	rs3117098	rs3129720	HCG23		0	<0.0098	ZNF749	zinc finger protein 749	8.2e-05
Asthma	Immunoglobulin A	rs3117098	rs9271366	HCG23		0	<0.0098	hCG_1998957		8.72e-05
Asthma	Immunoglobulin A	rs3117098	rs9271366	HCG23		0	<0.0098	HLA-DQB1	major histocompatibility complex, class II, DQ beta 1	7.6e-05
Asthma	Immunoglobulin A	rs3117098	rs9271366	HCG23		0	<0.0098	HLA-DQB2	major histocompatibility complex, class II, DQ beta 2	0.000115372
Asthma	Immunoglobulin A	rs3117098	rs9271366	HCG23		0	<0.0098	HLA-DRB1	major histocompatibility complex, class II, DR beta 1	8.2e-05
Asthma	Immunoglobulin A	rs3117098	rs9271366	HCG23		0	<0.0098	HLA-DRB2	major histocompatibility complex, class II, DR beta 2 (pseudogene)	3.29e-05
Asthma	Immunoglobulin A	rs3117098	rs9271366	HCG23		0	<0.0098	HLA-DRB3	major histocompatibility complex, class II, DR beta 3	5.45e-05
Asthma	Immunoglobulin A	rs3117098	rs9271366	HCG23		0	<0.0098	HLA-DRB4	major histocompatibility complex, class II, DR beta 4	8.72e-05
Asthma	Immunoglobulin A	rs3117098	rs9271366	HCG23		0	<0.0098	HLA-DRB5	major histocompatibility complex, class II, DR beta 5	9.3e-05
Asthma	Immunoglobulin A	rs3117098	rs9271366	HCG23		0	<0.0098	HLA-DRB6	major histocompatibility complex, class II, DR beta 6 (pseudogene)	9.3e-05
Asthma	Immunoglobulin A	rs3117098	rs9271366	HCG23		0	<0.0098	LOC100133484		9.3e-05
Asthma	Immunoglobulin A	rs3117098	rs9271366	HCG23		0	<0.0098	LOC100133583		9.3e-05
Asthma	Immunoglobulin A	rs3117098	rs9271366	HCG23		0	<0.0098	LOC100133661		0.000107093
Asthma	Immunoglobulin A	rs3117098	rs9271366	HCG23		0	<0.0098	LOC100133811		6.78e-05
Asthma	Immunoglobulin A	rs3117098	rs9271366	HCG23		0	<0.0098	LOC730415		8.2e-05
Asthma	Immunoglobulin A	rs3117098	rs9271366	HCG23		0	<0.0098	RNASE2	ribonuclease, RNase A family, 2 (liver, eosinophil-derived neurotoxin)	8.72e-05
Asthma	Immunoglobulin A	rs3117098	rs9271366	HCG23		0	<0.0098	ZNF749	zinc finger protein 749	8.72e-05
Asthma	Inflammatory bowel disease	rs3117098	rs9271366	HCG23		0	<0.0098	hCG_1998957		8.72e-05
Asthma	Inflammatory bowel disease	rs3117098	rs9271366	HCG23		0	<0.0098	HLA-DQB1	major histocompatibility complex, class II, DQ beta 1	7.6e-05
Asthma	Inflammatory bowel disease	rs3117098	rs9271366	HCG23		0	<0.0098	HLA-DQB2	major histocompatibility complex, class II, DQ beta 2	0.000115372
Asthma	Inflammatory bowel disease	rs3117098	rs9271366	HCG23		0	<0.0098	HLA-DRB1	major histocompatibility complex, class II, DR beta 1	8.2e-05
Asthma	Inflammatory bowel disease	rs3117098	rs9271366	HCG23		0	<0.0098	HLA-DRB2	major histocompatibility complex, class II, DR beta 2 (pseudogene)	3.29e-05
Asthma	Inflammatory bowel disease	rs3117098	rs9271366	HCG23		0	<0.0098	HLA-DRB3	major histocompatibility complex, class II, DR beta 3	5.45e-05
Asthma	Inflammatory bowel disease	rs3117098	rs9271366	HCG23		0	<0.0098	HLA-DRB4	major histocompatibility complex, class II, DR beta 4	8.72e-05
Asthma	Inflammatory bowel disease	rs3117098	rs9271366	HCG23		0	<0.0098	HLA-DRB5	major histocompatibility complex, class II, DR beta 5	9.3e-05
Asthma	Inflammatory bowel disease	rs3117098	rs9271366	HCG23		0	<0.0098	HLA-DRB6	major histocompatibility complex, class II, DR beta 6 (pseudogene)	9.3e-05
Asthma	Inflammatory bowel disease	rs3117098	rs9271366	HCG23		0	<0.0098	LOC100133484		9.3e-05
Asthma	Inflammatory bowel disease	rs3117098	rs9271366	HCG23		0	<0.0098	LOC100133583		9.3e-05
Asthma	Inflammatory bowel disease	rs3117098	rs9271366	HCG23		0	<0.0098	LOC100133661		0.000107093
Asthma	Inflammatory bowel disease	rs3117098	rs9271366	HCG23		0	<0.0098	LOC100133811		6.78e-05
Asthma	Inflammatory bowel disease	rs3117098	rs9271366	HCG23		0	<0.0098	LOC730415		8.2e-05
Asthma	Inflammatory bowel disease	rs3117098	rs9271366	HCG23		0	<0.0098	RNASE2	ribonuclease, RNase A family, 2 (liver, eosinophil-derived neurotoxin)	8.72e-05
Asthma	Inflammatory bowel disease	rs3117098	rs9271366	HCG23		0	<0.0098	ZNF749	zinc finger protein 749	8.72e-05
Asthma	LDL cholesterol	rs3129943	rs4844614	C6orf10	CR1L	0	<0.0098	HLA-DQA1	major histocompatibility complex, class II, DQ alpha 1	3.29e-05
Asthma	LDL cholesterol	rs3129943	rs4844614	C6orf10	CR1L	0	<0.0098	HLA-DQA2	major histocompatibility complex, class II, DQ alpha 2	3.29e-05
Asthma	Lumiracoxib-related liver injury	rs3117098	rs3129900	HCG23	C6orf10	0.492	<0.0098	hCG_1998957		9.3e-05
Asthma	Lumiracoxib-related liver injury	rs3117098	rs3129900	HCG23	C6orf10	0.492	<0.0098	HLA-DQB1	major histocompatibility complex, class II, DQ beta 1	9.3e-05
Asthma	Lumiracoxib-related liver injury	rs3117098	rs3129900	HCG23	C6orf10	0.492	<0.0098	HLA-DQB2	major histocompatibility complex, class II, DQ beta 2	8.2e-05
Asthma	Lumiracoxib-related liver injury	rs3117098	rs3129900	HCG23	C6orf10	0.492	<0.0098	HLA-DRB1	major histocompatibility complex, class II, DR beta 1	8.2e-05
Asthma	Lumiracoxib-related liver injury	rs3117098	rs3129900	HCG23	C6orf10	0.492	<0.0098	HLA-DRB2	major histocompatibility complex, class II, DR beta 2 (pseudogene)	8.2e-05
Asthma	Lumiracoxib-related liver injury	rs3117098	rs3129900	HCG23	C6orf10	0.492	<0.0098	HLA-DRB3	major histocompatibility complex, class II, DR beta 3	7.6e-05
Asthma	Lumiracoxib-related liver injury	rs3117098	rs3129900	HCG23	C6orf10	0.492	<0.0098	HLA-DRB4	major histocompatibility complex, class II, DR beta 4	8.72e-05
Asthma	Lumiracoxib-related liver injury	rs3117098	rs3129900	HCG23	C6orf10	0.492	<0.0098	HLA-DRB5	major histocompatibility complex, class II, DR beta 5	8.72e-05
Asthma	Lumiracoxib-related liver injury	rs3117098	rs3129900	HCG23	C6orf10	0.492	<0.0098	HLA-DRB6	major histocompatibility complex, class II, DR beta 6 (pseudogene)	7.6e-05
Asthma	Lumiracoxib-related liver injury	rs3117098	rs3129900	HCG23	C6orf10	0.492	<0.0098	LOC100133484		5.45e-05
Asthma	Lumiracoxib-related liver injury	rs3117098	rs3129900	HCG23	C6orf10	0.492	<0.0098	LOC100133583		9.3e-05
Asthma	Lumiracoxib-related liver injury	rs3117098	rs3129900	HCG23	C6orf10	0.492	<0.0098	LOC100133661		7.6e-05
Asthma	Lumiracoxib-related liver injury	rs3117098	rs3129900	HCG23	C6orf10	0.492	<0.0098	LOC100133811		9.3e-05
Asthma	Lumiracoxib-related liver injury	rs3117098	rs3129900	HCG23	C6orf10	0.492	<0.0098	LOC730415		7.6e-05
Asthma	Lumiracoxib-related liver injury	rs3117098	rs3129900	HCG23	C6orf10	0.492	<0.0098	RNASE2	ribonuclease, RNase A family, 2 (liver, eosinophil-derived neurotoxin)	8.2e-05
Asthma	Lumiracoxib-related liver injury	rs3117098	rs3129900	HCG23	C6orf10	0.492	<0.0098	ZNF749	zinc finger protein 749	9.97e-05
Asthma	Lung adenocarcinoma	rs3129943	rs4324798	C6orf10		0	0.0378597	HLA-DQA1	major histocompatibility complex, class II, DQ alpha 1	5.45e-05
Asthma	Lung adenocarcinoma	rs3129943	rs4324798	C6orf10		0	0.0378597	HLA-DQA2	major histocompatibility complex, class II, DQ alpha 2	7.6e-05
Asthma	Multiple sclerosis	rs3117098	rs3129889	HCG23		0.56	<0.0098	hCG_1998957		6.78e-05
Asthma	Multiple sclerosis	rs3117098	rs3129889	HCG23		0.56	<0.0098	HLA-DQB1	major histocompatibility complex, class II, DQ beta 1	7.6e-05
Asthma	Multiple sclerosis	rs3117098	rs3129889	HCG23		0.56	<0.0098	HLA-DQB2	major histocompatibility complex, class II, DQ beta 2	5.45e-05
Asthma	Multiple sclerosis	rs3117098	rs3129889	HCG23		0.56	<0.0098	HLA-DRB1	major histocompatibility complex, class II, DR beta 1	8.2e-05
Asthma	Multiple sclerosis	rs3117098	rs3129889	HCG23		0.56	<0.0098	HLA-DRB2	major histocompatibility complex, class II, DR beta 2 (pseudogene)	8.2e-05
Asthma	Multiple sclerosis	rs3117098	rs3129889	HCG23		0.56	<0.0098	HLA-DRB3	major histocompatibility complex, class II, DR beta 3	<3.29e-5
Asthma	Multiple sclerosis	rs3117098	rs3129889	HCG23		0.56	<0.0098	HLA-DRB4	major histocompatibility complex, class II, DR beta 4	9.3e-05
Asthma	Multiple sclerosis	rs3117098	rs3129889	HCG23		0.56	<0.0098	HLA-DRB5	major histocompatibility complex, class II, DR beta 5	8.2e-05
Asthma	Multiple sclerosis	rs3117098	rs3129889	HCG23		0.56	<0.0098	HLA-DRB6	major histocompatibility complex, class II, DR beta 6 (pseudogene)	7.6e-05
Asthma	Multiple sclerosis	rs3117098	rs3129889	HCG23		0.56	<0.0098	LOC100133484		7.6e-05
Asthma	Multiple sclerosis	rs3117098	rs3129889	HCG23		0.56	<0.0098	LOC100133583		9.3e-05
Asthma	Multiple sclerosis	rs3117098	rs3129889	HCG23		0.56	<0.0098	LOC100133661		9.3e-05
Asthma	Multiple sclerosis	rs3117098	rs3129889	HCG23		0.56	<0.0098	LOC100133811		6.78e-05
Asthma	Multiple sclerosis	rs3117098	rs3129889	HCG23		0.56	<0.0098	LOC730415		9.3e-05
Asthma	Multiple sclerosis	rs3117098	rs3129889	HCG23		0.56	<0.0098	RNASE2	ribonuclease, RNase A family, 2 (liver, eosinophil-derived neurotoxin)	9.3e-05
Asthma	Multiple sclerosis	rs3117098	rs3129889	HCG23		0.56	<0.0098	ZNF749	zinc finger protein 749	8.72e-05
Asthma	Multiple sclerosis	rs3117098	rs3129934	HCG23	C6orf10	0.492	<0.0098	hCG_1998957		8.2e-05
Asthma	Multiple sclerosis	rs3117098	rs3129934	HCG23	C6orf10	0.492	<0.0098	HLA-DQB1	major histocompatibility complex, class II, DQ beta 1	6.78e-05
Asthma	Multiple sclerosis	rs3117098	rs3129934	HCG23	C6orf10	0.492	<0.0098	HLA-DQB2	major histocompatibility complex, class II, DQ beta 2	6.78e-05
Asthma	Multiple sclerosis	rs3117098	rs3129934	HCG23	C6orf10	0.492	<0.0098	HLA-DRB1	major histocompatibility complex, class II, DR beta 1	5.45e-05
Asthma	Multiple sclerosis	rs3117098	rs3129934	HCG23	C6orf10	0.492	<0.0098	HLA-DRB2	major histocompatibility complex, class II, DR beta 2 (pseudogene)	6.78e-05
Asthma	Multiple sclerosis	rs3117098	rs3129934	HCG23	C6orf10	0.492	<0.0098	HLA-DRB3	major histocompatibility complex, class II, DR beta 3	9.3e-05
Asthma	Multiple sclerosis	rs3117098	rs3129934	HCG23	C6orf10	0.492	<0.0098	HLA-DRB4	major histocompatibility complex, class II, DR beta 4	5.45e-05
Asthma	Multiple sclerosis	rs3117098	rs3129934	HCG23	C6orf10	0.492	<0.0098	HLA-DRB5	major histocompatibility complex, class II, DR beta 5	9.3e-05
Asthma	Multiple sclerosis	rs3117098	rs3129934	HCG23	C6orf10	0.492	<0.0098	HLA-DRB6	major histocompatibility complex, class II, DR beta 6 (pseudogene)	5.45e-05
Asthma	Multiple sclerosis	rs3117098	rs3129934	HCG23	C6orf10	0.492	<0.0098	LOC100133484		6.78e-05
Asthma	Multiple sclerosis	rs3117098	rs3129934	HCG23	C6orf10	0.492	<0.0098	LOC100133583		9.97e-05
Asthma	Multiple sclerosis	rs3117098	rs3129934	HCG23	C6orf10	0.492	<0.0098	LOC100133661		3.29e-05
Asthma	Multiple sclerosis	rs3117098	rs3129934	HCG23	C6orf10	0.492	<0.0098	LOC100133811		7.6e-05
Asthma	Multiple sclerosis	rs3117098	rs3129934	HCG23	C6orf10	0.492	<0.0098	LOC730415		8.2e-05
Asthma	Multiple sclerosis	rs3117098	rs3129934	HCG23	C6orf10	0.492	<0.0098	RNASE2	ribonuclease, RNase A family, 2 (liver, eosinophil-derived neurotoxin)	9.97e-05
Asthma	Multiple sclerosis	rs3117098	rs3129934	HCG23	C6orf10	0.492	<0.0098	ZNF749	zinc finger protein 749	8.72e-05
Asthma	Multiple sclerosis	rs3117098	rs3135338	HCG23		0.22	<0.0098	hCG_1998957		8.72e-05
Asthma	Multiple sclerosis	rs3117098	rs3135338	HCG23		0.22	<0.0098	HLA-DQB1	major histocompatibility complex, class II, DQ beta 1	7.6e-05
Asthma	Multiple sclerosis	rs3117098	rs3135338	HCG23		0.22	<0.0098	HLA-DQB2	major histocompatibility complex, class II, DQ beta 2	9.97e-05
Asthma	Multiple sclerosis	rs3117098	rs3135338	HCG23		0.22	<0.0098	HLA-DRB1	major histocompatibility complex, class II, DR beta 1	7.6e-05
Asthma	Multiple sclerosis	rs3117098	rs3135338	HCG23		0.22	<0.0098	HLA-DRB2	major histocompatibility complex, class II, DR beta 2 (pseudogene)	5.45e-05
Asthma	Multiple sclerosis	rs3117098	rs3135338	HCG23		0.22	<0.0098	HLA-DRB3	major histocompatibility complex, class II, DR beta 3	9.3e-05
Asthma	Multiple sclerosis	rs3117098	rs3135338	HCG23		0.22	<0.0098	HLA-DRB4	major histocompatibility complex, class II, DR beta 4	8.72e-05
Asthma	Multiple sclerosis	rs3117098	rs3135338	HCG23		0.22	<0.0098	HLA-DRB5	major histocompatibility complex, class II, DR beta 5	5.45e-05
Asthma	Multiple sclerosis	rs3117098	rs3135338	HCG23		0.22	<0.0098	HLA-DRB6	major histocompatibility complex, class II, DR beta 6 (pseudogene)	7.6e-05
Asthma	Multiple sclerosis	rs3117098	rs3135338	HCG23		0.22	<0.0098	LOC100133484		5.45e-05
Asthma	Multiple sclerosis	rs3117098	rs3135338	HCG23		0.22	<0.0098	LOC100133583		5.45e-05
Asthma	Multiple sclerosis	rs3117098	rs3135338	HCG23		0.22	<0.0098	LOC100133661		8.2e-05
Asthma	Multiple sclerosis	rs3117098	rs3135338	HCG23		0.22	<0.0098	LOC100133811		9.3e-05
Asthma	Multiple sclerosis	rs3117098	rs3135338	HCG23		0.22	<0.0098	LOC730415		6.78e-05
Asthma	Multiple sclerosis	rs3117098	rs3135338	HCG23		0.22	<0.0098	RNASE2	ribonuclease, RNase A family, 2 (liver, eosinophil-derived neurotoxin)	8.72e-05
Asthma	Multiple sclerosis	rs3117098	rs3135338	HCG23		0.22	<0.0098	ZNF749	zinc finger protein 749	9.97e-05
Asthma	Multiple sclerosis	rs3117098	rs3135388	HCG23	HLA-DRA	0.56	<0.0098	hCG_1998957		9.3e-05
Asthma	Multiple sclerosis	rs3117098	rs3135388	HCG23	HLA-DRA	0.56	<0.0098	HLA-DQB1	major histocompatibility complex, class II, DQ beta 1	7.6e-05
Asthma	Multiple sclerosis	rs3117098	rs3135388	HCG23	HLA-DRA	0.56	<0.0098	HLA-DQB2	major histocompatibility complex, class II, DQ beta 2	6.78e-05
Asthma	Multiple sclerosis	rs3117098	rs3135388	HCG23	HLA-DRA	0.56	<0.0098	HLA-DRB1	major histocompatibility complex, class II, DR beta 1	8.72e-05
Asthma	Multiple sclerosis	rs3117098	rs3135388	HCG23	HLA-DRA	0.56	<0.0098	HLA-DRB2	major histocompatibility complex, class II, DR beta 2 (pseudogene)	5.45e-05
Asthma	Multiple sclerosis	rs3117098	rs3135388	HCG23	HLA-DRA	0.56	<0.0098	HLA-DRB3	major histocompatibility complex, class II, DR beta 3	9.3e-05
Asthma	Multiple sclerosis	rs3117098	rs3135388	HCG23	HLA-DRA	0.56	<0.0098	HLA-DRB4	major histocompatibility complex, class II, DR beta 4	3.29e-05
Asthma	Multiple sclerosis	rs3117098	rs3135388	HCG23	HLA-DRA	0.56	<0.0098	HLA-DRB5	major histocompatibility complex, class II, DR beta 5	5.45e-05
Asthma	Multiple sclerosis	rs3117098	rs3135388	HCG23	HLA-DRA	0.56	<0.0098	HLA-DRB6	major histocompatibility complex, class II, DR beta 6 (pseudogene)	7.6e-05
Asthma	Multiple sclerosis	rs3117098	rs3135388	HCG23	HLA-DRA	0.56	<0.0098	LOC100133484		9.3e-05
Asthma	Multiple sclerosis	rs3117098	rs3135388	HCG23	HLA-DRA	0.56	<0.0098	LOC100133583		6.78e-05
Asthma	Multiple sclerosis	rs3117098	rs3135388	HCG23	HLA-DRA	0.56	<0.0098	LOC100133661		8.72e-05
Asthma	Multiple sclerosis	rs3117098	rs3135388	HCG23	HLA-DRA	0.56	<0.0098	LOC100133811		7.6e-05
Asthma	Multiple sclerosis	rs3117098	rs3135388	HCG23	HLA-DRA	0.56	<0.0098	LOC730415		8.72e-05
Asthma	Multiple sclerosis	rs3117098	rs3135388	HCG23	HLA-DRA	0.56	<0.0098	RNASE2	ribonuclease, RNase A family, 2 (liver, eosinophil-derived neurotoxin)	7.6e-05
Asthma	Multiple sclerosis	rs3117098	rs3135388	HCG23	HLA-DRA	0.56	<0.0098	ZNF749	zinc finger protein 749	6.78e-05
Asthma	Multiple sclerosis	rs3117098	rs9271366	HCG23		0	<0.0098	hCG_1998957		8.72e-05
Asthma	Multiple sclerosis	rs3117098	rs9271366	HCG23		0	<0.0098	HLA-DQB1	major histocompatibility complex, class II, DQ beta 1	7.6e-05
Asthma	Multiple sclerosis	rs3117098	rs9271366	HCG23		0	<0.0098	HLA-DQB2	major histocompatibility complex, class II, DQ beta 2	0.000115372
Asthma	Multiple sclerosis	rs3117098	rs9271366	HCG23		0	<0.0098	HLA-DRB1	major histocompatibility complex, class II, DR beta 1	8.2e-05
Asthma	Multiple sclerosis	rs3117098	rs9271366	HCG23		0	<0.0098	HLA-DRB2	major histocompatibility complex, class II, DR beta 2 (pseudogene)	3.29e-05
Asthma	Multiple sclerosis	rs3117098	rs9271366	HCG23		0	<0.0098	HLA-DRB3	major histocompatibility complex, class II, DR beta 3	5.45e-05
Asthma	Multiple sclerosis	rs3117098	rs9271366	HCG23		0	<0.0098	HLA-DRB4	major histocompatibility complex, class II, DR beta 4	8.72e-05
Asthma	Multiple sclerosis	rs3117098	rs9271366	HCG23		0	<0.0098	HLA-DRB5	major histocompatibility complex, class II, DR beta 5	9.3e-05
Asthma	Multiple sclerosis	rs3117098	rs9271366	HCG23		0	<0.0098	HLA-DRB6	major histocompatibility complex, class II, DR beta 6 (pseudogene)	9.3e-05
Asthma	Multiple sclerosis	rs3117098	rs9271366	HCG23		0	<0.0098	LOC100133484		9.3e-05
Asthma	Multiple sclerosis	rs3117098	rs9271366	HCG23		0	<0.0098	LOC100133583		9.3e-05
Asthma	Multiple sclerosis	rs3117098	rs9271366	HCG23		0	<0.0098	LOC100133661		0.000107093
Asthma	Multiple sclerosis	rs3117098	rs9271366	HCG23		0	<0.0098	LOC100133811		6.78e-05
Asthma	Multiple sclerosis	rs3117098	rs9271366	HCG23		0	<0.0098	LOC730415		8.2e-05
Asthma	Multiple sclerosis	rs3117098	rs9271366	HCG23		0	<0.0098	RNASE2	ribonuclease, RNase A family, 2 (liver, eosinophil-derived neurotoxin)	8.72e-05
Asthma	Multiple sclerosis	rs3117098	rs9271366	HCG23		0	<0.0098	ZNF749	zinc finger protein 749	8.72e-05
Asthma	Myopia (pathological)	rs404860	rs6885224	NOTCH4	CTNND2	0	<0.0098	FAM20B	family with sequence similarity 20, member B	7.6e-05
Asthma	Myopia (pathological)	rs404860	rs6885224	NOTCH4	CTNND2	0	<0.0098	HLA-B	major histocompatibility complex, class I, B	0.000115372
Asthma	Myopia (pathological)	rs404860	rs6885224	NOTCH4	CTNND2	0	<0.0098	HLA-C	major histocompatibility complex, class I, C	7.6e-05
Asthma	Myopia (pathological)	rs404860	rs6885224	NOTCH4	CTNND2	0	<0.0098	MICA	MHC class I polypeptide-related sequence A	8.2e-05
Asthma	Myopia (pathological)	rs404860	rs6885224	NOTCH4	CTNND2	0	<0.0098	MICB	MHC class I polypeptide-related sequence B	8.72e-05
Asthma	Myopia (pathological)	rs404860	rs6885224	NOTCH4	CTNND2	0	<0.0098	XXbac-BPG181B23.1		6.78e-05
Asthma	Nephropathy	rs3117098	rs9275596	HCG23		0	<0.0098	hCG_1998957		3.29e-05
Asthma	Nephropathy	rs3117098	rs9275596	HCG23		0	<0.0098	HLA-DQB1	major histocompatibility complex, class II, DQ beta 1	7.6e-05
Asthma	Nephropathy	rs3117098	rs9275596	HCG23		0	<0.0098	HLA-DQB2	major histocompatibility complex, class II, DQ beta 2	5.45e-05
Asthma	Nephropathy	rs3117098	rs9275596	HCG23		0	<0.0098	HLA-DRB1	major histocompatibility complex, class II, DR beta 1	8.72e-05
Asthma	Nephropathy	rs3117098	rs9275596	HCG23		0	<0.0098	HLA-DRB2	major histocompatibility complex, class II, DR beta 2 (pseudogene)	6.78e-05
Asthma	Nephropathy	rs3117098	rs9275596	HCG23		0	<0.0098	HLA-DRB3	major histocompatibility complex, class II, DR beta 3	7.6e-05
Asthma	Nephropathy	rs3117098	rs9275596	HCG23		0	<0.0098	HLA-DRB4	major histocompatibility complex, class II, DR beta 4	8.72e-05
Asthma	Nephropathy	rs3117098	rs9275596	HCG23		0	<0.0098	HLA-DRB5	major histocompatibility complex, class II, DR beta 5	9.3e-05
Asthma	Nephropathy	rs3117098	rs9275596	HCG23		0	<0.0098	HLA-DRB6	major histocompatibility complex, class II, DR beta 6 (pseudogene)	8.72e-05
Asthma	Nephropathy	rs3117098	rs9275596	HCG23		0	<0.0098	LOC100133484		6.78e-05
Asthma	Nephropathy	rs3117098	rs9275596	HCG23		0	<0.0098	LOC100133583		6.78e-05
Asthma	Nephropathy	rs3117098	rs9275596	HCG23		0	<0.0098	LOC100133661		9.97e-05
Asthma	Nephropathy	rs3117098	rs9275596	HCG23		0	<0.0098	LOC100133811		8.2e-05
Asthma	Nephropathy	rs3117098	rs9275596	HCG23		0	<0.0098	LOC730415		8.2e-05
Asthma	Nephropathy	rs3117098	rs9275596	HCG23		0	<0.0098	RNASE2	ribonuclease, RNase A family, 2 (liver, eosinophil-derived neurotoxin)	7.6e-05
Asthma	Nephropathy	rs3117098	rs9275596	HCG23		0	<0.0098	ZNF749	zinc finger protein 749	7.6e-05
Asthma	Nodular sclerosis Hodgkin lymphoma	rs3117098	rs6903608	HCG23		0.798	<0.0098	hCG_1998957		8.72e-05
Asthma	Nodular sclerosis Hodgkin lymphoma	rs3117098	rs6903608	HCG23		0.798	<0.0098	HLA-DQB1	major histocompatibility complex, class II, DQ beta 1	7.6e-05
Asthma	Nodular sclerosis Hodgkin lymphoma	rs3117098	rs6903608	HCG23		0.798	<0.0098	HLA-DQB2	major histocompatibility complex, class II, DQ beta 2	5.45e-05
Asthma	Nodular sclerosis Hodgkin lymphoma	rs3117098	rs6903608	HCG23		0.798	<0.0098	HLA-DRB1	major histocompatibility complex, class II, DR beta 1	7.6e-05
Asthma	Nodular sclerosis Hodgkin lymphoma	rs3117098	rs6903608	HCG23		0.798	<0.0098	HLA-DRB2	major histocompatibility complex, class II, DR beta 2 (pseudogene)	9.3e-05
Asthma	Nodular sclerosis Hodgkin lymphoma	rs3117098	rs6903608	HCG23		0.798	<0.0098	HLA-DRB3	major histocompatibility complex, class II, DR beta 3	0.000107093
Asthma	Nodular sclerosis Hodgkin lymphoma	rs3117098	rs6903608	HCG23		0.798	<0.0098	HLA-DRB4	major histocompatibility complex, class II, DR beta 4	9.97e-05
Asthma	Nodular sclerosis Hodgkin lymphoma	rs3117098	rs6903608	HCG23		0.798	<0.0098	HLA-DRB5	major histocompatibility complex, class II, DR beta 5	8.72e-05
Asthma	Nodular sclerosis Hodgkin lymphoma	rs3117098	rs6903608	HCG23		0.798	<0.0098	HLA-DRB6	major histocompatibility complex, class II, DR beta 6 (pseudogene)	7.6e-05
Asthma	Nodular sclerosis Hodgkin lymphoma	rs3117098	rs6903608	HCG23		0.798	<0.0098	LOC100133484		9.97e-05
Asthma	Nodular sclerosis Hodgkin lymphoma	rs3117098	rs6903608	HCG23		0.798	<0.0098	LOC100133583		6.78e-05
Asthma	Nodular sclerosis Hodgkin lymphoma	rs3117098	rs6903608	HCG23		0.798	<0.0098	LOC100133661		6.78e-05
Asthma	Nodular sclerosis Hodgkin lymphoma	rs3117098	rs6903608	HCG23		0.798	<0.0098	LOC100133811		6.78e-05
Asthma	Nodular sclerosis Hodgkin lymphoma	rs3117098	rs6903608	HCG23		0.798	<0.0098	LOC730415		7.6e-05
Asthma	Nodular sclerosis Hodgkin lymphoma	rs3117098	rs6903608	HCG23		0.798	<0.0098	RNASE2	ribonuclease, RNase A family, 2 (liver, eosinophil-derived neurotoxin)	7.6e-05
Asthma	Nodular sclerosis Hodgkin lymphoma	rs3117098	rs6903608	HCG23		0.798	<0.0098	ZNF749	zinc finger protein 749	8.72e-05
Asthma	Nodular sclerosis Hodgkin lymphoma	rs3117098	rs9268528	HCG23		0.02	<0.0098	hCG_1998957		7.6e-05
Asthma	Nodular sclerosis Hodgkin lymphoma	rs3117098	rs9268528	HCG23		0.02	<0.0098	HLA-DQB1	major histocompatibility complex, class II, DQ beta 1	7.6e-05
Asthma	Nodular sclerosis Hodgkin lymphoma	rs3117098	rs9268528	HCG23		0.02	<0.0098	HLA-DQB2	major histocompatibility complex, class II, DQ beta 2	8.2e-05
Asthma	Nodular sclerosis Hodgkin lymphoma	rs3117098	rs9268528	HCG23		0.02	<0.0098	HLA-DRB1	major histocompatibility complex, class II, DR beta 1	8.72e-05
Asthma	Nodular sclerosis Hodgkin lymphoma	rs3117098	rs9268528	HCG23		0.02	<0.0098	HLA-DRB2	major histocompatibility complex, class II, DR beta 2 (pseudogene)	7.6e-05
Asthma	Nodular sclerosis Hodgkin lymphoma	rs3117098	rs9268528	HCG23		0.02	<0.0098	HLA-DRB3	major histocompatibility complex, class II, DR beta 3	5.45e-05
Asthma	Nodular sclerosis Hodgkin lymphoma	rs3117098	rs9268528	HCG23		0.02	<0.0098	HLA-DRB4	major histocompatibility complex, class II, DR beta 4	9.3e-05
Asthma	Nodular sclerosis Hodgkin lymphoma	rs3117098	rs9268528	HCG23		0.02	<0.0098	HLA-DRB5	major histocompatibility complex, class II, DR beta 5	8.72e-05
Asthma	Nodular sclerosis Hodgkin lymphoma	rs3117098	rs9268528	HCG23		0.02	<0.0098	HLA-DRB6	major histocompatibility complex, class II, DR beta 6 (pseudogene)	7.6e-05
Asthma	Nodular sclerosis Hodgkin lymphoma	rs3117098	rs9268528	HCG23		0.02	<0.0098	LOC100133484		0.000107093
Asthma	Nodular sclerosis Hodgkin lymphoma	rs3117098	rs9268528	HCG23		0.02	<0.0098	LOC100133583		5.45e-05
Asthma	Nodular sclerosis Hodgkin lymphoma	rs3117098	rs9268528	HCG23		0.02	<0.0098	LOC100133661		8.72e-05
Asthma	Nodular sclerosis Hodgkin lymphoma	rs3117098	rs9268528	HCG23		0.02	<0.0098	LOC100133811		6.78e-05
Asthma	Nodular sclerosis Hodgkin lymphoma	rs3117098	rs9268528	HCG23		0.02	<0.0098	LOC730415		5.45e-05
Asthma	Nodular sclerosis Hodgkin lymphoma	rs3117098	rs9268528	HCG23		0.02	<0.0098	RNASE2	ribonuclease, RNase A family, 2 (liver, eosinophil-derived neurotoxin)	9.3e-05
Asthma	Nodular sclerosis Hodgkin lymphoma	rs3117098	rs9268528	HCG23		0.02	<0.0098	ZNF749	zinc finger protein 749	0.000115372
Asthma	Nodular sclerosis Hodgkin lymphoma	rs3117098	rs9268542	HCG23		0.02	<0.0098	hCG_1998957		8.72e-05
Asthma	Nodular sclerosis Hodgkin lymphoma	rs3117098	rs9268542	HCG23		0.02	<0.0098	HLA-DQB1	major histocompatibility complex, class II, DQ beta 1	0.000107093
Asthma	Nodular sclerosis Hodgkin lymphoma	rs3117098	rs9268542	HCG23		0.02	<0.0098	HLA-DQB2	major histocompatibility complex, class II, DQ beta 2	8.2e-05
Asthma	Nodular sclerosis Hodgkin lymphoma	rs3117098	rs9268542	HCG23		0.02	<0.0098	HLA-DRB1	major histocompatibility complex, class II, DR beta 1	5.45e-05
Asthma	Nodular sclerosis Hodgkin lymphoma	rs3117098	rs9268542	HCG23		0.02	<0.0098	HLA-DRB2	major histocompatibility complex, class II, DR beta 2 (pseudogene)	8.72e-05
Asthma	Nodular sclerosis Hodgkin lymphoma	rs3117098	rs9268542	HCG23		0.02	<0.0098	HLA-DRB3	major histocompatibility complex, class II, DR beta 3	7.6e-05
Asthma	Nodular sclerosis Hodgkin lymphoma	rs3117098	rs9268542	HCG23		0.02	<0.0098	HLA-DRB4	major histocompatibility complex, class II, DR beta 4	3.29e-05
Asthma	Nodular sclerosis Hodgkin lymphoma	rs3117098	rs9268542	HCG23		0.02	<0.0098	HLA-DRB5	major histocompatibility complex, class II, DR beta 5	0.000107093
Asthma	Nodular sclerosis Hodgkin lymphoma	rs3117098	rs9268542	HCG23		0.02	<0.0098	HLA-DRB6	major histocompatibility complex, class II, DR beta 6 (pseudogene)	6.78e-05
Asthma	Nodular sclerosis Hodgkin lymphoma	rs3117098	rs9268542	HCG23		0.02	<0.0098	LOC100133484		0.000115372
Asthma	Nodular sclerosis Hodgkin lymphoma	rs3117098	rs9268542	HCG23		0.02	<0.0098	LOC100133583		5.45e-05
Asthma	Nodular sclerosis Hodgkin lymphoma	rs3117098	rs9268542	HCG23		0.02	<0.0098	LOC100133661		3.29e-05
Asthma	Nodular sclerosis Hodgkin lymphoma	rs3117098	rs9268542	HCG23		0.02	<0.0098	LOC100133811		5.45e-05
Asthma	Nodular sclerosis Hodgkin lymphoma	rs3117098	rs9268542	HCG23		0.02	<0.0098	LOC730415		8.72e-05
Asthma	Nodular sclerosis Hodgkin lymphoma	rs3117098	rs9268542	HCG23		0.02	<0.0098	RNASE2	ribonuclease, RNase A family, 2 (liver, eosinophil-derived neurotoxin)	9.97e-05
Asthma	Nodular sclerosis Hodgkin lymphoma	rs3117098	rs9268542	HCG23		0.02	<0.0098	ZNF749	zinc finger protein 749	<3.29e-5
Asthma	Parkinson's disease	rs3117098	rs3129882	HCG23	HLA-DRA	0.64	<0.0098	hCG_1998957		9.3e-05
Asthma	Parkinson's disease	rs3117098	rs3129882	HCG23	HLA-DRA	0.64	<0.0098	HLA-DQB1	major histocompatibility complex, class II, DQ beta 1	0.000107093
Asthma	Parkinson's disease	rs3117098	rs3129882	HCG23	HLA-DRA	0.64	<0.0098	HLA-DQB2	major histocompatibility complex, class II, DQ beta 2	7.6e-05
Asthma	Parkinson's disease	rs3117098	rs3129882	HCG23	HLA-DRA	0.64	<0.0098	HLA-DRB1	major histocompatibility complex, class II, DR beta 1	5.45e-05
Asthma	Parkinson's disease	rs3117098	rs3129882	HCG23	HLA-DRA	0.64	<0.0098	HLA-DRB2	major histocompatibility complex, class II, DR beta 2 (pseudogene)	0.000107093
Asthma	Parkinson's disease	rs3117098	rs3129882	HCG23	HLA-DRA	0.64	<0.0098	HLA-DRB3	major histocompatibility complex, class II, DR beta 3	7.6e-05
Asthma	Parkinson's disease	rs3117098	rs3129882	HCG23	HLA-DRA	0.64	<0.0098	HLA-DRB4	major histocompatibility complex, class II, DR beta 4	5.45e-05
Asthma	Parkinson's disease	rs3117098	rs3129882	HCG23	HLA-DRA	0.64	<0.0098	HLA-DRB5	major histocompatibility complex, class II, DR beta 5	8.2e-05
Asthma	Parkinson's disease	rs3117098	rs3129882	HCG23	HLA-DRA	0.64	<0.0098	HLA-DRB6	major histocompatibility complex, class II, DR beta 6 (pseudogene)	0.000133319
Asthma	Parkinson's disease	rs3117098	rs3129882	HCG23	HLA-DRA	0.64	<0.0098	LOC100133484		7.6e-05
Asthma	Parkinson's disease	rs3117098	rs3129882	HCG23	HLA-DRA	0.64	<0.0098	LOC100133583		5.45e-05
Asthma	Parkinson's disease	rs3117098	rs3129882	HCG23	HLA-DRA	0.64	<0.0098	LOC100133661		6.78e-05
Asthma	Parkinson's disease	rs3117098	rs3129882	HCG23	HLA-DRA	0.64	<0.0098	LOC100133811		6.78e-05
Asthma	Parkinson's disease	rs3117098	rs3129882	HCG23	HLA-DRA	0.64	<0.0098	LOC730415		9.97e-05
Asthma	Parkinson's disease	rs3117098	rs3129882	HCG23	HLA-DRA	0.64	<0.0098	RNASE2	ribonuclease, RNase A family, 2 (liver, eosinophil-derived neurotoxin)	0.000107093
Asthma	Parkinson's disease	rs3117098	rs3129882	HCG23	HLA-DRA	0.64	<0.0098	ZNF749	zinc finger protein 749	6.78e-05
Asthma	Phospholipid levels (plasma)	rs3117098	rs3117181	HCG23	TNXB	0	<0.0098	hCG_1998957		6.78e-05
Asthma	Phospholipid levels (plasma)	rs3117098	rs3117181	HCG23	TNXB	0	<0.0098	HLA-DQB1	major histocompatibility complex, class II, DQ beta 1	8.72e-05
Asthma	Phospholipid levels (plasma)	rs3117098	rs3117181	HCG23	TNXB	0	<0.0098	HLA-DQB2	major histocompatibility complex, class II, DQ beta 2	6.78e-05
Asthma	Phospholipid levels (plasma)	rs3117098	rs3117181	HCG23	TNXB	0	<0.0098	HLA-DRB1	major histocompatibility complex, class II, DR beta 1	9.3e-05
Asthma	Phospholipid levels (plasma)	rs3117098	rs3117181	HCG23	TNXB	0	<0.0098	HLA-DRB2	major histocompatibility complex, class II, DR beta 2 (pseudogene)	9.97e-05
Asthma	Phospholipid levels (plasma)	rs3117098	rs3117181	HCG23	TNXB	0	<0.0098	HLA-DRB3	major histocompatibility complex, class II, DR beta 3	6.78e-05
Asthma	Phospholipid levels (plasma)	rs3117098	rs3117181	HCG23	TNXB	0	<0.0098	HLA-DRB4	major histocompatibility complex, class II, DR beta 4	6.78e-05
Asthma	Phospholipid levels (plasma)	rs3117098	rs3117181	HCG23	TNXB	0	<0.0098	HLA-DRB5	major histocompatibility complex, class II, DR beta 5	9.3e-05
Asthma	Phospholipid levels (plasma)	rs3117098	rs3117181	HCG23	TNXB	0	<0.0098	HLA-DRB6	major histocompatibility complex, class II, DR beta 6 (pseudogene)	7.6e-05
Asthma	Phospholipid levels (plasma)	rs3117098	rs3117181	HCG23	TNXB	0	<0.0098	LOC100133484		8.2e-05
Asthma	Phospholipid levels (plasma)	rs3117098	rs3117181	HCG23	TNXB	0	<0.0098	LOC100133583		0.000115372
Asthma	Phospholipid levels (plasma)	rs3117098	rs3117181	HCG23	TNXB	0	<0.0098	LOC100133661		7.6e-05
Asthma	Phospholipid levels (plasma)	rs3117098	rs3117181	HCG23	TNXB	0	<0.0098	LOC100133811		6.78e-05
Asthma	Phospholipid levels (plasma)	rs3117098	rs3117181	HCG23	TNXB	0	<0.0098	LOC730415		8.2e-05
Asthma	Phospholipid levels (plasma)	rs3117098	rs3117181	HCG23	TNXB	0	<0.0098	RNASE2	ribonuclease, RNase A family, 2 (liver, eosinophil-derived neurotoxin)	5.45e-05
Asthma	Phospholipid levels (plasma)	rs3117098	rs3117181	HCG23	TNXB	0	<0.0098	ZNF749	zinc finger protein 749	8.72e-05
Asthma	Platelet counts	rs3117098	rs7550918	HCG23		0	<0.0098	hCG_1998957		0.000107093
Asthma	Platelet counts	rs3117098	rs7550918	HCG23		0	<0.0098	HLA-DQB1	major histocompatibility complex, class II, DQ beta 1	0.000107093
Asthma	Platelet counts	rs3117098	rs7550918	HCG23		0	<0.0098	HLA-DQB2	major histocompatibility complex, class II, DQ beta 2	8.2e-05
Asthma	Platelet counts	rs3117098	rs7550918	HCG23		0	<0.0098	HLA-DRB1	major histocompatibility complex, class II, DR beta 1	9.97e-05
Asthma	Platelet counts	rs3117098	rs7550918	HCG23		0	<0.0098	HLA-DRB2	major histocompatibility complex, class II, DR beta 2 (pseudogene)	7.6e-05
Asthma	Platelet counts	rs3117098	rs7550918	HCG23		0	<0.0098	HLA-DRB3	major histocompatibility complex, class II, DR beta 3	0.00014262
Asthma	Platelet counts	rs3117098	rs7550918	HCG23		0	<0.0098	HLA-DRB4	major histocompatibility complex, class II, DR beta 4	0.000124221
Asthma	Platelet counts	rs3117098	rs7550918	HCG23		0	<0.0098	HLA-DRB5	major histocompatibility complex, class II, DR beta 5	0.000124221
Asthma	Platelet counts	rs3117098	rs7550918	HCG23		0	<0.0098	HLA-DRB6	major histocompatibility complex, class II, DR beta 6 (pseudogene)	0.000124221
Asthma	Platelet counts	rs3117098	rs7550918	HCG23		0	<0.0098	LOC100133484		0.000107093
Asthma	Platelet counts	rs3117098	rs7550918	HCG23		0	<0.0098	LOC100133583		0.000133319
Asthma	Platelet counts	rs3117098	rs7550918	HCG23		0	<0.0098	LOC100133661		0.000115372
Asthma	Platelet counts	rs3117098	rs7550918	HCG23		0	<0.0098	LOC100133811		0.000133319
Asthma	Platelet counts	rs3117098	rs7550918	HCG23		0	<0.0098	LOC730415		7.6e-05
Asthma	Platelet counts	rs3117098	rs7550918	HCG23		0	<0.0098	RNASE2	ribonuclease, RNase A family, 2 (liver, eosinophil-derived neurotoxin)	9.97e-05
Asthma	Platelet counts	rs3117098	rs7550918	HCG23		0	<0.0098	ZNF749	zinc finger protein 749	0.000124221
Asthma	Primary biliary cirrhosis	rs3129943	rs3135363	C6orf10		0.155	<0.0098	HLA-DQA1	major histocompatibility complex, class II, DQ alpha 1	7.6e-05
Asthma	Primary biliary cirrhosis	rs3129943	rs3135363	C6orf10		0.155	<0.0098	HLA-DQA2	major histocompatibility complex, class II, DQ alpha 2	3.29e-05
Asthma	Protein quantitative trait loci	rs404860	rs9461688	NOTCH4		0	<0.0098	FAM20B	family with sequence similarity 20, member B	8.2e-05
Asthma	Protein quantitative trait loci	rs404860	rs9461688	NOTCH4		0	<0.0098	HLA-B	major histocompatibility complex, class I, B	7.6e-05
Asthma	Protein quantitative trait loci	rs404860	rs9461688	NOTCH4		0	<0.0098	HLA-C	major histocompatibility complex, class I, C	0.00014262
Asthma	Protein quantitative trait loci	rs404860	rs9461688	NOTCH4		0	<0.0098	MICA	MHC class I polypeptide-related sequence A	6.78e-05
Asthma	Protein quantitative trait loci	rs404860	rs9461688	NOTCH4		0	<0.0098	MICB	MHC class I polypeptide-related sequence B	8.2e-05
Asthma	Protein quantitative trait loci	rs404860	rs9461688	NOTCH4		0	<0.0098	XXbac-BPG181B23.1		9.97e-05
Asthma	Psoriasis	rs3129943	rs3134792	C6orf10		0	0.00983683	HLA-DQA1	major histocompatibility complex, class II, DQ alpha 1	3.29e-05
Asthma	Psoriasis	rs3129943	rs3134792	C6orf10		0	0.00983683	HLA-DQA2	major histocompatibility complex, class II, DQ alpha 2	6.78e-05
Asthma	Response to acetaminophen (hepatotoxicity)	rs404860	rs6852435	NOTCH4		0	<0.0098	FAM20B	family with sequence similarity 20, member B	9.97e-05
Asthma	Response to acetaminophen (hepatotoxicity)	rs404860	rs6852435	NOTCH4		0	<0.0098	HLA-B	major histocompatibility complex, class I, B	7.6e-05
Asthma	Response to acetaminophen (hepatotoxicity)	rs404860	rs6852435	NOTCH4		0	<0.0098	HLA-C	major histocompatibility complex, class I, C	0.000107093
Asthma	Response to acetaminophen (hepatotoxicity)	rs404860	rs6852435	NOTCH4		0	<0.0098	MICA	MHC class I polypeptide-related sequence A	5.45e-05
Asthma	Response to acetaminophen (hepatotoxicity)	rs404860	rs6852435	NOTCH4		0	<0.0098	MICB	MHC class I polypeptide-related sequence B	8.2e-05
Asthma	Response to acetaminophen (hepatotoxicity)	rs404860	rs6852435	NOTCH4		0	<0.0098	XXbac-BPG181B23.1		5.45e-05
Asthma	Rheumatoid arthritis	rs3117098	rs6457617	HCG23		0	<0.0098	hCG_1998957		7.6e-05
Asthma	Rheumatoid arthritis	rs3117098	rs6457617	HCG23		0	<0.0098	HLA-DQB1	major histocompatibility complex, class II, DQ beta 1	7.6e-05
Asthma	Rheumatoid arthritis	rs3117098	rs6457617	HCG23		0	<0.0098	HLA-DQB2	major histocompatibility complex, class II, DQ beta 2	8.72e-05
Asthma	Rheumatoid arthritis	rs3117098	rs6457617	HCG23		0	<0.0098	HLA-DRB1	major histocompatibility complex, class II, DR beta 1	7.6e-05
Asthma	Rheumatoid arthritis	rs3117098	rs6457617	HCG23		0	<0.0098	HLA-DRB2	major histocompatibility complex, class II, DR beta 2 (pseudogene)	6.78e-05
Asthma	Rheumatoid arthritis	rs3117098	rs6457617	HCG23		0	<0.0098	HLA-DRB3	major histocompatibility complex, class II, DR beta 3	9.3e-05
Asthma	Rheumatoid arthritis	rs3117098	rs6457617	HCG23		0	<0.0098	HLA-DRB4	major histocompatibility complex, class II, DR beta 4	8.72e-05
Asthma	Rheumatoid arthritis	rs3117098	rs6457617	HCG23		0	<0.0098	HLA-DRB5	major histocompatibility complex, class II, DR beta 5	8.2e-05
Asthma	Rheumatoid arthritis	rs3117098	rs6457617	HCG23		0	<0.0098	HLA-DRB6	major histocompatibility complex, class II, DR beta 6 (pseudogene)	5.45e-05
Asthma	Rheumatoid arthritis	rs3117098	rs6457617	HCG23		0	<0.0098	LOC100133484		8.2e-05
Asthma	Rheumatoid arthritis	rs3117098	rs6457617	HCG23		0	<0.0098	LOC100133583		9.3e-05
Asthma	Rheumatoid arthritis	rs3117098	rs6457617	HCG23		0	<0.0098	LOC100133661		6.78e-05
Asthma	Rheumatoid arthritis	rs3117098	rs6457617	HCG23		0	<0.0098	LOC100133811		6.78e-05
Asthma	Rheumatoid arthritis	rs3117098	rs6457617	HCG23		0	<0.0098	LOC730415		5.45e-05
Asthma	Rheumatoid arthritis	rs3117098	rs6457617	HCG23		0	<0.0098	RNASE2	ribonuclease, RNase A family, 2 (liver, eosinophil-derived neurotoxin)	<3.29e-5
Asthma	Rheumatoid arthritis	rs3117098	rs6457617	HCG23		0	<0.0098	ZNF749	zinc finger protein 749	6.78e-05
Asthma	Rheumatoid arthritis	rs3117098	rs6457620	HCG23		0	<0.0098	hCG_1998957		8.2e-05
Asthma	Rheumatoid arthritis	rs3117098	rs6457620	HCG23		0	<0.0098	HLA-DQB1	major histocompatibility complex, class II, DQ beta 1	7.6e-05
Asthma	Rheumatoid arthritis	rs3117098	rs6457620	HCG23		0	<0.0098	HLA-DQB2	major histocompatibility complex, class II, DQ beta 2	6.78e-05
Asthma	Rheumatoid arthritis	rs3117098	rs6457620	HCG23		0	<0.0098	HLA-DRB1	major histocompatibility complex, class II, DR beta 1	0.000115372
Asthma	Rheumatoid arthritis	rs3117098	rs6457620	HCG23		0	<0.0098	HLA-DRB2	major histocompatibility complex, class II, DR beta 2 (pseudogene)	8.2e-05
Asthma	Rheumatoid arthritis	rs3117098	rs6457620	HCG23		0	<0.0098	HLA-DRB3	major histocompatibility complex, class II, DR beta 3	8.2e-05
Asthma	Rheumatoid arthritis	rs3117098	rs6457620	HCG23		0	<0.0098	HLA-DRB4	major histocompatibility complex, class II, DR beta 4	5.45e-05
Asthma	Rheumatoid arthritis	rs3117098	rs6457620	HCG23		0	<0.0098	HLA-DRB5	major histocompatibility complex, class II, DR beta 5	8.72e-05
Asthma	Rheumatoid arthritis	rs3117098	rs6457620	HCG23		0	<0.0098	HLA-DRB6	major histocompatibility complex, class II, DR beta 6 (pseudogene)	8.72e-05
Asthma	Rheumatoid arthritis	rs3117098	rs6457620	HCG23		0	<0.0098	LOC100133484		9.3e-05
Asthma	Rheumatoid arthritis	rs3117098	rs6457620	HCG23		0	<0.0098	LOC100133583		7.6e-05
Asthma	Rheumatoid arthritis	rs3117098	rs6457620	HCG23		0	<0.0098	LOC100133661		8.72e-05
Asthma	Rheumatoid arthritis	rs3117098	rs6457620	HCG23		0	<0.0098	LOC100133811		8.2e-05
Asthma	Rheumatoid arthritis	rs3117098	rs6457620	HCG23		0	<0.0098	LOC730415		9.3e-05
Asthma	Rheumatoid arthritis	rs3117098	rs6457620	HCG23		0	<0.0098	RNASE2	ribonuclease, RNase A family, 2 (liver, eosinophil-derived neurotoxin)	7.6e-05
Asthma	Rheumatoid arthritis	rs3117098	rs6457620	HCG23		0	<0.0098	ZNF749	zinc finger protein 749	8.72e-05
Asthma	Rheumatoid arthritis	rs3117098	rs9268853	HCG23		0.25	<0.0098	hCG_1998957		9.3e-05
Asthma	Rheumatoid arthritis	rs3117098	rs9268853	HCG23		0.25	<0.0098	HLA-DQB1	major histocompatibility complex, class II, DQ beta 1	8.2e-05
Asthma	Rheumatoid arthritis	rs3117098	rs9268853	HCG23		0.25	<0.0098	HLA-DQB2	major histocompatibility complex, class II, DQ beta 2	6.78e-05
Asthma	Rheumatoid arthritis	rs3117098	rs9268853	HCG23		0.25	<0.0098	HLA-DRB1	major histocompatibility complex, class II, DR beta 1	6.78e-05
Asthma	Rheumatoid arthritis	rs3117098	rs9268853	HCG23		0.25	<0.0098	HLA-DRB2	major histocompatibility complex, class II, DR beta 2 (pseudogene)	8.2e-05
Asthma	Rheumatoid arthritis	rs3117098	rs9268853	HCG23		0.25	<0.0098	HLA-DRB3	major histocompatibility complex, class II, DR beta 3	0.000107093
Asthma	Rheumatoid arthritis	rs3117098	rs9268853	HCG23		0.25	<0.0098	HLA-DRB4	major histocompatibility complex, class II, DR beta 4	8.2e-05
Asthma	Rheumatoid arthritis	rs3117098	rs9268853	HCG23		0.25	<0.0098	HLA-DRB5	major histocompatibility complex, class II, DR beta 5	6.78e-05
Asthma	Rheumatoid arthritis	rs3117098	rs9268853	HCG23		0.25	<0.0098	HLA-DRB6	major histocompatibility complex, class II, DR beta 6 (pseudogene)	3.29e-05
Asthma	Rheumatoid arthritis	rs3117098	rs9268853	HCG23		0.25	<0.0098	LOC100133484		9.3e-05
Asthma	Rheumatoid arthritis	rs3117098	rs9268853	HCG23		0.25	<0.0098	LOC100133583		3.29e-05
Asthma	Rheumatoid arthritis	rs3117098	rs9268853	HCG23		0.25	<0.0098	LOC100133661		9.3e-05
Asthma	Rheumatoid arthritis	rs3117098	rs9268853	HCG23		0.25	<0.0098	LOC100133811		7.6e-05
Asthma	Rheumatoid arthritis	rs3117098	rs9268853	HCG23		0.25	<0.0098	LOC730415		5.45e-05
Asthma	Rheumatoid arthritis	rs3117098	rs9268853	HCG23		0.25	<0.0098	RNASE2	ribonuclease, RNase A family, 2 (liver, eosinophil-derived neurotoxin)	0.000115372
Asthma	Rheumatoid arthritis	rs3117098	rs9268853	HCG23		0.25	<0.0098	ZNF749	zinc finger protein 749	3.29e-05
Asthma	Rheumatoid arthritis	rs3129943	rs615672	C6orf10		0	0.00983683	HLA-DQA1	major histocompatibility complex, class II, DQ alpha 1	<3.29e-5
Asthma	Rheumatoid arthritis	rs3129943	rs615672	C6orf10		0	0.00983683	HLA-DQA2	major histocompatibility complex, class II, DQ alpha 2	3.29e-05
Asthma	Rheumatoid arthritis	rs3129943	rs9272219	C6orf10		0	<0.0098	HLA-DQA1	major histocompatibility complex, class II, DQ alpha 1	3.29e-05
Asthma	Rheumatoid arthritis	rs3129943	rs9272219	C6orf10		0	<0.0098	HLA-DQA2	major histocompatibility complex, class II, DQ alpha 2	<3.29e-5
Asthma	Rheumatoid arthritis	rs404860	rs615672	NOTCH4		0	<0.0098	FAM20B	family with sequence similarity 20, member B	8.72e-05
Asthma	Rheumatoid arthritis	rs404860	rs615672	NOTCH4		0	<0.0098	HLA-B	major histocompatibility complex, class I, B	0.000115372
Asthma	Rheumatoid arthritis	rs404860	rs615672	NOTCH4		0	<0.0098	HLA-C	major histocompatibility complex, class I, C	0.000115372
Asthma	Rheumatoid arthritis	rs404860	rs615672	NOTCH4		0	<0.0098	MICA	MHC class I polypeptide-related sequence A	0.000107093
Asthma	Rheumatoid arthritis	rs404860	rs615672	NOTCH4		0	<0.0098	MICB	MHC class I polypeptide-related sequence B	0.000200657
Asthma	Rheumatoid arthritis	rs404860	rs615672	NOTCH4		0	<0.0098	XXbac-BPG181B23.1		0.000107093
Asthma	Rheumatoid arthritis	rs404860	rs7404928	NOTCH4	PRKCB	0	<0.0098	FAM20B	family with sequence similarity 20, member B	9.3e-05
Asthma	Rheumatoid arthritis	rs404860	rs7404928	NOTCH4	PRKCB	0	<0.0098	HLA-B	major histocompatibility complex, class I, B	0.000124221
Asthma	Rheumatoid arthritis	rs404860	rs7404928	NOTCH4	PRKCB	0	<0.0098	HLA-C	major histocompatibility complex, class I, C	8.72e-05
Asthma	Rheumatoid arthritis	rs404860	rs7404928	NOTCH4	PRKCB	0	<0.0098	MICA	MHC class I polypeptide-related sequence A	8.2e-05
Asthma	Rheumatoid arthritis	rs404860	rs7404928	NOTCH4	PRKCB	0	<0.0098	MICB	MHC class I polypeptide-related sequence B	8.72e-05
Asthma	Rheumatoid arthritis	rs404860	rs7404928	NOTCH4	PRKCB	0	<0.0098	XXbac-BPG181B23.1		0.000133319
Asthma	Schizophrenia	rs10508372	rs433598		ACSM1	0	0.00983683	ENTPD1	ectonucleoside triphosphate diphosphohydrolase 1	<3.29e-5
Asthma	Schizophrenia	rs10508372	rs433598		ACSM1	0	0.00983683	LOC100127889		<3.29e-5
Asthma	Schizophrenia	rs3129943	rs3131296	C6orf10	NOTCH4	0.283	<0.0098	HLA-DQA1	major histocompatibility complex, class II, DQ alpha 1	3.29e-05
Asthma	Schizophrenia	rs3129943	rs3131296	C6orf10	NOTCH4	0.283	<0.0098	HLA-DQA2	major histocompatibility complex, class II, DQ alpha 2	<3.29e-5
Asthma	Schizophrenia	rs3129943	rs9272219	C6orf10		0	<0.0098	HLA-DQA1	major histocompatibility complex, class II, DQ alpha 1	3.29e-05
Asthma	Schizophrenia	rs3129943	rs9272219	C6orf10		0	<0.0098	HLA-DQA2	major histocompatibility complex, class II, DQ alpha 2	<3.29e-5
Asthma	Systemic lupus erythematosus	rs3117098	rs3130320	HCG23		0.095	<0.0098	hCG_1998957		8.72e-05
Asthma	Systemic lupus erythematosus	rs3117098	rs3130320	HCG23		0.095	<0.0098	HLA-DQB1	major histocompatibility complex, class II, DQ beta 1	7.6e-05
Asthma	Systemic lupus erythematosus	rs3117098	rs3130320	HCG23		0.095	<0.0098	HLA-DQB2	major histocompatibility complex, class II, DQ beta 2	8.2e-05
Asthma	Systemic lupus erythematosus	rs3117098	rs3130320	HCG23		0.095	<0.0098	HLA-DRB1	major histocompatibility complex, class II, DR beta 1	8.72e-05
Asthma	Systemic lupus erythematosus	rs3117098	rs3130320	HCG23		0.095	<0.0098	HLA-DRB2	major histocompatibility complex, class II, DR beta 2 (pseudogene)	8.72e-05
Asthma	Systemic lupus erythematosus	rs3117098	rs3130320	HCG23		0.095	<0.0098	HLA-DRB3	major histocompatibility complex, class II, DR beta 3	9.97e-05
Asthma	Systemic lupus erythematosus	rs3117098	rs3130320	HCG23		0.095	<0.0098	HLA-DRB4	major histocompatibility complex, class II, DR beta 4	5.45e-05
Asthma	Systemic lupus erythematosus	rs3117098	rs3130320	HCG23		0.095	<0.0098	HLA-DRB5	major histocompatibility complex, class II, DR beta 5	7.6e-05
Asthma	Systemic lupus erythematosus	rs3117098	rs3130320	HCG23		0.095	<0.0098	HLA-DRB6	major histocompatibility complex, class II, DR beta 6 (pseudogene)	0.000107093
Asthma	Systemic lupus erythematosus	rs3117098	rs3130320	HCG23		0.095	<0.0098	LOC100133484		0.000107093
Asthma	Systemic lupus erythematosus	rs3117098	rs3130320	HCG23		0.095	<0.0098	LOC100133583		8.72e-05
Asthma	Systemic lupus erythematosus	rs3117098	rs3130320	HCG23		0.095	<0.0098	LOC100133661		0.000133319
Asthma	Systemic lupus erythematosus	rs3117098	rs3130320	HCG23		0.095	<0.0098	LOC100133811		8.72e-05
Asthma	Systemic lupus erythematosus	rs3117098	rs3130320	HCG23		0.095	<0.0098	LOC730415		8.2e-05
Asthma	Systemic lupus erythematosus	rs3117098	rs3130320	HCG23		0.095	<0.0098	RNASE2	ribonuclease, RNase A family, 2 (liver, eosinophil-derived neurotoxin)	0.000115372
Asthma	Systemic lupus erythematosus	rs3117098	rs3130320	HCG23		0.095	<0.0098	ZNF749	zinc finger protein 749	5.45e-05
Asthma	Systemic lupus erythematosus	rs3129943	rs3131379	C6orf10	MSH5	0	<0.0098	HLA-DQA1	major histocompatibility complex, class II, DQ alpha 1	3.29e-05
Asthma	Systemic lupus erythematosus	rs3129943	rs3131379	C6orf10	MSH5	0	<0.0098	HLA-DQA2	major histocompatibility complex, class II, DQ alpha 2	<3.29e-5
Asthma	Systemic sclerosis	rs3117098	rs3129882	HCG23	HLA-DRA	0.64	<0.0098	hCG_1998957		9.3e-05
Asthma	Systemic sclerosis	rs3117098	rs3129882	HCG23	HLA-DRA	0.64	<0.0098	HLA-DQB1	major histocompatibility complex, class II, DQ beta 1	0.000107093
Asthma	Systemic sclerosis	rs3117098	rs3129882	HCG23	HLA-DRA	0.64	<0.0098	HLA-DQB2	major histocompatibility complex, class II, DQ beta 2	7.6e-05
Asthma	Systemic sclerosis	rs3117098	rs3129882	HCG23	HLA-DRA	0.64	<0.0098	HLA-DRB1	major histocompatibility complex, class II, DR beta 1	5.45e-05
Asthma	Systemic sclerosis	rs3117098	rs3129882	HCG23	HLA-DRA	0.64	<0.0098	HLA-DRB2	major histocompatibility complex, class II, DR beta 2 (pseudogene)	0.000107093
Asthma	Systemic sclerosis	rs3117098	rs3129882	HCG23	HLA-DRA	0.64	<0.0098	HLA-DRB3	major histocompatibility complex, class II, DR beta 3	7.6e-05
Asthma	Systemic sclerosis	rs3117098	rs3129882	HCG23	HLA-DRA	0.64	<0.0098	HLA-DRB4	major histocompatibility complex, class II, DR beta 4	5.45e-05
Asthma	Systemic sclerosis	rs3117098	rs3129882	HCG23	HLA-DRA	0.64	<0.0098	HLA-DRB5	major histocompatibility complex, class II, DR beta 5	8.2e-05
Asthma	Systemic sclerosis	rs3117098	rs3129882	HCG23	HLA-DRA	0.64	<0.0098	HLA-DRB6	major histocompatibility complex, class II, DR beta 6 (pseudogene)	0.000133319
Asthma	Systemic sclerosis	rs3117098	rs3129882	HCG23	HLA-DRA	0.64	<0.0098	LOC100133484		7.6e-05
Asthma	Systemic sclerosis	rs3117098	rs3129882	HCG23	HLA-DRA	0.64	<0.0098	LOC100133583		5.45e-05
Asthma	Systemic sclerosis	rs3117098	rs3129882	HCG23	HLA-DRA	0.64	<0.0098	LOC100133661		6.78e-05
Asthma	Systemic sclerosis	rs3117098	rs3129882	HCG23	HLA-DRA	0.64	<0.0098	LOC100133811		6.78e-05
Asthma	Systemic sclerosis	rs3117098	rs3129882	HCG23	HLA-DRA	0.64	<0.0098	LOC730415		9.97e-05
Asthma	Systemic sclerosis	rs3117098	rs3129882	HCG23	HLA-DRA	0.64	<0.0098	RNASE2	ribonuclease, RNase A family, 2 (liver, eosinophil-derived neurotoxin)	0.000107093
Asthma	Systemic sclerosis	rs3117098	rs3129882	HCG23	HLA-DRA	0.64	<0.0098	ZNF749	zinc finger protein 749	6.78e-05
Asthma	Systemic sclerosis	rs3117098	rs6457617	HCG23		0	<0.0098	hCG_1998957		7.6e-05
Asthma	Systemic sclerosis	rs3117098	rs6457617	HCG23		0	<0.0098	HLA-DQB1	major histocompatibility complex, class II, DQ beta 1	7.6e-05
Asthma	Systemic sclerosis	rs3117098	rs6457617	HCG23		0	<0.0098	HLA-DQB2	major histocompatibility complex, class II, DQ beta 2	8.72e-05
Asthma	Systemic sclerosis	rs3117098	rs6457617	HCG23		0	<0.0098	HLA-DRB1	major histocompatibility complex, class II, DR beta 1	7.6e-05
Asthma	Systemic sclerosis	rs3117098	rs6457617	HCG23		0	<0.0098	HLA-DRB2	major histocompatibility complex, class II, DR beta 2 (pseudogene)	6.78e-05
Asthma	Systemic sclerosis	rs3117098	rs6457617	HCG23		0	<0.0098	HLA-DRB3	major histocompatibility complex, class II, DR beta 3	9.3e-05
Asthma	Systemic sclerosis	rs3117098	rs6457617	HCG23		0	<0.0098	HLA-DRB4	major histocompatibility complex, class II, DR beta 4	8.72e-05
Asthma	Systemic sclerosis	rs3117098	rs6457617	HCG23		0	<0.0098	HLA-DRB5	major histocompatibility complex, class II, DR beta 5	8.2e-05
Asthma	Systemic sclerosis	rs3117098	rs6457617	HCG23		0	<0.0098	HLA-DRB6	major histocompatibility complex, class II, DR beta 6 (pseudogene)	5.45e-05
Asthma	Systemic sclerosis	rs3117098	rs6457617	HCG23		0	<0.0098	LOC100133484		8.2e-05
Asthma	Systemic sclerosis	rs3117098	rs6457617	HCG23		0	<0.0098	LOC100133583		9.3e-05
Asthma	Systemic sclerosis	rs3117098	rs6457617	HCG23		0	<0.0098	LOC100133661		6.78e-05
Asthma	Systemic sclerosis	rs3117098	rs6457617	HCG23		0	<0.0098	LOC100133811		6.78e-05
Asthma	Systemic sclerosis	rs3117098	rs6457617	HCG23		0	<0.0098	LOC730415		5.45e-05
Asthma	Systemic sclerosis	rs3117098	rs6457617	HCG23		0	<0.0098	RNASE2	ribonuclease, RNase A family, 2 (liver, eosinophil-derived neurotoxin)	<3.29e-5
Asthma	Systemic sclerosis	rs3117098	rs6457617	HCG23		0	<0.0098	ZNF749	zinc finger protein 749	6.78e-05
Asthma	Type 1 diabetes	rs3117098	rs9268645	HCG23	HLA-DRA	0.011	<0.0098	hCG_1998957		7.6e-05
Asthma	Type 1 diabetes	rs3117098	rs9268645	HCG23	HLA-DRA	0.011	<0.0098	HLA-DQB1	major histocompatibility complex, class II, DQ beta 1	9.3e-05
Asthma	Type 1 diabetes	rs3117098	rs9268645	HCG23	HLA-DRA	0.011	<0.0098	HLA-DQB2	major histocompatibility complex, class II, DQ beta 2	9.3e-05
Asthma	Type 1 diabetes	rs3117098	rs9268645	HCG23	HLA-DRA	0.011	<0.0098	HLA-DRB1	major histocompatibility complex, class II, DR beta 1	6.78e-05
Asthma	Type 1 diabetes	rs3117098	rs9268645	HCG23	HLA-DRA	0.011	<0.0098	HLA-DRB2	major histocompatibility complex, class II, DR beta 2 (pseudogene)	9.3e-05
Asthma	Type 1 diabetes	rs3117098	rs9268645	HCG23	HLA-DRA	0.011	<0.0098	HLA-DRB3	major histocompatibility complex, class II, DR beta 3	8.72e-05
Asthma	Type 1 diabetes	rs3117098	rs9268645	HCG23	HLA-DRA	0.011	<0.0098	HLA-DRB4	major histocompatibility complex, class II, DR beta 4	6.78e-05
Asthma	Type 1 diabetes	rs3117098	rs9268645	HCG23	HLA-DRA	0.011	<0.0098	HLA-DRB5	major histocompatibility complex, class II, DR beta 5	0.00014262
Asthma	Type 1 diabetes	rs3117098	rs9268645	HCG23	HLA-DRA	0.011	<0.0098	LOC100133484		6.78e-05
Asthma	Type 1 diabetes	rs3117098	rs9268645	HCG23	HLA-DRA	0.011	<0.0098	LOC100133583		8.72e-05
Asthma	Type 1 diabetes	rs3117098	rs9268645	HCG23	HLA-DRA	0.011	<0.0098	LOC100133661		6.78e-05
Asthma	Type 1 diabetes	rs3117098	rs9268645	HCG23	HLA-DRA	0.011	<0.0098	LOC100133811		9.3e-05
Asthma	Type 1 diabetes	rs3117098	rs9268645	HCG23	HLA-DRA	0.011	<0.0098	LOC730415		0.000107093
Asthma	Type 1 diabetes	rs3117098	rs9268645	HCG23	HLA-DRA	0.011	<0.0098	RNASE2	ribonuclease, RNase A family, 2 (liver, eosinophil-derived neurotoxin)	8.72e-05
Asthma	Type 1 diabetes	rs3117098	rs9268645	HCG23	HLA-DRA	0.011	<0.0098	ZNF749	zinc finger protein 749	9.3e-05
Asthma	Type 1 diabetes	rs3117098	rs9272346	HCG23	HLA-DQA1	0	<0.0098	hCG_1998957		6.78e-05
Asthma	Type 1 diabetes	rs3117098	rs9272346	HCG23	HLA-DQA1	0	<0.0098	HLA-DQB1	major histocompatibility complex, class II, DQ beta 1	7.6e-05
Asthma	Type 1 diabetes	rs3117098	rs9272346	HCG23	HLA-DQA1	0	<0.0098	HLA-DQB2	major histocompatibility complex, class II, DQ beta 2	7.6e-05
Asthma	Type 1 diabetes	rs3117098	rs9272346	HCG23	HLA-DQA1	0	<0.0098	HLA-DRB1	major histocompatibility complex, class II, DR beta 1	6.78e-05
Asthma	Type 1 diabetes	rs3117098	rs9272346	HCG23	HLA-DQA1	0	<0.0098	HLA-DRB2	major histocompatibility complex, class II, DR beta 2 (pseudogene)	0.000107093
Asthma	Type 1 diabetes	rs3117098	rs9272346	HCG23	HLA-DQA1	0	<0.0098	HLA-DRB3	major histocompatibility complex, class II, DR beta 3	6.78e-05
Asthma	Type 1 diabetes	rs3117098	rs9272346	HCG23	HLA-DQA1	0	<0.0098	HLA-DRB4	major histocompatibility complex, class II, DR beta 4	7.6e-05
Asthma	Type 1 diabetes	rs3117098	rs9272346	HCG23	HLA-DQA1	0	<0.0098	HLA-DRB5	major histocompatibility complex, class II, DR beta 5	0.000124221
Asthma	Type 1 diabetes	rs3117098	rs9272346	HCG23	HLA-DQA1	0	<0.0098	HLA-DRB6	major histocompatibility complex, class II, DR beta 6 (pseudogene)	7.6e-05
Asthma	Type 1 diabetes	rs3117098	rs9272346	HCG23	HLA-DQA1	0	<0.0098	LOC100133484		7.6e-05
Asthma	Type 1 diabetes	rs3117098	rs9272346	HCG23	HLA-DQA1	0	<0.0098	LOC100133583		8.72e-05
Asthma	Type 1 diabetes	rs3117098	rs9272346	HCG23	HLA-DQA1	0	<0.0098	LOC100133661		9.3e-05
Asthma	Type 1 diabetes	rs3117098	rs9272346	HCG23	HLA-DQA1	0	<0.0098	LOC100133811		0.000107093
Asthma	Type 1 diabetes	rs3117098	rs9272346	HCG23	HLA-DQA1	0	<0.0098	LOC730415		8.2e-05
Asthma	Type 1 diabetes	rs3117098	rs9272346	HCG23	HLA-DQA1	0	<0.0098	RNASE2	ribonuclease, RNase A family, 2 (liver, eosinophil-derived neurotoxin)	8.72e-05
Asthma	Type 1 diabetes	rs3117098	rs9272346	HCG23	HLA-DQA1	0	<0.0098	ZNF749	zinc finger protein 749	5.45e-05
Asthma	Type 1 diabetes	rs3129943	rs9272346	C6orf10	HLA-DQA1	0	<0.0098	HLA-DQA1	major histocompatibility complex, class II, DQ alpha 1	6.78e-05
Asthma	Type 1 diabetes	rs3129943	rs9272346	C6orf10	HLA-DQA1	0	<0.0098	HLA-DQA2	major histocompatibility complex, class II, DQ alpha 2	5.45e-05
Asthma	Type 1 diabetes autoantibodies	rs3129943	rs7171171	C6orf10		0	0.00983683	HLA-DQA1	major histocompatibility complex, class II, DQ alpha 1	5.45e-05
Asthma	Type 1 diabetes autoantibodies	rs3129943	rs7171171	C6orf10		0	0.00983683	HLA-DQA2	major histocompatibility complex, class II, DQ alpha 2	<3.29e-5
Asthma	Ulcerative colitis	rs3117098	rs9268480	HCG23	BTNL2	0.249	<0.0098	hCG_1998957		9.97e-05
Asthma	Ulcerative colitis	rs3117098	rs9268480	HCG23	BTNL2	0.249	<0.0098	HLA-DQB1	major histocompatibility complex, class II, DQ beta 1	0.000115372
Asthma	Ulcerative colitis	rs3117098	rs9268480	HCG23	BTNL2	0.249	<0.0098	HLA-DQB2	major histocompatibility complex, class II, DQ beta 2	7.6e-05
Asthma	Ulcerative colitis	rs3117098	rs9268480	HCG23	BTNL2	0.249	<0.0098	HLA-DRB1	major histocompatibility complex, class II, DR beta 1	9.3e-05
Asthma	Ulcerative colitis	rs3117098	rs9268480	HCG23	BTNL2	0.249	<0.0098	HLA-DRB2	major histocompatibility complex, class II, DR beta 2 (pseudogene)	7.6e-05
Asthma	Ulcerative colitis	rs3117098	rs9268480	HCG23	BTNL2	0.249	<0.0098	HLA-DRB3	major histocompatibility complex, class II, DR beta 3	6.78e-05
Asthma	Ulcerative colitis	rs3117098	rs9268480	HCG23	BTNL2	0.249	<0.0098	HLA-DRB4	major histocompatibility complex, class II, DR beta 4	8.72e-05
Asthma	Ulcerative colitis	rs3117098	rs9268480	HCG23	BTNL2	0.249	<0.0098	HLA-DRB5	major histocompatibility complex, class II, DR beta 5	0.000115372
Asthma	Ulcerative colitis	rs3117098	rs9268480	HCG23	BTNL2	0.249	<0.0098	HLA-DRB6	major histocompatibility complex, class II, DR beta 6 (pseudogene)	8.2e-05
Asthma	Ulcerative colitis	rs3117098	rs9268480	HCG23	BTNL2	0.249	<0.0098	LOC100133484		8.2e-05
Asthma	Ulcerative colitis	rs3117098	rs9268480	HCG23	BTNL2	0.249	<0.0098	LOC100133583		9.3e-05
Asthma	Ulcerative colitis	rs3117098	rs9268480	HCG23	BTNL2	0.249	<0.0098	LOC100133661		8.72e-05
Asthma	Ulcerative colitis	rs3117098	rs9268480	HCG23	BTNL2	0.249	<0.0098	LOC100133811		7.6e-05
Asthma	Ulcerative colitis	rs3117098	rs9268480	HCG23	BTNL2	0.249	<0.0098	LOC730415		0.000115372
Asthma	Ulcerative colitis	rs3117098	rs9268480	HCG23	BTNL2	0.249	<0.0098	RNASE2	ribonuclease, RNase A family, 2 (liver, eosinophil-derived neurotoxin)	8.72e-05
Asthma	Ulcerative colitis	rs3117098	rs9268480	HCG23	BTNL2	0.249	<0.0098	ZNF749	zinc finger protein 749	0.000115372
Asthma	Ulcerative colitis	rs3117098	rs9268853	HCG23		0.25	<0.0098	hCG_1998957		9.3e-05
Asthma	Ulcerative colitis	rs3117098	rs9268853	HCG23		0.25	<0.0098	HLA-DQB1	major histocompatibility complex, class II, DQ beta 1	8.2e-05
Asthma	Ulcerative colitis	rs3117098	rs9268853	HCG23		0.25	<0.0098	HLA-DQB2	major histocompatibility complex, class II, DQ beta 2	6.78e-05
Asthma	Ulcerative colitis	rs3117098	rs9268853	HCG23		0.25	<0.0098	HLA-DRB1	major histocompatibility complex, class II, DR beta 1	6.78e-05
Asthma	Ulcerative colitis	rs3117098	rs9268853	HCG23		0.25	<0.0098	HLA-DRB2	major histocompatibility complex, class II, DR beta 2 (pseudogene)	8.2e-05
Asthma	Ulcerative colitis	rs3117098	rs9268853	HCG23		0.25	<0.0098	HLA-DRB3	major histocompatibility complex, class II, DR beta 3	0.000107093
Asthma	Ulcerative colitis	rs3117098	rs9268853	HCG23		0.25	<0.0098	HLA-DRB4	major histocompatibility complex, class II, DR beta 4	8.2e-05
Asthma	Ulcerative colitis	rs3117098	rs9268853	HCG23		0.25	<0.0098	HLA-DRB5	major histocompatibility complex, class II, DR beta 5	6.78e-05
Asthma	Ulcerative colitis	rs3117098	rs9268853	HCG23		0.25	<0.0098	HLA-DRB6	major histocompatibility complex, class II, DR beta 6 (pseudogene)	3.29e-05
Asthma	Ulcerative colitis	rs3117098	rs9268853	HCG23		0.25	<0.0098	LOC100133484		9.3e-05
Asthma	Ulcerative colitis	rs3117098	rs9268853	HCG23		0.25	<0.0098	LOC100133583		3.29e-05
Asthma	Ulcerative colitis	rs3117098	rs9268853	HCG23		0.25	<0.0098	LOC100133661		9.3e-05
Asthma	Ulcerative colitis	rs3117098	rs9268853	HCG23		0.25	<0.0098	LOC100133811		7.6e-05
Asthma	Ulcerative colitis	rs3117098	rs9268853	HCG23		0.25	<0.0098	LOC730415		5.45e-05
Asthma	Ulcerative colitis	rs3117098	rs9268853	HCG23		0.25	<0.0098	RNASE2	ribonuclease, RNase A family, 2 (liver, eosinophil-derived neurotoxin)	0.000115372
Asthma	Ulcerative colitis	rs3117098	rs9268853	HCG23		0.25	<0.0098	ZNF749	zinc finger protein 749	3.29e-05
Asthma	Ulcerative colitis	rs3117098	rs9268877	HCG23		0.501	<0.0098	hCG_1998957		0.000124221
Asthma	Ulcerative colitis	rs3117098	rs9268877	HCG23		0.501	<0.0098	HLA-DQB1	major histocompatibility complex, class II, DQ beta 1	8.2e-05
Asthma	Ulcerative colitis	rs3117098	rs9268877	HCG23		0.501	<0.0098	HLA-DQB2	major histocompatibility complex, class II, DQ beta 2	5.45e-05
Asthma	Ulcerative colitis	rs3117098	rs9268877	HCG23		0.501	<0.0098	HLA-DRB1	major histocompatibility complex, class II, DR beta 1	3.29e-05
Asthma	Ulcerative colitis	rs3117098	rs9268877	HCG23		0.501	<0.0098	HLA-DRB2	major histocompatibility complex, class II, DR beta 2 (pseudogene)	8.2e-05
Asthma	Ulcerative colitis	rs3117098	rs9268877	HCG23		0.501	<0.0098	HLA-DRB3	major histocompatibility complex, class II, DR beta 3	9.3e-05
Asthma	Ulcerative colitis	rs3117098	rs9268877	HCG23		0.501	<0.0098	HLA-DRB4	major histocompatibility complex, class II, DR beta 4	8.72e-05
Asthma	Ulcerative colitis	rs3117098	rs9268877	HCG23		0.501	<0.0098	HLA-DRB5	major histocompatibility complex, class II, DR beta 5	8.2e-05
Asthma	Ulcerative colitis	rs3117098	rs9268877	HCG23		0.501	<0.0098	HLA-DRB6	major histocompatibility complex, class II, DR beta 6 (pseudogene)	5.45e-05
Asthma	Ulcerative colitis	rs3117098	rs9268877	HCG23		0.501	<0.0098	LOC100133484		7.6e-05
Asthma	Ulcerative colitis	rs3117098	rs9268877	HCG23		0.501	<0.0098	LOC100133583		7.6e-05
Asthma	Ulcerative colitis	rs3117098	rs9268877	HCG23		0.501	<0.0098	LOC100133661		6.78e-05
Asthma	Ulcerative colitis	rs3117098	rs9268877	HCG23		0.501	<0.0098	LOC100133811		6.78e-05
Asthma	Ulcerative colitis	rs3117098	rs9268877	HCG23		0.501	<0.0098	LOC730415		6.78e-05
Asthma	Ulcerative colitis	rs3117098	rs9268877	HCG23		0.501	<0.0098	RNASE2	ribonuclease, RNase A family, 2 (liver, eosinophil-derived neurotoxin)	9.3e-05
Asthma	Ulcerative colitis	rs3117098	rs9268877	HCG23		0.501	<0.0098	ZNF749	zinc finger protein 749	9.3e-05
Asthma	Ulcerative colitis	rs404860	rs9268480	NOTCH4	BTNL2	0.063	<0.0098	FAM20B	family with sequence similarity 20, member B	0.000288955
Asthma	Ulcerative colitis	rs404860	rs9268480	NOTCH4	BTNL2	0.063	<0.0098	HLA-B	major histocompatibility complex, class I, B	0.000288955
Asthma	Ulcerative colitis	rs404860	rs9268480	NOTCH4	BTNL2	0.063	<0.0098	HLA-C	major histocompatibility complex, class I, C	0.000328586
Asthma	Ulcerative colitis	rs404860	rs9268480	NOTCH4	BTNL2	0.063	<0.0098	MICA	MHC class I polypeptide-related sequence A	0.000200657
Asthma	Ulcerative colitis	rs404860	rs9268480	NOTCH4	BTNL2	0.063	<0.0098	MICB	MHC class I polypeptide-related sequence B	0.000279076
Asthma	Ulcerative colitis	rs404860	rs9268480	NOTCH4	BTNL2	0.063	<0.0098	XXbac-BPG181B23.1		0.000200657
Asthma	Urinary metabolites	rs3117098	rs4921914	HCG23		0	<0.0098	hCG_1998957		0.000107093
Asthma	Urinary metabolites	rs3117098	rs4921914	HCG23		0	<0.0098	HLA-DQB1	major histocompatibility complex, class II, DQ beta 1	6.78e-05
Asthma	Urinary metabolites	rs3117098	rs4921914	HCG23		0	<0.0098	HLA-DQB2	major histocompatibility complex, class II, DQ beta 2	9.3e-05
Asthma	Urinary metabolites	rs3117098	rs4921914	HCG23		0	<0.0098	HLA-DRB1	major histocompatibility complex, class II, DR beta 1	8.2e-05
Asthma	Urinary metabolites	rs3117098	rs4921914	HCG23		0	<0.0098	HLA-DRB2	major histocompatibility complex, class II, DR beta 2 (pseudogene)	7.6e-05
Asthma	Urinary metabolites	rs3117098	rs4921914	HCG23		0	<0.0098	HLA-DRB3	major histocompatibility complex, class II, DR beta 3	6.78e-05
Asthma	Urinary metabolites	rs3117098	rs4921914	HCG23		0	<0.0098	HLA-DRB4	major histocompatibility complex, class II, DR beta 4	6.78e-05
Asthma	Urinary metabolites	rs3117098	rs4921914	HCG23		0	<0.0098	HLA-DRB5	major histocompatibility complex, class II, DR beta 5	7.6e-05
Asthma	Urinary metabolites	rs3117098	rs4921914	HCG23		0	<0.0098	HLA-DRB6	major histocompatibility complex, class II, DR beta 6 (pseudogene)	8.72e-05
Asthma	Urinary metabolites	rs3117098	rs4921914	HCG23		0	<0.0098	LOC100133484		8.72e-05
Asthma	Urinary metabolites	rs3117098	rs4921914	HCG23		0	<0.0098	LOC100133583		9.3e-05
Asthma	Urinary metabolites	rs3117098	rs4921914	HCG23		0	<0.0098	LOC100133661		8.72e-05
Asthma	Urinary metabolites	rs3117098	rs4921914	HCG23		0	<0.0098	LOC100133811		8.72e-05
Asthma	Urinary metabolites	rs3117098	rs4921914	HCG23		0	<0.0098	LOC730415		9.3e-05
Asthma	Urinary metabolites	rs3117098	rs4921914	HCG23		0	<0.0098	RNASE2	ribonuclease, RNase A family, 2 (liver, eosinophil-derived neurotoxin)	8.72e-05
Asthma	Urinary metabolites	rs3117098	rs4921914	HCG23		0	<0.0098	ZNF749	zinc finger protein 749	6.78e-05
Asthma	Vitiligo	rs3117098	rs3806156	HCG23	BTNL2	0.31	<0.0098	hCG_1998957		9.3e-05
Asthma	Vitiligo	rs3117098	rs3806156	HCG23	BTNL2	0.31	<0.0098	HLA-DQB1	major histocompatibility complex, class II, DQ beta 1	9.3e-05
Asthma	Vitiligo	rs3117098	rs3806156	HCG23	BTNL2	0.31	<0.0098	HLA-DQB2	major histocompatibility complex, class II, DQ beta 2	9.3e-05
Asthma	Vitiligo	rs3117098	rs3806156	HCG23	BTNL2	0.31	<0.0098	HLA-DRB1	major histocompatibility complex, class II, DR beta 1	8.2e-05
Asthma	Vitiligo	rs3117098	rs3806156	HCG23	BTNL2	0.31	<0.0098	HLA-DRB2	major histocompatibility complex, class II, DR beta 2 (pseudogene)	6.78e-05
Asthma	Vitiligo	rs3117098	rs3806156	HCG23	BTNL2	0.31	<0.0098	HLA-DRB3	major histocompatibility complex, class II, DR beta 3	8.72e-05
Asthma	Vitiligo	rs3117098	rs3806156	HCG23	BTNL2	0.31	<0.0098	HLA-DRB4	major histocompatibility complex, class II, DR beta 4	9.3e-05
Asthma	Vitiligo	rs3117098	rs3806156	HCG23	BTNL2	0.31	<0.0098	HLA-DRB5	major histocompatibility complex, class II, DR beta 5	8.72e-05
Asthma	Vitiligo	rs3117098	rs3806156	HCG23	BTNL2	0.31	<0.0098	HLA-DRB6	major histocompatibility complex, class II, DR beta 6 (pseudogene)	8.2e-05
Asthma	Vitiligo	rs3117098	rs3806156	HCG23	BTNL2	0.31	<0.0098	LOC100133484		0.000115372
Asthma	Vitiligo	rs3117098	rs3806156	HCG23	BTNL2	0.31	<0.0098	LOC100133583		0.000107093
Asthma	Vitiligo	rs3117098	rs3806156	HCG23	BTNL2	0.31	<0.0098	LOC100133661		8.72e-05
Asthma	Vitiligo	rs3117098	rs3806156	HCG23	BTNL2	0.31	<0.0098	LOC100133811		0.000124221
Asthma	Vitiligo	rs3117098	rs3806156	HCG23	BTNL2	0.31	<0.0098	LOC730415		9.97e-05
Asthma	Vitiligo	rs3117098	rs3806156	HCG23	BTNL2	0.31	<0.0098	RNASE2	ribonuclease, RNase A family, 2 (liver, eosinophil-derived neurotoxin)	8.72e-05
Asthma	Vitiligo	rs3117098	rs3806156	HCG23	BTNL2	0.31	<0.0098	ZNF749	zinc finger protein 749	7.6e-05
Atopic dermatitis	Inattentive symptoms	rs2164983	rs7172689		IL16	0	0.00983683	EDARADD	EDAR-associated death domain	<3.29e-5
Atopic dermatitis	Inattentive symptoms	rs2164983	rs7172689		IL16	0	0.00983683	ENO1	enolase 1, (alpha)	5.45e-05
Atopic dermatitis	Inattentive symptoms	rs2164983	rs7172689		IL16	0	0.00983683	ENO1P		3.29e-05
Attention deficit hyperactivity disorder	Adiponectin levels	rs11243897	rs4716055	AK8	OFCC1	0	<0.0098	CELSR3	cadherin, EGF LAG seven-pass G-type receptor 3	<3.29e-5
Attention deficit hyperactivity disorder	Adiponectin levels	rs11243897	rs4716055	AK8	OFCC1	0	<0.0098	SLC26A6	solute carrier family 26 (anion exchanger), member 6	3.29e-05
Attention deficit hyperactivity disorder	Bilirubin levels	rs11646411	rs16928809	CDH13	SLC22A18	0	0.0286879	LOC253842		<3.29e-5
Attention deficit hyperactivity disorder	Bilirubin levels	rs11646411	rs16928809	CDH13	SLC22A18	0	0.0286879	NR6A1	nuclear receptor subfamily 6, group A, member 1	<3.29e-5
Attention deficit hyperactivity disorder	Diastolic blood pressure	rs4964805	rs805303	NT5DC3	BAG6	0	<0.0098	LOC100134130		3.29e-05
Attention deficit hyperactivity disorder	Diastolic blood pressure	rs4964805	rs805303	NT5DC3	BAG6	0	<0.0098	LOC440456		<3.29e-5
Attention deficit hyperactivity disorder	Diastolic blood pressure	rs4964805	rs805303	NT5DC3	BAG6	0	<0.0098	PLEKHM1	pleckstrin homology domain containing, family M (with RUN domain) member 1	<3.29e-5
Attention deficit hyperactivity disorder	Height	rs522958	rs5742915		PML	0	<0.0098	PIPSL	PIP5K1A and PSMD4-like, pseudogene	<3.29e-5
Attention deficit hyperactivity disorder	Height	rs522958	rs5742915		PML	0	<0.0098	PSMD4	proteasome (prosome, macropain) 26S subunit, non-ATPase, 4	<3.29e-5
Attention deficit hyperactivity disorder	HIV-1 control	rs2237349	rs3815087	CREB5	PSORS1C1	0	<0.0098	HLA-DPA1	major histocompatibility complex, class II, DP alpha 1	<3.29e-5
Attention deficit hyperactivity disorder	HIV-1 control	rs2237349	rs3815087	CREB5	PSORS1C1	0	<0.0098	SNX8	sorting nexin 8	<3.29e-5
Attention deficit hyperactivity disorder	Hypertension	rs4964805	rs805303	NT5DC3	BAG6	0	<0.0098	LOC100134130		3.29e-05
Attention deficit hyperactivity disorder	Hypertension	rs4964805	rs805303	NT5DC3	BAG6	0	<0.0098	LOC440456		<3.29e-5
Attention deficit hyperactivity disorder	Hypertension	rs4964805	rs805303	NT5DC3	BAG6	0	<0.0098	PLEKHM1	pleckstrin homology domain containing, family M (with RUN domain) member 1	<3.29e-5
Attention deficit hyperactivity disorder	Ileal carcinoids	rs11243897	rs2208059	AK8	KIF16B	0	<0.0098	CELSR3	cadherin, EGF LAG seven-pass G-type receptor 3	<3.29e-5
Attention deficit hyperactivity disorder	Ileal carcinoids	rs11243897	rs2208059	AK8	KIF16B	0	<0.0098	SLC26A6	solute carrier family 26 (anion exchanger), member 6	<3.29e-5
Attention deficit hyperactivity disorder	Paget's disease	rs522958	rs5742915		PML	0	<0.0098	PIPSL	PIP5K1A and PSMD4-like, pseudogene	<3.29e-5
Attention deficit hyperactivity disorder	Paget's disease	rs522958	rs5742915		PML	0	<0.0098	PSMD4	proteasome (prosome, macropain) 26S subunit, non-ATPase, 4	<3.29e-5
Attention deficit hyperactivity disorder	Stevens-Johnson syndrome and toxic epidermal necrolysis (SJS-TEN)	rs2237349	rs3815087	CREB5	PSORS1C1	0	<0.0098	HLA-DPA1	major histocompatibility complex, class II, DP alpha 1	<3.29e-5
Attention deficit hyperactivity disorder	Stevens-Johnson syndrome and toxic epidermal necrolysis (SJS-TEN)	rs2237349	rs3815087	CREB5	PSORS1C1	0	<0.0098	SNX8	sorting nexin 8	<3.29e-5
Attention deficit hyperactivity disorder	Systemic lupus erythematosus	rs11243897	rs1385374	AK8	SLC15A4	0	<0.0098	CELSR3	cadherin, EGF LAG seven-pass G-type receptor 3	<3.29e-5
Attention deficit hyperactivity disorder	Systemic lupus erythematosus	rs11243897	rs1385374	AK8	SLC15A4	0	<0.0098	SLC26A6	solute carrier family 26 (anion exchanger), member 6	<3.29e-5
Attention deficit hyperactivity disorder	Systolic blood pressure	rs4964805	rs805303	NT5DC3	BAG6	0	<0.0098	LOC100134130		3.29e-05
Attention deficit hyperactivity disorder	Systolic blood pressure	rs4964805	rs805303	NT5DC3	BAG6	0	<0.0098	LOC440456		<3.29e-5
Attention deficit hyperactivity disorder	Systolic blood pressure	rs4964805	rs805303	NT5DC3	BAG6	0	<0.0098	PLEKHM1	pleckstrin homology domain containing, family M (with RUN domain) member 1	<3.29e-5
Attention deficit hyperactivity disorder	Tanning	rs11243897	rs7969151	AK8		0	<0.0098	CELSR3	cadherin, EGF LAG seven-pass G-type receptor 3	<3.29e-5
Attention deficit hyperactivity disorder	Tanning	rs11243897	rs7969151	AK8		0	<0.0098	SLC26A6	solute carrier family 26 (anion exchanger), member 6	<3.29e-5
Bilirubin levels	Amyotrophic lateral sclerosis	rs1986655	rs4799088			0	0.00983683	SCARNA14	small Cajal body-specific RNA 14	<3.29e-5
Bilirubin levels	Amyotrophic lateral sclerosis	rs1986655	rs4799088			0	0.00983683	TIPIN	TIMELESS interacting protein	<3.29e-5
Bilirubin levels	Intelligence	rs12052359	rs17584516		CNTN4	0	<0.0098	C9orf51		<3.29e-5
Bilirubin levels	Intelligence	rs12052359	rs17584516		CNTN4	0	<0.0098	MGC12966		<3.29e-5
Bilirubin levels	Metabolic traits	rs16928809	rs6499165	SLC22A18	SLC7A6	0	<0.0098	DENND1A	DENN/MADD domain containing 1A	3.29e-05
Bilirubin levels	Metabolic traits	rs16928809	rs6499165	SLC22A18	SLC7A6	0	<0.0098	LOC253842		<3.29e-5
Bilirubin levels	Metabolic traits	rs16928809	rs6499165	SLC22A18	SLC7A6	0	<0.0098	NR6A1	nuclear receptor subfamily 6, group A, member 1	3.29e-05
Bilirubin levels	Prostate cancer	rs12714207	rs5759167			0	<0.0098	ARFGAP3	ADP-ribosylation factor GTPase activating protein 3	<3.29e-5
Bilirubin levels	Prostate cancer	rs12714207	rs5759167			0	<0.0098	RPL5	ribosomal protein L5	<3.29e-5
Bilirubin levels	Quantitative traits	rs16928809	rs17157663	SLC22A18		0	0.0378597	LOC253842		5.45e-05
Bilirubin levels	Quantitative traits	rs16928809	rs17157663	SLC22A18		0	0.0378597	NR6A1	nuclear receptor subfamily 6, group A, member 1	<3.29e-5
Biochemical measures	Crohn's disease	rs10502868	rs11465804	SLC14A2	IL23R	0	<0.0098	CREB5	cAMP responsive element binding protein 5	3.29e-05
Biochemical measures	Crohn's disease	rs10502868	rs11465804	SLC14A2	IL23R	0	<0.0098	LOC100131829		<3.29e-5
Biochemical measures	Crohn's disease	rs10502868	rs11465804	SLC14A2	IL23R	0	<0.0098	LOC401317		<3.29e-5
Biochemical measures	Crohn's disease	rs10502868	rs11465804	SLC14A2	IL23R	0	<0.0098	PPP3CA	protein phosphatase 3, catalytic subunit, alpha isozyme	<3.29e-5
Biomedical quantitative traits	Multiple sclerosis	rs17249754	rs3780792		VAV2	0	<0.0098	ASCC3	activating signal cointegrator 1 complex subunit 3	0.000210493
Biomedical quantitative traits	Multiple sclerosis	rs17249754	rs3780792		VAV2	0	<0.0098	BZW1	basic leucine zipper and W2 domains 1	0.000171417
Biomedical quantitative traits	Multiple sclerosis	rs17249754	rs3780792		VAV2	0	<0.0098	C20orf121		0.000617003
Biomedical quantitative traits	Multiple sclerosis	rs17249754	rs3780792		VAV2	0	<0.0098	C3orf64		0.000181108
Biomedical quantitative traits	Multiple sclerosis	rs17249754	rs3780792		VAV2	0	<0.0098	C5orf42	chromosome 5 open reading frame 42	0.000676738
Biomedical quantitative traits	Multiple sclerosis	rs17249754	rs3780792		VAV2	0	<0.0098	C6orf54		9.97e-05
Biomedical quantitative traits	Multiple sclerosis	rs17249754	rs3780792		VAV2	0	<0.0098	CCBL2	cysteine conjugate-beta lyase 2	8.72e-05
Biomedical quantitative traits	Multiple sclerosis	rs17249754	rs3780792		VAV2	0	<0.0098	EIF2C1		0.000348406
Biomedical quantitative traits	Multiple sclerosis	rs17249754	rs3780792		VAV2	0	<0.0098	GFM1	G elongation factor, mitochondrial 1	0.000338595
Biomedical quantitative traits	Multiple sclerosis	rs17249754	rs3780792		VAV2	0	<0.0098	GSK3B	glycogen synthase kinase 3 beta	0.000597225
Biomedical quantitative traits	Multiple sclerosis	rs17249754	rs3780792		VAV2	0	<0.0098	HACL1	2-hydroxyacyl-CoA lyase 1	0.00065692
Biomedical quantitative traits	Multiple sclerosis	rs17249754	rs3780792		VAV2	0	<0.0098	INPP1	inositol polyphosphate-1-phosphatase	0.000115372
Biomedical quantitative traits	Multiple sclerosis	rs17249754	rs3780792		VAV2	0	<0.0098	LOC100129275		0.000577318
Biomedical quantitative traits	Multiple sclerosis	rs17249754	rs3780792		VAV2	0	<0.0098	MREG	melanoregulin	0.00080564
Biomedical quantitative traits	Multiple sclerosis	rs17249754	rs3780792		VAV2	0	<0.0098	NCDN	neurochondrin	0.000229955
Biomedical quantitative traits	Multiple sclerosis	rs17249754	rs3780792		VAV2	0	<0.0098	NIT2	nitrilase family, member 2	0.000587284
Biomedical quantitative traits	Multiple sclerosis	rs17249754	rs3780792		VAV2	0	<0.0098	NRBP1	nuclear receptor binding protein 1	0.000745982
Biomedical quantitative traits	Multiple sclerosis	rs17249754	rs3780792		VAV2	0	<0.0098	RBMX	RNA binding motif protein, X-linked	8.72e-05
Biomedical quantitative traits	Multiple sclerosis	rs17249754	rs3780792		VAV2	0	<0.0098	RFX5	regulatory factor X, 5 (influences HLA class II expression)	0.000124221
Biomedical quantitative traits	Multiple sclerosis	rs17249754	rs3780792		VAV2	0	<0.0098	SETDB1	SET domain, bifurcated 1	0.000152167
Biomedical quantitative traits	Multiple sclerosis	rs17249754	rs3780792		VAV2	0	<0.0098	SLAIN2	SLAIN motif family, member 2	0.000229955
Biomedical quantitative traits	Multiple sclerosis	rs17249754	rs3780792		VAV2	0	<0.0098	SNX13	sorting nexin 13	0.00014262
Biomedical quantitative traits	Multiple sclerosis	rs17249754	rs3780792		VAV2	0	<0.0098	SRA1	steroid receptor RNA activator 1	0.000298908
Biomedical quantitative traits	Multiple sclerosis	rs17249754	rs3780792		VAV2	0	<0.0098	SRBD1	S1 RNA binding domain 1	0.000181108
Biomedical quantitative traits	Multiple sclerosis	rs17249754	rs3780792		VAV2	0	<0.0098	TPRG1L	tumor protein p63 regulated 1-like	0.0011638
Biomedical quantitative traits	Multiple sclerosis	rs17249754	rs3780792		VAV2	0	<0.0098	UBE3C	ubiquitin protein ligase E3C	8.2e-05
Biomedical quantitative traits	Multiple sclerosis	rs17249754	rs3780792		VAV2	0	<0.0098	UBLCP1	ubiquitin-like domain containing CTD phosphatase 1	9.3e-05
Biomedical quantitative traits	Multiple sclerosis	rs17249754	rs3780792		VAV2	0	<0.0098	ZNF364		0.00112397
Bipolar disorder	AIDS progression	rs4739466	rs8321		ZNRD1	0	<0.0098	FAM20B	family with sequence similarity 20, member B	9.97e-05
Bipolar disorder	AIDS progression	rs4739466	rs8321		ZNRD1	0	<0.0098	HLA-B	major histocompatibility complex, class I, B	0.000133319
Bipolar disorder	AIDS progression	rs4739466	rs8321		ZNRD1	0	<0.0098	HLA-C	major histocompatibility complex, class I, C	0.000124221
Bipolar disorder	AIDS progression	rs4739466	rs8321		ZNRD1	0	<0.0098	MICA	MHC class I polypeptide-related sequence A	0.000115372
Bipolar disorder	AIDS progression	rs4739466	rs8321		ZNRD1	0	<0.0098	MICB	MHC class I polypeptide-related sequence B	0.000124221
Bipolar disorder	AIDS progression	rs4739466	rs8321		ZNRD1	0	<0.0098	XXbac-BPG181B23.1		0.000161829
Bipolar disorder	HIV-1 control	rs4739466	rs9264942			0	<0.0098	FAM20B	family with sequence similarity 20, member B	7.6e-05
Bipolar disorder	HIV-1 control	rs4739466	rs9264942			0	<0.0098	HLA-B	major histocompatibility complex, class I, B	9.3e-05
Bipolar disorder	HIV-1 control	rs4739466	rs9264942			0	<0.0098	HLA-C	major histocompatibility complex, class I, C	0.00014262
Bipolar disorder	HIV-1 control	rs4739466	rs9264942			0	<0.0098	MICA	MHC class I polypeptide-related sequence A	7.6e-05
Bipolar disorder	HIV-1 control	rs4739466	rs9264942			0	<0.0098	MICB	MHC class I polypeptide-related sequence B	8.2e-05
Bipolar disorder	HIV-1 control	rs4739466	rs9264942			0	<0.0098	XXbac-BPG181B23.1		7.6e-05
Bipolar disorder	Longevity	rs2111504	rs9664222	DPY19L3		0	<0.0098	AMT	aminomethyltransferase	<3.29e-5
Bipolar disorder	Longevity	rs2111504	rs9664222	DPY19L3		0	<0.0098	NICN1	nicolin 1	<3.29e-5
Bipolar disorder	Myopia (pathological)	rs4739466	rs6885224		CTNND2	0	<0.0098	FAM20B	family with sequence similarity 20, member B	9.97e-05
Bipolar disorder	Myopia (pathological)	rs4739466	rs6885224		CTNND2	0	<0.0098	HLA-B	major histocompatibility complex, class I, B	8.72e-05
Bipolar disorder	Myopia (pathological)	rs4739466	rs6885224		CTNND2	0	<0.0098	HLA-C	major histocompatibility complex, class I, C	6.78e-05
Bipolar disorder	Myopia (pathological)	rs4739466	rs6885224		CTNND2	0	<0.0098	MICA	MHC class I polypeptide-related sequence A	3.29e-05
Bipolar disorder	Myopia (pathological)	rs4739466	rs6885224		CTNND2	0	<0.0098	MICB	MHC class I polypeptide-related sequence B	9.3e-05
Bipolar disorder	Myopia (pathological)	rs4739466	rs6885224		CTNND2	0	<0.0098	XXbac-BPG181B23.1		6.78e-05
Bipolar disorder	Protein quantitative trait loci	rs4739466	rs9461688			0	<0.0098	FAM20B	family with sequence similarity 20, member B	7.6e-05
Bipolar disorder	Protein quantitative trait loci	rs4739466	rs9461688			0	<0.0098	HLA-B	major histocompatibility complex, class I, B	7.6e-05
Bipolar disorder	Protein quantitative trait loci	rs4739466	rs9461688			0	<0.0098	HLA-C	major histocompatibility complex, class I, C	3.29e-05
Bipolar disorder	Protein quantitative trait loci	rs4739466	rs9461688			0	<0.0098	MICA	MHC class I polypeptide-related sequence A	0.000115372
Bipolar disorder	Protein quantitative trait loci	rs4739466	rs9461688			0	<0.0098	MICB	MHC class I polypeptide-related sequence B	7.6e-05
Bipolar disorder	Protein quantitative trait loci	rs4739466	rs9461688			0	<0.0098	XXbac-BPG181B23.1		6.78e-05
Bipolar disorder	Response to acetaminophen (hepatotoxicity)	rs4739466	rs6852435			0	<0.0098	FAM20B	family with sequence similarity 20, member B	0.000124221
Bipolar disorder	Response to acetaminophen (hepatotoxicity)	rs4739466	rs6852435			0	<0.0098	HLA-B	major histocompatibility complex, class I, B	8.72e-05
Bipolar disorder	Response to acetaminophen (hepatotoxicity)	rs4739466	rs6852435			0	<0.0098	HLA-C	major histocompatibility complex, class I, C	8.72e-05
Bipolar disorder	Response to acetaminophen (hepatotoxicity)	rs4739466	rs6852435			0	<0.0098	MICA	MHC class I polypeptide-related sequence A	5.45e-05
Bipolar disorder	Response to acetaminophen (hepatotoxicity)	rs4739466	rs6852435			0	<0.0098	MICB	MHC class I polypeptide-related sequence B	8.72e-05
Bipolar disorder	Response to acetaminophen (hepatotoxicity)	rs4739466	rs6852435			0	<0.0098	XXbac-BPG181B23.1		8.72e-05
Bipolar disorder	Rheumatoid arthritis	rs4739466	rs615672			0	<0.0098	FAM20B	family with sequence similarity 20, member B	8.72e-05
Bipolar disorder	Rheumatoid arthritis	rs4739466	rs615672			0	<0.0098	HLA-B	major histocompatibility complex, class I, B	9.3e-05
Bipolar disorder	Rheumatoid arthritis	rs4739466	rs615672			0	<0.0098	HLA-C	major histocompatibility complex, class I, C	8.72e-05
Bipolar disorder	Rheumatoid arthritis	rs4739466	rs615672			0	<0.0098	MICA	MHC class I polypeptide-related sequence A	9.3e-05
Bipolar disorder	Rheumatoid arthritis	rs4739466	rs615672			0	<0.0098	MICB	MHC class I polypeptide-related sequence B	0.000133319
Bipolar disorder	Rheumatoid arthritis	rs4739466	rs615672			0	<0.0098	XXbac-BPG181B23.1		8.2e-05
Bipolar disorder	Rheumatoid arthritis	rs4739466	rs7404928		PRKCB	0	<0.0098	FAM20B	family with sequence similarity 20, member B	8.72e-05
Bipolar disorder	Rheumatoid arthritis	rs4739466	rs7404928		PRKCB	0	<0.0098	HLA-B	major histocompatibility complex, class I, B	0.000107093
Bipolar disorder	Rheumatoid arthritis	rs4739466	rs7404928		PRKCB	0	<0.0098	HLA-C	major histocompatibility complex, class I, C	8.72e-05
Bipolar disorder	Rheumatoid arthritis	rs4739466	rs7404928		PRKCB	0	<0.0098	MICA	MHC class I polypeptide-related sequence A	6.78e-05
Bipolar disorder	Rheumatoid arthritis	rs4739466	rs7404928		PRKCB	0	<0.0098	MICB	MHC class I polypeptide-related sequence B	6.78e-05
Bipolar disorder	Rheumatoid arthritis	rs4739466	rs7404928		PRKCB	0	<0.0098	XXbac-BPG181B23.1		8.2e-05
Bipolar disorder	Ulcerative colitis	rs4739466	rs9268480		BTNL2	0	<0.0098	FAM20B	family with sequence similarity 20, member B	0.000200657
Bipolar disorder	Ulcerative colitis	rs4739466	rs9268480		BTNL2	0	<0.0098	HLA-B	major histocompatibility complex, class I, B	0.000181108
Bipolar disorder	Ulcerative colitis	rs4739466	rs9268480		BTNL2	0	<0.0098	HLA-C	major histocompatibility complex, class I, C	0.000239795
Bipolar disorder	Ulcerative colitis	rs4739466	rs9268480		BTNL2	0	<0.0098	MICA	MHC class I polypeptide-related sequence A	0.000190946
Bipolar disorder	Ulcerative colitis	rs4739466	rs9268480		BTNL2	0	<0.0098	MICB	MHC class I polypeptide-related sequence B	0.000181108
Bipolar disorder	Ulcerative colitis	rs4739466	rs9268480		BTNL2	0	<0.0098	XXbac-BPG181B23.1		0.000210493
Bipolar disorder and schizophrenia	Alzheimer's disease	rs6459804	rs6656401	PTPRN2	CR1	0	<0.0098	COL18A1	collagen, type XVIII, alpha 1	<3.29e-5
Bipolar disorder and schizophrenia	Alzheimer's disease	rs6459804	rs6656401	PTPRN2	CR1	0	<0.0098	LOC100130597		<3.29e-5
Bipolar disorder and schizophrenia	Alzheimer's disease	rs6459804	rs6656401	PTPRN2	CR1	0	<0.0098	SLC19A1	solute carrier family 19 (folate transporter), member 1	<3.29e-5
Bipolar disorder and schizophrenia	Alzheimer's disease (late onset)	rs6459804	rs6701713	PTPRN2	CR1	0	<0.0098	COL18A1	collagen, type XVIII, alpha 1	<3.29e-5
Bipolar disorder and schizophrenia	Alzheimer's disease (late onset)	rs6459804	rs6701713	PTPRN2	CR1	0	<0.0098	LOC100130597		<3.29e-5
Bipolar disorder and schizophrenia	Alzheimer's disease (late onset)	rs6459804	rs6701713	PTPRN2	CR1	0	<0.0098	SLC19A1	solute carrier family 19 (folate transporter), member 1	<3.29e-5
Bipolar disorder and schizophrenia	Depression--quantitative trait	rs10949808	rs1927745			0	<0.0098	HIST1H2BN	histone cluster 1, H2bn	0.000133319
Bipolar disorder and schizophrenia	Depression--quantitative trait	rs10949808	rs1927745			0	<0.0098	HIST1H3A	histone cluster 1, H3a	9.3e-05
Bipolar disorder and schizophrenia	Depression--quantitative trait	rs10949808	rs1927745			0	<0.0098	HIST1H3B	histone cluster 1, H3b	0.000124221
Bipolar disorder and schizophrenia	Depression--quantitative trait	rs10949808	rs1927745			0	<0.0098	HIST1H3C	histone cluster 1, H3c	7.6e-05
Bipolar disorder and schizophrenia	Depression--quantitative trait	rs10949808	rs1927745			0	<0.0098	HIST1H3D	histone cluster 1, H3d	8.72e-05
Bipolar disorder and schizophrenia	Depression--quantitative trait	rs10949808	rs1927745			0	<0.0098	HIST1H3E	histone cluster 1, H3e	8.72e-05
Bipolar disorder and schizophrenia	Depression--quantitative trait	rs10949808	rs1927745			0	<0.0098	HIST1H3F	histone cluster 1, H3f	6.78e-05
Bipolar disorder and schizophrenia	Depression--quantitative trait	rs10949808	rs1927745			0	<0.0098	HIST1H3G	histone cluster 1, H3g	9.3e-05
Bipolar disorder and schizophrenia	Depression--quantitative trait	rs10949808	rs1927745			0	<0.0098	HIST1H3H	histone cluster 1, H3h	7.6e-05
Bipolar disorder and schizophrenia	Depression--quantitative trait	rs10949808	rs1927745			0	<0.0098	HIST1H3I	histone cluster 1, H3i	5.45e-05
Bipolar disorder and schizophrenia	Depression--quantitative trait	rs10949808	rs1927745			0	<0.0098	HIST1H3J	histone cluster 1, H3j	6.78e-05
Bipolar disorder and schizophrenia	HDL cholesterol	rs10949808	rs261334		LIPC	0	<0.0098	HIST1H2BN	histone cluster 1, H2bn	3.29e-05
Bipolar disorder and schizophrenia	HDL cholesterol	rs10949808	rs261334		LIPC	0	<0.0098	HIST1H3A	histone cluster 1, H3a	8.2e-05
Bipolar disorder and schizophrenia	HDL cholesterol	rs10949808	rs261334		LIPC	0	<0.0098	HIST1H3B	histone cluster 1, H3b	6.78e-05
Bipolar disorder and schizophrenia	HDL cholesterol	rs10949808	rs261334		LIPC	0	<0.0098	HIST1H3C	histone cluster 1, H3c	3.29e-05
Bipolar disorder and schizophrenia	HDL cholesterol	rs10949808	rs261334		LIPC	0	<0.0098	HIST1H3D	histone cluster 1, H3d	6.78e-05
Bipolar disorder and schizophrenia	HDL cholesterol	rs10949808	rs261334		LIPC	0	<0.0098	HIST1H3E	histone cluster 1, H3e	6.78e-05
Bipolar disorder and schizophrenia	HDL cholesterol	rs10949808	rs261334		LIPC	0	<0.0098	HIST1H3F	histone cluster 1, H3f	<3.29e-5
Bipolar disorder and schizophrenia	HDL cholesterol	rs10949808	rs261334		LIPC	0	<0.0098	HIST1H3G	histone cluster 1, H3g	7.6e-05
Bipolar disorder and schizophrenia	HDL cholesterol	rs10949808	rs261334		LIPC	0	<0.0098	HIST1H3H	histone cluster 1, H3h	3.29e-05
Bipolar disorder and schizophrenia	HDL cholesterol	rs10949808	rs261334		LIPC	0	<0.0098	HIST1H3I	histone cluster 1, H3i	8.2e-05
Bipolar disorder and schizophrenia	HDL cholesterol	rs10949808	rs261334		LIPC	0	<0.0098	HIST1H3J	histone cluster 1, H3j	5.45e-05
Bipolar disorder and schizophrenia	Height	rs2044117	rs7846385	NALCN-AS1		0	<0.0098	ERAP2	endoplasmic reticulum aminopeptidase 2	<3.29e-5
Bipolar disorder and schizophrenia	Height	rs2044117	rs7846385	NALCN-AS1		0	<0.0098	UNQ6228		<3.29e-5
Bipolar disorder and schizophrenia	Hematological and biochemical traits	rs2044117	rs8176746	NALCN-AS1	ABO	0	0.00983683	LOC100131749		<3.29e-5
Bipolar disorder and schizophrenia	Hematological and biochemical traits	rs2044117	rs8176746	NALCN-AS1	ABO	0	0.00983683	TRIO	trio Rho guanine nucleotide exchange factor	<3.29e-5
Bipolar disorder and schizophrenia	Moyamoya disease	rs10949808	rs6565681		RNF213	0	<0.0098	HIST1H2BN	histone cluster 1, H2bn	7.6e-05
Bipolar disorder and schizophrenia	Moyamoya disease	rs10949808	rs6565681		RNF213	0	<0.0098	HIST1H3A	histone cluster 1, H3a	7.6e-05
Bipolar disorder and schizophrenia	Moyamoya disease	rs10949808	rs6565681		RNF213	0	<0.0098	HIST1H3B	histone cluster 1, H3b	8.2e-05
Bipolar disorder and schizophrenia	Moyamoya disease	rs10949808	rs6565681		RNF213	0	<0.0098	HIST1H3C	histone cluster 1, H3c	5.45e-05
Bipolar disorder and schizophrenia	Moyamoya disease	rs10949808	rs6565681		RNF213	0	<0.0098	HIST1H3D	histone cluster 1, H3d	5.45e-05
Bipolar disorder and schizophrenia	Moyamoya disease	rs10949808	rs6565681		RNF213	0	<0.0098	HIST1H3E	histone cluster 1, H3e	6.78e-05
Bipolar disorder and schizophrenia	Moyamoya disease	rs10949808	rs6565681		RNF213	0	<0.0098	HIST1H3F	histone cluster 1, H3f	8.2e-05
Bipolar disorder and schizophrenia	Moyamoya disease	rs10949808	rs6565681		RNF213	0	<0.0098	HIST1H3G	histone cluster 1, H3g	9.3e-05
Bipolar disorder and schizophrenia	Moyamoya disease	rs10949808	rs6565681		RNF213	0	<0.0098	HIST1H3H	histone cluster 1, H3h	<3.29e-5
Bipolar disorder and schizophrenia	Moyamoya disease	rs10949808	rs6565681		RNF213	0	<0.0098	HIST1H3I	histone cluster 1, H3i	6.78e-05
Bipolar disorder and schizophrenia	Moyamoya disease	rs10949808	rs6565681		RNF213	0	<0.0098	HIST1H3J	histone cluster 1, H3j	3.29e-05
Bipolar disorder and schizophrenia	Multiple sclerosis	rs252817	rs4285028	EFNA5	SLC15A2	0	<0.0098	MRPS6	mitochondrial ribosomal protein S6	<3.29e-5
Bipolar disorder and schizophrenia	Multiple sclerosis	rs252817	rs4285028	EFNA5	SLC15A2	0	<0.0098	SLC5A3	solute carrier family 5 (sodium/myo-inositol cotransporter), member 3	<3.29e-5
Bipolar disorder and schizophrenia	Phospholipid levels (plasma)	rs252817	rs2585617	EFNA5		0	<0.0098	MRPS6	mitochondrial ribosomal protein S6	<3.29e-5
Bipolar disorder and schizophrenia	Phospholipid levels (plasma)	rs252817	rs2585617	EFNA5		0	<0.0098	SLC5A3	solute carrier family 5 (sodium/myo-inositol cotransporter), member 3	<3.29e-5
Bipolar disorder and schizophrenia	Prostate cancer (gene x gene interaction)	rs10929808	rs2400997			0	<0.0098	HIST1H2BC	histone cluster 1, H2bc	<3.29e-5
Bipolar disorder and schizophrenia	Prostate cancer (gene x gene interaction)	rs10929808	rs2400997			0	<0.0098	HIST1H2BE	histone cluster 1, H2be	<3.29e-5
Bipolar disorder and schizophrenia	Prostate cancer (gene x gene interaction)	rs10929808	rs2400997			0	<0.0098	HIST1H2BF	histone cluster 1, H2bf	<3.29e-5
Bipolar disorder and schizophrenia	Prostate cancer (gene x gene interaction)	rs10929808	rs2400997			0	<0.0098	HIST1H2BG	histone cluster 1, H2bg	5.45e-05
Bipolar disorder and schizophrenia	Prostate cancer (gene x gene interaction)	rs10929808	rs2400997			0	<0.0098	HIST1H2BI	histone cluster 1, H2bi	<3.29e-5
Bipolar disorder and schizophrenia	Retinol levels	rs10929808	rs1667255			0	<0.0098	HIST1H2BC	histone cluster 1, H2bc	<3.29e-5
Bipolar disorder and schizophrenia	Retinol levels	rs10929808	rs1667255			0	<0.0098	HIST1H2BE	histone cluster 1, H2be	5.45e-05
Bipolar disorder and schizophrenia	Retinol levels	rs10929808	rs1667255			0	<0.0098	HIST1H2BF	histone cluster 1, H2bf	<3.29e-5
Bipolar disorder and schizophrenia	Retinol levels	rs10929808	rs1667255			0	<0.0098	HIST1H2BG	histone cluster 1, H2bg	3.29e-05
Bipolar disorder and schizophrenia	Retinol levels	rs10929808	rs1667255			0	<0.0098	HIST1H2BI	histone cluster 1, H2bi	<3.29e-5
Bipolar disorder and schizophrenia	Systemic lupus erythematosus	rs10949808	rs11574637		ITGAX	0	<0.0098	HIST1H2BN	histone cluster 1, H2bn	9.97e-05
Bipolar disorder and schizophrenia	Systemic lupus erythematosus	rs10949808	rs11574637		ITGAX	0	<0.0098	HIST1H3A	histone cluster 1, H3a	8.72e-05
Bipolar disorder and schizophrenia	Systemic lupus erythematosus	rs10949808	rs11574637		ITGAX	0	<0.0098	HIST1H3B	histone cluster 1, H3b	0.000115372
Bipolar disorder and schizophrenia	Systemic lupus erythematosus	rs10949808	rs11574637		ITGAX	0	<0.0098	HIST1H3C	histone cluster 1, H3c	6.78e-05
Bipolar disorder and schizophrenia	Systemic lupus erythematosus	rs10949808	rs11574637		ITGAX	0	<0.0098	HIST1H3D	histone cluster 1, H3d	9.3e-05
Bipolar disorder and schizophrenia	Systemic lupus erythematosus	rs10949808	rs11574637		ITGAX	0	<0.0098	HIST1H3E	histone cluster 1, H3e	9.3e-05
Bipolar disorder and schizophrenia	Systemic lupus erythematosus	rs10949808	rs11574637		ITGAX	0	<0.0098	HIST1H3F	histone cluster 1, H3f	0.000115372
Bipolar disorder and schizophrenia	Systemic lupus erythematosus	rs10949808	rs11574637		ITGAX	0	<0.0098	HIST1H3G	histone cluster 1, H3g	0.000115372
Bipolar disorder and schizophrenia	Systemic lupus erythematosus	rs10949808	rs11574637		ITGAX	0	<0.0098	HIST1H3H	histone cluster 1, H3h	0.000107093
Bipolar disorder and schizophrenia	Systemic lupus erythematosus	rs10949808	rs11574637		ITGAX	0	<0.0098	HIST1H3I	histone cluster 1, H3i	9.97e-05
Bipolar disorder and schizophrenia	Systemic lupus erythematosus	rs10949808	rs11574637		ITGAX	0	<0.0098	HIST1H3J	histone cluster 1, H3j	8.2e-05
Bipolar disorder and schizophrenia	Systemic lupus erythematosus	rs10949808	rs9888739		ITGAM	0	<0.0098	HIST1H2BN	histone cluster 1, H2bn	0.000427807
Bipolar disorder and schizophrenia	Systemic lupus erythematosus	rs10949808	rs9888739		ITGAM	0	<0.0098	HIST1H3A	histone cluster 1, H3a	0.000348406
Bipolar disorder and schizophrenia	Systemic lupus erythematosus	rs10949808	rs9888739		ITGAM	0	<0.0098	HIST1H3B	histone cluster 1, H3b	0.000229955
Bipolar disorder and schizophrenia	Systemic lupus erythematosus	rs10949808	rs9888739		ITGAM	0	<0.0098	HIST1H3C	histone cluster 1, H3c	0.000308869
Bipolar disorder and schizophrenia	Systemic lupus erythematosus	rs10949808	rs9888739		ITGAM	0	<0.0098	HIST1H3D	histone cluster 1, H3d	0.000279076
Bipolar disorder and schizophrenia	Systemic lupus erythematosus	rs10949808	rs9888739		ITGAM	0	<0.0098	HIST1H3E	histone cluster 1, H3e	0.000181108
Bipolar disorder and schizophrenia	Systemic lupus erythematosus	rs10949808	rs9888739		ITGAM	0	<0.0098	HIST1H3F	histone cluster 1, H3f	0.000249575
Bipolar disorder and schizophrenia	Systemic lupus erythematosus	rs10949808	rs9888739		ITGAM	0	<0.0098	HIST1H3G	histone cluster 1, H3g	0.000288955
Bipolar disorder and schizophrenia	Systemic lupus erythematosus	rs10949808	rs9888739		ITGAM	0	<0.0098	HIST1H3H	histone cluster 1, H3h	0.000298908
Bipolar disorder and schizophrenia	Systemic lupus erythematosus	rs10949808	rs9888739		ITGAM	0	<0.0098	HIST1H3I	histone cluster 1, H3i	0.000190946
Bipolar disorder and schizophrenia	Systemic lupus erythematosus	rs10949808	rs9888739		ITGAM	0	<0.0098	HIST1H3J	histone cluster 1, H3j	0.00031873
Bipolar disorder and schizophrenia	Type 1 diabetes	rs10949808	rs7804356		SKAP2	0	<0.0098	HIST1H2BN	histone cluster 1, H2bn	0.000124221
Bipolar disorder and schizophrenia	Type 1 diabetes	rs10949808	rs7804356		SKAP2	0	<0.0098	HIST1H3A	histone cluster 1, H3a	0.000124221
Bipolar disorder and schizophrenia	Type 1 diabetes	rs10949808	rs7804356		SKAP2	0	<0.0098	HIST1H3B	histone cluster 1, H3b	0.000133319
Bipolar disorder and schizophrenia	Type 1 diabetes	rs10949808	rs7804356		SKAP2	0	<0.0098	HIST1H3C	histone cluster 1, H3c	0.000107093
Bipolar disorder and schizophrenia	Type 1 diabetes	rs10949808	rs7804356		SKAP2	0	<0.0098	HIST1H3D	histone cluster 1, H3d	0.00014262
Bipolar disorder and schizophrenia	Type 1 diabetes	rs10949808	rs7804356		SKAP2	0	<0.0098	HIST1H3E	histone cluster 1, H3e	0.000107093
Bipolar disorder and schizophrenia	Type 1 diabetes	rs10949808	rs7804356		SKAP2	0	<0.0098	HIST1H3F	histone cluster 1, H3f	8.72e-05
Bipolar disorder and schizophrenia	Type 1 diabetes	rs10949808	rs7804356		SKAP2	0	<0.0098	HIST1H3G	histone cluster 1, H3g	0.00014262
Bipolar disorder and schizophrenia	Type 1 diabetes	rs10949808	rs7804356		SKAP2	0	<0.0098	HIST1H3H	histone cluster 1, H3h	0.000115372
Bipolar disorder and schizophrenia	Type 1 diabetes	rs10949808	rs7804356		SKAP2	0	<0.0098	HIST1H3I	histone cluster 1, H3i	0.00014262
Bipolar disorder and schizophrenia	Type 1 diabetes	rs10949808	rs7804356		SKAP2	0	<0.0098	HIST1H3J	histone cluster 1, H3j	0.000107093
Bladder cancer	Alopecia areata	rs1495741	rs9275572			0	<0.0098	hCG_1998957		8.72e-05
Bladder cancer	Alopecia areata	rs1495741	rs9275572			0	<0.0098	HLA-DQB1	major histocompatibility complex, class II, DQ beta 1	8.2e-05
Bladder cancer	Alopecia areata	rs1495741	rs9275572			0	<0.0098	HLA-DQB2	major histocompatibility complex, class II, DQ beta 2	8.72e-05
Bladder cancer	Alopecia areata	rs1495741	rs9275572			0	<0.0098	HLA-DRB1	major histocompatibility complex, class II, DR beta 1	6.78e-05
Bladder cancer	Alopecia areata	rs1495741	rs9275572			0	<0.0098	HLA-DRB2	major histocompatibility complex, class II, DR beta 2 (pseudogene)	7.6e-05
Bladder cancer	Alopecia areata	rs1495741	rs9275572			0	<0.0098	HLA-DRB3	major histocompatibility complex, class II, DR beta 3	8.2e-05
Bladder cancer	Alopecia areata	rs1495741	rs9275572			0	<0.0098	HLA-DRB4	major histocompatibility complex, class II, DR beta 4	8.72e-05
Bladder cancer	Alopecia areata	rs1495741	rs9275572			0	<0.0098	HLA-DRB5	major histocompatibility complex, class II, DR beta 5	3.29e-05
Bladder cancer	Alopecia areata	rs1495741	rs9275572			0	<0.0098	HLA-DRB6	major histocompatibility complex, class II, DR beta 6 (pseudogene)	9.3e-05
Bladder cancer	Alopecia areata	rs1495741	rs9275572			0	<0.0098	LOC100133484		8.72e-05
Bladder cancer	Alopecia areata	rs1495741	rs9275572			0	<0.0098	LOC100133583		5.45e-05
Bladder cancer	Alopecia areata	rs1495741	rs9275572			0	<0.0098	LOC100133661		6.78e-05
Bladder cancer	Alopecia areata	rs1495741	rs9275572			0	<0.0098	LOC100133811		5.45e-05
Bladder cancer	Alopecia areata	rs1495741	rs9275572			0	<0.0098	LOC730415		8.2e-05
Bladder cancer	Alopecia areata	rs1495741	rs9275572			0	<0.0098	RNASE2	ribonuclease, RNase A family, 2 (liver, eosinophil-derived neurotoxin)	8.72e-05
Bladder cancer	Alopecia areata	rs1495741	rs9275572			0	<0.0098	ZNF749	zinc finger protein 749	9.3e-05
Bladder cancer	Asthma	rs1495741	rs3117098		HCG23	0	<0.0098	hCG_1998957		3.29e-05
Bladder cancer	Asthma	rs1495741	rs3117098		HCG23	0	<0.0098	HLA-DQB1	major histocompatibility complex, class II, DQ beta 1	8.2e-05
Bladder cancer	Asthma	rs1495741	rs3117098		HCG23	0	<0.0098	HLA-DQB2	major histocompatibility complex, class II, DQ beta 2	7.6e-05
Bladder cancer	Asthma	rs1495741	rs3117098		HCG23	0	<0.0098	HLA-DRB1	major histocompatibility complex, class II, DR beta 1	8.72e-05
Bladder cancer	Asthma	rs1495741	rs3117098		HCG23	0	<0.0098	HLA-DRB2	major histocompatibility complex, class II, DR beta 2 (pseudogene)	8.72e-05
Bladder cancer	Asthma	rs1495741	rs3117098		HCG23	0	<0.0098	HLA-DRB3	major histocompatibility complex, class II, DR beta 3	8.2e-05
Bladder cancer	Asthma	rs1495741	rs3117098		HCG23	0	<0.0098	HLA-DRB4	major histocompatibility complex, class II, DR beta 4	6.78e-05
Bladder cancer	Asthma	rs1495741	rs3117098		HCG23	0	<0.0098	HLA-DRB5	major histocompatibility complex, class II, DR beta 5	8.72e-05
Bladder cancer	Asthma	rs1495741	rs3117098		HCG23	0	<0.0098	HLA-DRB6	major histocompatibility complex, class II, DR beta 6 (pseudogene)	5.45e-05
Bladder cancer	Asthma	rs1495741	rs3117098		HCG23	0	<0.0098	LOC100133484		8.2e-05
Bladder cancer	Asthma	rs1495741	rs3117098		HCG23	0	<0.0098	LOC100133583		5.45e-05
Bladder cancer	Asthma	rs1495741	rs3117098		HCG23	0	<0.0098	LOC100133661		6.78e-05
Bladder cancer	Asthma	rs1495741	rs3117098		HCG23	0	<0.0098	LOC100133811		7.6e-05
Bladder cancer	Asthma	rs1495741	rs3117098		HCG23	0	<0.0098	LOC730415		6.78e-05
Bladder cancer	Asthma	rs1495741	rs3117098		HCG23	0	<0.0098	RNASE2	ribonuclease, RNase A family, 2 (liver, eosinophil-derived neurotoxin)	6.78e-05
Bladder cancer	Asthma	rs1495741	rs3117098		HCG23	0	<0.0098	ZNF749	zinc finger protein 749	6.78e-05
Bladder cancer	C-reactive protein	rs1014971	rs10745954			0	<0.0098	LOC407835		<3.29e-5
Bladder cancer	C-reactive protein	rs1014971	rs10745954			0	<0.0098	MAP2K2	mitogen-activated protein kinase kinase 2	<3.29e-5
Bladder cancer	Crohn's disease	rs1495741	rs9469220			0	<0.0098	hCG_1998957		8.2e-05
Bladder cancer	Crohn's disease	rs1495741	rs9469220			0	<0.0098	HLA-DQB1	major histocompatibility complex, class II, DQ beta 1	3.29e-05
Bladder cancer	Crohn's disease	rs1495741	rs9469220			0	<0.0098	HLA-DQB2	major histocompatibility complex, class II, DQ beta 2	9.97e-05
Bladder cancer	Crohn's disease	rs1495741	rs9469220			0	<0.0098	HLA-DRB1	major histocompatibility complex, class II, DR beta 1	8.72e-05
Bladder cancer	Crohn's disease	rs1495741	rs9469220			0	<0.0098	HLA-DRB2	major histocompatibility complex, class II, DR beta 2 (pseudogene)	6.78e-05
Bladder cancer	Crohn's disease	rs1495741	rs9469220			0	<0.0098	HLA-DRB3	major histocompatibility complex, class II, DR beta 3	9.3e-05
Bladder cancer	Crohn's disease	rs1495741	rs9469220			0	<0.0098	HLA-DRB4	major histocompatibility complex, class II, DR beta 4	8.2e-05
Bladder cancer	Crohn's disease	rs1495741	rs9469220			0	<0.0098	HLA-DRB5	major histocompatibility complex, class II, DR beta 5	9.3e-05
Bladder cancer	Crohn's disease	rs1495741	rs9469220			0	<0.0098	HLA-DRB6	major histocompatibility complex, class II, DR beta 6 (pseudogene)	6.78e-05
Bladder cancer	Crohn's disease	rs1495741	rs9469220			0	<0.0098	LOC100133484		6.78e-05
Bladder cancer	Crohn's disease	rs1495741	rs9469220			0	<0.0098	LOC100133583		7.6e-05
Bladder cancer	Crohn's disease	rs1495741	rs9469220			0	<0.0098	LOC100133661		6.78e-05
Bladder cancer	Crohn's disease	rs1495741	rs9469220			0	<0.0098	LOC100133811		6.78e-05
Bladder cancer	Crohn's disease	rs1495741	rs9469220			0	<0.0098	LOC730415		5.45e-05
Bladder cancer	Crohn's disease	rs1495741	rs9469220			0	<0.0098	RNASE2	ribonuclease, RNase A family, 2 (liver, eosinophil-derived neurotoxin)	7.6e-05
Bladder cancer	Crohn's disease	rs1495741	rs9469220			0	<0.0098	ZNF749	zinc finger protein 749	6.78e-05
Bladder cancer	Dengue shock syndrome	rs1495741	rs3132468		MICB	0	<0.0098	hCG_1998957		6.78e-05
Bladder cancer	Dengue shock syndrome	rs1495741	rs3132468		MICB	0	<0.0098	HLA-DQB1	major histocompatibility complex, class II, DQ beta 1	6.78e-05
Bladder cancer	Dengue shock syndrome	rs1495741	rs3132468		MICB	0	<0.0098	HLA-DQB2	major histocompatibility complex, class II, DQ beta 2	6.78e-05
Bladder cancer	Dengue shock syndrome	rs1495741	rs3132468		MICB	0	<0.0098	HLA-DRB1	major histocompatibility complex, class II, DR beta 1	6.78e-05
Bladder cancer	Dengue shock syndrome	rs1495741	rs3132468		MICB	0	<0.0098	HLA-DRB2	major histocompatibility complex, class II, DR beta 2 (pseudogene)	5.45e-05
Bladder cancer	Dengue shock syndrome	rs1495741	rs3132468		MICB	0	<0.0098	HLA-DRB3	major histocompatibility complex, class II, DR beta 3	6.78e-05
Bladder cancer	Dengue shock syndrome	rs1495741	rs3132468		MICB	0	<0.0098	HLA-DRB4	major histocompatibility complex, class II, DR beta 4	7.6e-05
Bladder cancer	Dengue shock syndrome	rs1495741	rs3132468		MICB	0	<0.0098	HLA-DRB5	major histocompatibility complex, class II, DR beta 5	0.000115372
Bladder cancer	Dengue shock syndrome	rs1495741	rs3132468		MICB	0	<0.0098	HLA-DRB6	major histocompatibility complex, class II, DR beta 6 (pseudogene)	6.78e-05
Bladder cancer	Dengue shock syndrome	rs1495741	rs3132468		MICB	0	<0.0098	LOC100133484		9.3e-05
Bladder cancer	Dengue shock syndrome	rs1495741	rs3132468		MICB	0	<0.0098	LOC100133583		9.3e-05
Bladder cancer	Dengue shock syndrome	rs1495741	rs3132468		MICB	0	<0.0098	LOC100133661		6.78e-05
Bladder cancer	Dengue shock syndrome	rs1495741	rs3132468		MICB	0	<0.0098	LOC100133811		6.78e-05
Bladder cancer	Dengue shock syndrome	rs1495741	rs3132468		MICB	0	<0.0098	LOC730415		9.3e-05
Bladder cancer	Dengue shock syndrome	rs1495741	rs3132468		MICB	0	<0.0098	RNASE2	ribonuclease, RNase A family, 2 (liver, eosinophil-derived neurotoxin)	5.45e-05
Bladder cancer	Dengue shock syndrome	rs1495741	rs3132468		MICB	0	<0.0098	ZNF749	zinc finger protein 749	8.72e-05
Bladder cancer	Echocardiographic traits	rs1495741	rs4920799			0	<0.0098	hCG_1998957		7.6e-05
Bladder cancer	Echocardiographic traits	rs1495741	rs4920799			0	<0.0098	HLA-DQB1	major histocompatibility complex, class II, DQ beta 1	8.72e-05
Bladder cancer	Echocardiographic traits	rs1495741	rs4920799			0	<0.0098	HLA-DQB2	major histocompatibility complex, class II, DQ beta 2	8.2e-05
Bladder cancer	Echocardiographic traits	rs1495741	rs4920799			0	<0.0098	HLA-DRB1	major histocompatibility complex, class II, DR beta 1	9.97e-05
Bladder cancer	Echocardiographic traits	rs1495741	rs4920799			0	<0.0098	HLA-DRB2	major histocompatibility complex, class II, DR beta 2 (pseudogene)	8.2e-05
Bladder cancer	Echocardiographic traits	rs1495741	rs4920799			0	<0.0098	HLA-DRB3	major histocompatibility complex, class II, DR beta 3	6.78e-05
Bladder cancer	Echocardiographic traits	rs1495741	rs4920799			0	<0.0098	HLA-DRB4	major histocompatibility complex, class II, DR beta 4	9.3e-05
Bladder cancer	Echocardiographic traits	rs1495741	rs4920799			0	<0.0098	HLA-DRB5	major histocompatibility complex, class II, DR beta 5	9.3e-05
Bladder cancer	Echocardiographic traits	rs1495741	rs4920799			0	<0.0098	HLA-DRB6	major histocompatibility complex, class II, DR beta 6 (pseudogene)	0.000124221
Bladder cancer	Echocardiographic traits	rs1495741	rs4920799			0	<0.0098	LOC100133484		6.78e-05
Bladder cancer	Echocardiographic traits	rs1495741	rs4920799			0	<0.0098	LOC100133583		9.3e-05
Bladder cancer	Echocardiographic traits	rs1495741	rs4920799			0	<0.0098	LOC100133661		8.2e-05
Bladder cancer	Echocardiographic traits	rs1495741	rs4920799			0	<0.0098	LOC100133811		5.45e-05
Bladder cancer	Echocardiographic traits	rs1495741	rs4920799			0	<0.0098	LOC730415		9.97e-05
Bladder cancer	Echocardiographic traits	rs1495741	rs4920799			0	<0.0098	RNASE2	ribonuclease, RNase A family, 2 (liver, eosinophil-derived neurotoxin)	8.2e-05
Bladder cancer	Echocardiographic traits	rs1495741	rs4920799			0	<0.0098	ZNF749	zinc finger protein 749	7.6e-05
Bladder cancer	Follicular lymphoma	rs1495741	rs2647012			0	<0.0098	hCG_1998957		5.45e-05
Bladder cancer	Follicular lymphoma	rs1495741	rs2647012			0	<0.0098	HLA-DQB1	major histocompatibility complex, class II, DQ beta 1	8.2e-05
Bladder cancer	Follicular lymphoma	rs1495741	rs2647012			0	<0.0098	HLA-DQB2	major histocompatibility complex, class II, DQ beta 2	9.97e-05
Bladder cancer	Follicular lymphoma	rs1495741	rs2647012			0	<0.0098	HLA-DRB1	major histocompatibility complex, class II, DR beta 1	5.45e-05
Bladder cancer	Follicular lymphoma	rs1495741	rs2647012			0	<0.0098	HLA-DRB2	major histocompatibility complex, class II, DR beta 2 (pseudogene)	5.45e-05
Bladder cancer	Follicular lymphoma	rs1495741	rs2647012			0	<0.0098	HLA-DRB3	major histocompatibility complex, class II, DR beta 3	5.45e-05
Bladder cancer	Follicular lymphoma	rs1495741	rs2647012			0	<0.0098	HLA-DRB4	major histocompatibility complex, class II, DR beta 4	5.45e-05
Bladder cancer	Follicular lymphoma	rs1495741	rs2647012			0	<0.0098	HLA-DRB5	major histocompatibility complex, class II, DR beta 5	7.6e-05
Bladder cancer	Follicular lymphoma	rs1495741	rs2647012			0	<0.0098	HLA-DRB6	major histocompatibility complex, class II, DR beta 6 (pseudogene)	6.78e-05
Bladder cancer	Follicular lymphoma	rs1495741	rs2647012			0	<0.0098	LOC100133484		8.2e-05
Bladder cancer	Follicular lymphoma	rs1495741	rs2647012			0	<0.0098	LOC100133583		7.6e-05
Bladder cancer	Follicular lymphoma	rs1495741	rs2647012			0	<0.0098	LOC100133661		8.72e-05
Bladder cancer	Follicular lymphoma	rs1495741	rs2647012			0	<0.0098	LOC100133811		8.2e-05
Bladder cancer	Follicular lymphoma	rs1495741	rs2647012			0	<0.0098	LOC730415		0.000107093
Bladder cancer	Follicular lymphoma	rs1495741	rs2647012			0	<0.0098	RNASE2	ribonuclease, RNase A family, 2 (liver, eosinophil-derived neurotoxin)	8.2e-05
Bladder cancer	Follicular lymphoma	rs1495741	rs2647012			0	<0.0098	ZNF749	zinc finger protein 749	8.2e-05
Bladder cancer	Graves' disease	rs1495741	rs2273017		C6orf10	0	<0.0098	hCG_1998957		9.3e-05
Bladder cancer	Graves' disease	rs1495741	rs2273017		C6orf10	0	<0.0098	HLA-DQB1	major histocompatibility complex, class II, DQ beta 1	9.97e-05
Bladder cancer	Graves' disease	rs1495741	rs2273017		C6orf10	0	<0.0098	HLA-DQB2	major histocompatibility complex, class II, DQ beta 2	6.78e-05
Bladder cancer	Graves' disease	rs1495741	rs2273017		C6orf10	0	<0.0098	HLA-DRB1	major histocompatibility complex, class II, DR beta 1	7.6e-05
Bladder cancer	Graves' disease	rs1495741	rs2273017		C6orf10	0	<0.0098	HLA-DRB2	major histocompatibility complex, class II, DR beta 2 (pseudogene)	7.6e-05
Bladder cancer	Graves' disease	rs1495741	rs2273017		C6orf10	0	<0.0098	HLA-DRB3	major histocompatibility complex, class II, DR beta 3	9.3e-05
Bladder cancer	Graves' disease	rs1495741	rs2273017		C6orf10	0	<0.0098	HLA-DRB4	major histocompatibility complex, class II, DR beta 4	9.3e-05
Bladder cancer	Graves' disease	rs1495741	rs2273017		C6orf10	0	<0.0098	HLA-DRB5	major histocompatibility complex, class II, DR beta 5	0.000115372
Bladder cancer	Graves' disease	rs1495741	rs2273017		C6orf10	0	<0.0098	HLA-DRB6	major histocompatibility complex, class II, DR beta 6 (pseudogene)	7.6e-05
Bladder cancer	Graves' disease	rs1495741	rs2273017		C6orf10	0	<0.0098	LOC100133484		9.97e-05
Bladder cancer	Graves' disease	rs1495741	rs2273017		C6orf10	0	<0.0098	LOC100133583		7.6e-05
Bladder cancer	Graves' disease	rs1495741	rs2273017		C6orf10	0	<0.0098	LOC100133661		8.2e-05
Bladder cancer	Graves' disease	rs1495741	rs2273017		C6orf10	0	<0.0098	LOC100133811		6.78e-05
Bladder cancer	Graves' disease	rs1495741	rs2273017		C6orf10	0	<0.0098	LOC730415		8.72e-05
Bladder cancer	Graves' disease	rs1495741	rs2273017		C6orf10	0	<0.0098	RNASE2	ribonuclease, RNase A family, 2 (liver, eosinophil-derived neurotoxin)	9.3e-05
Bladder cancer	Graves' disease	rs1495741	rs2273017		C6orf10	0	<0.0098	ZNF749	zinc finger protein 749	7.6e-05
Bladder cancer	Graves' disease	rs1495741	rs6457617			0	<0.0098	hCG_1998957		6.78e-05
Bladder cancer	Graves' disease	rs1495741	rs6457617			0	<0.0098	HLA-DQB1	major histocompatibility complex, class II, DQ beta 1	8.2e-05
Bladder cancer	Graves' disease	rs1495741	rs6457617			0	<0.0098	HLA-DQB2	major histocompatibility complex, class II, DQ beta 2	8.72e-05
Bladder cancer	Graves' disease	rs1495741	rs6457617			0	<0.0098	HLA-DRB1	major histocompatibility complex, class II, DR beta 1	8.2e-05
Bladder cancer	Graves' disease	rs1495741	rs6457617			0	<0.0098	HLA-DRB2	major histocompatibility complex, class II, DR beta 2 (pseudogene)	5.45e-05
Bladder cancer	Graves' disease	rs1495741	rs6457617			0	<0.0098	HLA-DRB3	major histocompatibility complex, class II, DR beta 3	8.2e-05
Bladder cancer	Graves' disease	rs1495741	rs6457617			0	<0.0098	HLA-DRB4	major histocompatibility complex, class II, DR beta 4	3.29e-05
Bladder cancer	Graves' disease	rs1495741	rs6457617			0	<0.0098	HLA-DRB5	major histocompatibility complex, class II, DR beta 5	6.78e-05
Bladder cancer	Graves' disease	rs1495741	rs6457617			0	<0.0098	HLA-DRB6	major histocompatibility complex, class II, DR beta 6 (pseudogene)	8.2e-05
Bladder cancer	Graves' disease	rs1495741	rs6457617			0	<0.0098	LOC100133484		8.2e-05
Bladder cancer	Graves' disease	rs1495741	rs6457617			0	<0.0098	LOC100133583		7.6e-05
Bladder cancer	Graves' disease	rs1495741	rs6457617			0	<0.0098	LOC100133661		7.6e-05
Bladder cancer	Graves' disease	rs1495741	rs6457617			0	<0.0098	LOC100133811		7.6e-05
Bladder cancer	Graves' disease	rs1495741	rs6457617			0	<0.0098	LOC730415		9.3e-05
Bladder cancer	Graves' disease	rs1495741	rs6457617			0	<0.0098	RNASE2	ribonuclease, RNase A family, 2 (liver, eosinophil-derived neurotoxin)	6.78e-05
Bladder cancer	Graves' disease	rs1495741	rs6457617			0	<0.0098	ZNF749	zinc finger protein 749	7.6e-05
Bladder cancer	HDL cholesterol	rs1014971	rs2144300		GALNT2	0	0.0286879	LOC407835		<3.29e-5
Bladder cancer	HDL cholesterol	rs1014971	rs2144300		GALNT2	0	0.0286879	MAP2K2	mitogen-activated protein kinase kinase 2	3.29e-05
Bladder cancer	Hematological parameters	rs1495741	rs2227139			0	<0.0098	hCG_1998957		5.45e-05
Bladder cancer	Hematological parameters	rs1495741	rs2227139			0	<0.0098	HLA-DQB1	major histocompatibility complex, class II, DQ beta 1	7.6e-05
Bladder cancer	Hematological parameters	rs1495741	rs2227139			0	<0.0098	HLA-DQB2	major histocompatibility complex, class II, DQ beta 2	9.3e-05
Bladder cancer	Hematological parameters	rs1495741	rs2227139			0	<0.0098	HLA-DRB1	major histocompatibility complex, class II, DR beta 1	8.72e-05
Bladder cancer	Hematological parameters	rs1495741	rs2227139			0	<0.0098	HLA-DRB2	major histocompatibility complex, class II, DR beta 2 (pseudogene)	9.3e-05
Bladder cancer	Hematological parameters	rs1495741	rs2227139			0	<0.0098	HLA-DRB3	major histocompatibility complex, class II, DR beta 3	7.6e-05
Bladder cancer	Hematological parameters	rs1495741	rs2227139			0	<0.0098	HLA-DRB4	major histocompatibility complex, class II, DR beta 4	6.78e-05
Bladder cancer	Hematological parameters	rs1495741	rs2227139			0	<0.0098	HLA-DRB5	major histocompatibility complex, class II, DR beta 5	7.6e-05
Bladder cancer	Hematological parameters	rs1495741	rs2227139			0	<0.0098	HLA-DRB6	major histocompatibility complex, class II, DR beta 6 (pseudogene)	9.3e-05
Bladder cancer	Hematological parameters	rs1495741	rs2227139			0	<0.0098	LOC100133484		7.6e-05
Bladder cancer	Hematological parameters	rs1495741	rs2227139			0	<0.0098	LOC100133583		7.6e-05
Bladder cancer	Hematological parameters	rs1495741	rs2227139			0	<0.0098	LOC100133661		8.72e-05
Bladder cancer	Hematological parameters	rs1495741	rs2227139			0	<0.0098	LOC100133811		9.97e-05
Bladder cancer	Hematological parameters	rs1495741	rs2227139			0	<0.0098	LOC730415		6.78e-05
Bladder cancer	Hematological parameters	rs1495741	rs2227139			0	<0.0098	RNASE2	ribonuclease, RNase A family, 2 (liver, eosinophil-derived neurotoxin)	8.72e-05
Bladder cancer	Hematological parameters	rs1495741	rs2227139			0	<0.0098	ZNF749	zinc finger protein 749	8.2e-05
Bladder cancer	Hepatitis B	rs1495741	rs2856718			0	<0.0098	hCG_1998957		7.6e-05
Bladder cancer	Hepatitis B	rs1495741	rs2856718			0	<0.0098	HLA-DQB1	major histocompatibility complex, class II, DQ beta 1	9.3e-05
Bladder cancer	Hepatitis B	rs1495741	rs2856718			0	<0.0098	HLA-DQB2	major histocompatibility complex, class II, DQ beta 2	7.6e-05
Bladder cancer	Hepatitis B	rs1495741	rs2856718			0	<0.0098	HLA-DRB1	major histocompatibility complex, class II, DR beta 1	6.78e-05
Bladder cancer	Hepatitis B	rs1495741	rs2856718			0	<0.0098	HLA-DRB2	major histocompatibility complex, class II, DR beta 2 (pseudogene)	8.2e-05
Bladder cancer	Hepatitis B	rs1495741	rs2856718			0	<0.0098	HLA-DRB3	major histocompatibility complex, class II, DR beta 3	8.72e-05
Bladder cancer	Hepatitis B	rs1495741	rs2856718			0	<0.0098	HLA-DRB4	major histocompatibility complex, class II, DR beta 4	8.72e-05
Bladder cancer	Hepatitis B	rs1495741	rs2856718			0	<0.0098	HLA-DRB5	major histocompatibility complex, class II, DR beta 5	9.3e-05
Bladder cancer	Hepatitis B	rs1495741	rs2856718			0	<0.0098	HLA-DRB6	major histocompatibility complex, class II, DR beta 6 (pseudogene)	6.78e-05
Bladder cancer	Hepatitis B	rs1495741	rs2856718			0	<0.0098	LOC100133484		7.6e-05
Bladder cancer	Hepatitis B	rs1495741	rs2856718			0	<0.0098	LOC100133583		<3.29e-5
Bladder cancer	Hepatitis B	rs1495741	rs2856718			0	<0.0098	LOC100133661		7.6e-05
Bladder cancer	Hepatitis B	rs1495741	rs2856718			0	<0.0098	LOC100133811		8.2e-05
Bladder cancer	Hepatitis B	rs1495741	rs2856718			0	<0.0098	LOC730415		9.3e-05
Bladder cancer	Hepatitis B	rs1495741	rs2856718			0	<0.0098	RNASE2	ribonuclease, RNase A family, 2 (liver, eosinophil-derived neurotoxin)	9.97e-05
Bladder cancer	Hepatitis B	rs1495741	rs2856718			0	<0.0098	ZNF749	zinc finger protein 749	7.6e-05
Bladder cancer	Hepatocellular carcinoma	rs1495741	rs9275572			0	<0.0098	hCG_1998957		8.72e-05
Bladder cancer	Hepatocellular carcinoma	rs1495741	rs9275572			0	<0.0098	HLA-DQB1	major histocompatibility complex, class II, DQ beta 1	8.2e-05
Bladder cancer	Hepatocellular carcinoma	rs1495741	rs9275572			0	<0.0098	HLA-DQB2	major histocompatibility complex, class II, DQ beta 2	8.72e-05
Bladder cancer	Hepatocellular carcinoma	rs1495741	rs9275572			0	<0.0098	HLA-DRB1	major histocompatibility complex, class II, DR beta 1	6.78e-05
Bladder cancer	Hepatocellular carcinoma	rs1495741	rs9275572			0	<0.0098	HLA-DRB2	major histocompatibility complex, class II, DR beta 2 (pseudogene)	7.6e-05
Bladder cancer	Hepatocellular carcinoma	rs1495741	rs9275572			0	<0.0098	HLA-DRB3	major histocompatibility complex, class II, DR beta 3	8.2e-05
Bladder cancer	Hepatocellular carcinoma	rs1495741	rs9275572			0	<0.0098	HLA-DRB4	major histocompatibility complex, class II, DR beta 4	8.72e-05
Bladder cancer	Hepatocellular carcinoma	rs1495741	rs9275572			0	<0.0098	HLA-DRB5	major histocompatibility complex, class II, DR beta 5	3.29e-05
Bladder cancer	Hepatocellular carcinoma	rs1495741	rs9275572			0	<0.0098	HLA-DRB6	major histocompatibility complex, class II, DR beta 6 (pseudogene)	9.3e-05
Bladder cancer	Hepatocellular carcinoma	rs1495741	rs9275572			0	<0.0098	LOC100133484		8.72e-05
Bladder cancer	Hepatocellular carcinoma	rs1495741	rs9275572			0	<0.0098	LOC100133583		5.45e-05
Bladder cancer	Hepatocellular carcinoma	rs1495741	rs9275572			0	<0.0098	LOC100133661		6.78e-05
Bladder cancer	Hepatocellular carcinoma	rs1495741	rs9275572			0	<0.0098	LOC100133811		5.45e-05
Bladder cancer	Hepatocellular carcinoma	rs1495741	rs9275572			0	<0.0098	LOC730415		8.2e-05
Bladder cancer	Hepatocellular carcinoma	rs1495741	rs9275572			0	<0.0098	RNASE2	ribonuclease, RNase A family, 2 (liver, eosinophil-derived neurotoxin)	8.72e-05
Bladder cancer	Hepatocellular carcinoma	rs1495741	rs9275572			0	<0.0098	ZNF749	zinc finger protein 749	9.3e-05
Bladder cancer	Hodgkin's lymphoma	rs1495741	rs2395185			0	<0.0098	hCG_1998957		8.72e-05
Bladder cancer	Hodgkin's lymphoma	rs1495741	rs2395185			0	<0.0098	HLA-DQB1	major histocompatibility complex, class II, DQ beta 1	5.45e-05
Bladder cancer	Hodgkin's lymphoma	rs1495741	rs2395185			0	<0.0098	HLA-DQB2	major histocompatibility complex, class II, DQ beta 2	9.97e-05
Bladder cancer	Hodgkin's lymphoma	rs1495741	rs2395185			0	<0.0098	HLA-DRB1	major histocompatibility complex, class II, DR beta 1	8.2e-05
Bladder cancer	Hodgkin's lymphoma	rs1495741	rs2395185			0	<0.0098	HLA-DRB2	major histocompatibility complex, class II, DR beta 2 (pseudogene)	6.78e-05
Bladder cancer	Hodgkin's lymphoma	rs1495741	rs2395185			0	<0.0098	HLA-DRB3	major histocompatibility complex, class II, DR beta 3	3.29e-05
Bladder cancer	Hodgkin's lymphoma	rs1495741	rs2395185			0	<0.0098	HLA-DRB4	major histocompatibility complex, class II, DR beta 4	5.45e-05
Bladder cancer	Hodgkin's lymphoma	rs1495741	rs2395185			0	<0.0098	HLA-DRB5	major histocompatibility complex, class II, DR beta 5	6.78e-05
Bladder cancer	Hodgkin's lymphoma	rs1495741	rs2395185			0	<0.0098	HLA-DRB6	major histocompatibility complex, class II, DR beta 6 (pseudogene)	8.2e-05
Bladder cancer	Hodgkin's lymphoma	rs1495741	rs2395185			0	<0.0098	LOC100133484		7.6e-05
Bladder cancer	Hodgkin's lymphoma	rs1495741	rs2395185			0	<0.0098	LOC100133583		8.2e-05
Bladder cancer	Hodgkin's lymphoma	rs1495741	rs2395185			0	<0.0098	LOC100133661		6.78e-05
Bladder cancer	Hodgkin's lymphoma	rs1495741	rs2395185			0	<0.0098	LOC100133811		5.45e-05
Bladder cancer	Hodgkin's lymphoma	rs1495741	rs2395185			0	<0.0098	LOC730415		0.000115372
Bladder cancer	Hodgkin's lymphoma	rs1495741	rs2395185			0	<0.0098	RNASE2	ribonuclease, RNase A family, 2 (liver, eosinophil-derived neurotoxin)	9.3e-05
Bladder cancer	Hodgkin's lymphoma	rs1495741	rs2395185			0	<0.0098	ZNF749	zinc finger protein 749	8.72e-05
Bladder cancer	Hodgkin's lymphoma	rs1495741	rs6903608			0	<0.0098	hCG_1998957		8.2e-05
Bladder cancer	Hodgkin's lymphoma	rs1495741	rs6903608			0	<0.0098	HLA-DQB1	major histocompatibility complex, class II, DQ beta 1	7.6e-05
Bladder cancer	Hodgkin's lymphoma	rs1495741	rs6903608			0	<0.0098	HLA-DQB2	major histocompatibility complex, class II, DQ beta 2	7.6e-05
Bladder cancer	Hodgkin's lymphoma	rs1495741	rs6903608			0	<0.0098	HLA-DRB1	major histocompatibility complex, class II, DR beta 1	8.72e-05
Bladder cancer	Hodgkin's lymphoma	rs1495741	rs6903608			0	<0.0098	HLA-DRB2	major histocompatibility complex, class II, DR beta 2 (pseudogene)	9.3e-05
Bladder cancer	Hodgkin's lymphoma	rs1495741	rs6903608			0	<0.0098	HLA-DRB3	major histocompatibility complex, class II, DR beta 3	7.6e-05
Bladder cancer	Hodgkin's lymphoma	rs1495741	rs6903608			0	<0.0098	HLA-DRB4	major histocompatibility complex, class II, DR beta 4	9.3e-05
Bladder cancer	Hodgkin's lymphoma	rs1495741	rs6903608			0	<0.0098	HLA-DRB5	major histocompatibility complex, class II, DR beta 5	5.45e-05
Bladder cancer	Hodgkin's lymphoma	rs1495741	rs6903608			0	<0.0098	HLA-DRB6	major histocompatibility complex, class II, DR beta 6 (pseudogene)	8.72e-05
Bladder cancer	Hodgkin's lymphoma	rs1495741	rs6903608			0	<0.0098	LOC100133484		7.6e-05
Bladder cancer	Hodgkin's lymphoma	rs1495741	rs6903608			0	<0.0098	LOC100133583		8.2e-05
Bladder cancer	Hodgkin's lymphoma	rs1495741	rs6903608			0	<0.0098	LOC100133661		9.3e-05
Bladder cancer	Hodgkin's lymphoma	rs1495741	rs6903608			0	<0.0098	LOC100133811		6.78e-05
Bladder cancer	Hodgkin's lymphoma	rs1495741	rs6903608			0	<0.0098	LOC730415		6.78e-05
Bladder cancer	Hodgkin's lymphoma	rs1495741	rs6903608			0	<0.0098	RNASE2	ribonuclease, RNase A family, 2 (liver, eosinophil-derived neurotoxin)	7.6e-05
Bladder cancer	Hodgkin's lymphoma	rs1495741	rs6903608			0	<0.0098	ZNF749	zinc finger protein 749	8.72e-05
Bladder cancer	Hypothyroidism	rs1495741	rs3129720			0	<0.0098	hCG_1998957		7.6e-05
Bladder cancer	Hypothyroidism	rs1495741	rs3129720			0	<0.0098	HLA-DQB1	major histocompatibility complex, class II, DQ beta 1	9.3e-05
Bladder cancer	Hypothyroidism	rs1495741	rs3129720			0	<0.0098	HLA-DQB2	major histocompatibility complex, class II, DQ beta 2	0.000107093
Bladder cancer	Hypothyroidism	rs1495741	rs3129720			0	<0.0098	HLA-DRB1	major histocompatibility complex, class II, DR beta 1	8.2e-05
Bladder cancer	Hypothyroidism	rs1495741	rs3129720			0	<0.0098	HLA-DRB2	major histocompatibility complex, class II, DR beta 2 (pseudogene)	8.72e-05
Bladder cancer	Hypothyroidism	rs1495741	rs3129720			0	<0.0098	HLA-DRB3	major histocompatibility complex, class II, DR beta 3	7.6e-05
Bladder cancer	Hypothyroidism	rs1495741	rs3129720			0	<0.0098	HLA-DRB4	major histocompatibility complex, class II, DR beta 4	6.78e-05
Bladder cancer	Hypothyroidism	rs1495741	rs3129720			0	<0.0098	HLA-DRB5	major histocompatibility complex, class II, DR beta 5	8.2e-05
Bladder cancer	Hypothyroidism	rs1495741	rs3129720			0	<0.0098	HLA-DRB6	major histocompatibility complex, class II, DR beta 6 (pseudogene)	8.2e-05
Bladder cancer	Hypothyroidism	rs1495741	rs3129720			0	<0.0098	LOC100133484		9.97e-05
Bladder cancer	Hypothyroidism	rs1495741	rs3129720			0	<0.0098	LOC100133583		9.97e-05
Bladder cancer	Hypothyroidism	rs1495741	rs3129720			0	<0.0098	LOC100133661		9.97e-05
Bladder cancer	Hypothyroidism	rs1495741	rs3129720			0	<0.0098	LOC100133811		0.000124221
Bladder cancer	Hypothyroidism	rs1495741	rs3129720			0	<0.0098	LOC730415		9.97e-05
Bladder cancer	Hypothyroidism	rs1495741	rs3129720			0	<0.0098	RNASE2	ribonuclease, RNase A family, 2 (liver, eosinophil-derived neurotoxin)	9.3e-05
Bladder cancer	Hypothyroidism	rs1495741	rs3129720			0	<0.0098	ZNF749	zinc finger protein 749	5.45e-05
Bladder cancer	Immunoglobulin A	rs1495741	rs9271366			0	<0.0098	hCG_1998957		8.2e-05
Bladder cancer	Immunoglobulin A	rs1495741	rs9271366			0	<0.0098	HLA-DQB1	major histocompatibility complex, class II, DQ beta 1	7.6e-05
Bladder cancer	Immunoglobulin A	rs1495741	rs9271366			0	<0.0098	HLA-DQB2	major histocompatibility complex, class II, DQ beta 2	7.6e-05
Bladder cancer	Immunoglobulin A	rs1495741	rs9271366			0	<0.0098	HLA-DRB1	major histocompatibility complex, class II, DR beta 1	9.3e-05
Bladder cancer	Immunoglobulin A	rs1495741	rs9271366			0	<0.0098	HLA-DRB2	major histocompatibility complex, class II, DR beta 2 (pseudogene)	9.97e-05
Bladder cancer	Immunoglobulin A	rs1495741	rs9271366			0	<0.0098	HLA-DRB3	major histocompatibility complex, class II, DR beta 3	9.97e-05
Bladder cancer	Immunoglobulin A	rs1495741	rs9271366			0	<0.0098	HLA-DRB4	major histocompatibility complex, class II, DR beta 4	8.2e-05
Bladder cancer	Immunoglobulin A	rs1495741	rs9271366			0	<0.0098	HLA-DRB5	major histocompatibility complex, class II, DR beta 5	7.6e-05
Bladder cancer	Immunoglobulin A	rs1495741	rs9271366			0	<0.0098	HLA-DRB6	major histocompatibility complex, class II, DR beta 6 (pseudogene)	7.6e-05
Bladder cancer	Immunoglobulin A	rs1495741	rs9271366			0	<0.0098	LOC100133484		5.45e-05
Bladder cancer	Immunoglobulin A	rs1495741	rs9271366			0	<0.0098	LOC100133583		8.2e-05
Bladder cancer	Immunoglobulin A	rs1495741	rs9271366			0	<0.0098	LOC100133661		6.78e-05
Bladder cancer	Immunoglobulin A	rs1495741	rs9271366			0	<0.0098	LOC100133811		5.45e-05
Bladder cancer	Immunoglobulin A	rs1495741	rs9271366			0	<0.0098	LOC730415		7.6e-05
Bladder cancer	Immunoglobulin A	rs1495741	rs9271366			0	<0.0098	RNASE2	ribonuclease, RNase A family, 2 (liver, eosinophil-derived neurotoxin)	8.2e-05
Bladder cancer	Immunoglobulin A	rs1495741	rs9271366			0	<0.0098	ZNF749	zinc finger protein 749	8.72e-05
Bladder cancer	Inflammatory bowel disease	rs1495741	rs9271366			0	<0.0098	hCG_1998957		8.2e-05
Bladder cancer	Inflammatory bowel disease	rs1495741	rs9271366			0	<0.0098	HLA-DQB1	major histocompatibility complex, class II, DQ beta 1	7.6e-05
Bladder cancer	Inflammatory bowel disease	rs1495741	rs9271366			0	<0.0098	HLA-DQB2	major histocompatibility complex, class II, DQ beta 2	7.6e-05
Bladder cancer	Inflammatory bowel disease	rs1495741	rs9271366			0	<0.0098	HLA-DRB1	major histocompatibility complex, class II, DR beta 1	9.3e-05
Bladder cancer	Inflammatory bowel disease	rs1495741	rs9271366			0	<0.0098	HLA-DRB2	major histocompatibility complex, class II, DR beta 2 (pseudogene)	9.97e-05
Bladder cancer	Inflammatory bowel disease	rs1495741	rs9271366			0	<0.0098	HLA-DRB3	major histocompatibility complex, class II, DR beta 3	9.97e-05
Bladder cancer	Inflammatory bowel disease	rs1495741	rs9271366			0	<0.0098	HLA-DRB4	major histocompatibility complex, class II, DR beta 4	8.2e-05
Bladder cancer	Inflammatory bowel disease	rs1495741	rs9271366			0	<0.0098	HLA-DRB5	major histocompatibility complex, class II, DR beta 5	7.6e-05
Bladder cancer	Inflammatory bowel disease	rs1495741	rs9271366			0	<0.0098	HLA-DRB6	major histocompatibility complex, class II, DR beta 6 (pseudogene)	7.6e-05
Bladder cancer	Inflammatory bowel disease	rs1495741	rs9271366			0	<0.0098	LOC100133484		5.45e-05
Bladder cancer	Inflammatory bowel disease	rs1495741	rs9271366			0	<0.0098	LOC100133583		8.2e-05
Bladder cancer	Inflammatory bowel disease	rs1495741	rs9271366			0	<0.0098	LOC100133661		6.78e-05
Bladder cancer	Inflammatory bowel disease	rs1495741	rs9271366			0	<0.0098	LOC100133811		5.45e-05
Bladder cancer	Inflammatory bowel disease	rs1495741	rs9271366			0	<0.0098	LOC730415		7.6e-05
Bladder cancer	Inflammatory bowel disease	rs1495741	rs9271366			0	<0.0098	RNASE2	ribonuclease, RNase A family, 2 (liver, eosinophil-derived neurotoxin)	8.2e-05
Bladder cancer	Inflammatory bowel disease	rs1495741	rs9271366			0	<0.0098	ZNF749	zinc finger protein 749	8.72e-05
Bladder cancer	Lumiracoxib-related liver injury	rs1495741	rs3129900		C6orf10	0	<0.0098	hCG_1998957		8.2e-05
Bladder cancer	Lumiracoxib-related liver injury	rs1495741	rs3129900		C6orf10	0	<0.0098	HLA-DQB1	major histocompatibility complex, class II, DQ beta 1	8.2e-05
Bladder cancer	Lumiracoxib-related liver injury	rs1495741	rs3129900		C6orf10	0	<0.0098	HLA-DQB2	major histocompatibility complex, class II, DQ beta 2	9.3e-05
Bladder cancer	Lumiracoxib-related liver injury	rs1495741	rs3129900		C6orf10	0	<0.0098	HLA-DRB1	major histocompatibility complex, class II, DR beta 1	6.78e-05
Bladder cancer	Lumiracoxib-related liver injury	rs1495741	rs3129900		C6orf10	0	<0.0098	HLA-DRB2	major histocompatibility complex, class II, DR beta 2 (pseudogene)	3.29e-05
Bladder cancer	Lumiracoxib-related liver injury	rs1495741	rs3129900		C6orf10	0	<0.0098	HLA-DRB3	major histocompatibility complex, class II, DR beta 3	8.72e-05
Bladder cancer	Lumiracoxib-related liver injury	rs1495741	rs3129900		C6orf10	0	<0.0098	HLA-DRB4	major histocompatibility complex, class II, DR beta 4	8.72e-05
Bladder cancer	Lumiracoxib-related liver injury	rs1495741	rs3129900		C6orf10	0	<0.0098	HLA-DRB5	major histocompatibility complex, class II, DR beta 5	8.2e-05
Bladder cancer	Lumiracoxib-related liver injury	rs1495741	rs3129900		C6orf10	0	<0.0098	HLA-DRB6	major histocompatibility complex, class II, DR beta 6 (pseudogene)	9.3e-05
Bladder cancer	Lumiracoxib-related liver injury	rs1495741	rs3129900		C6orf10	0	<0.0098	LOC100133484		8.2e-05
Bladder cancer	Lumiracoxib-related liver injury	rs1495741	rs3129900		C6orf10	0	<0.0098	LOC100133583		5.45e-05
Bladder cancer	Lumiracoxib-related liver injury	rs1495741	rs3129900		C6orf10	0	<0.0098	LOC100133661		6.78e-05
Bladder cancer	Lumiracoxib-related liver injury	rs1495741	rs3129900		C6orf10	0	<0.0098	LOC100133811		8.72e-05
Bladder cancer	Lumiracoxib-related liver injury	rs1495741	rs3129900		C6orf10	0	<0.0098	LOC730415		8.2e-05
Bladder cancer	Lumiracoxib-related liver injury	rs1495741	rs3129900		C6orf10	0	<0.0098	RNASE2	ribonuclease, RNase A family, 2 (liver, eosinophil-derived neurotoxin)	8.2e-05
Bladder cancer	Lumiracoxib-related liver injury	rs1495741	rs3129900		C6orf10	0	<0.0098	ZNF749	zinc finger protein 749	8.72e-05
Bladder cancer	Multiple sclerosis	rs1495741	rs3129889			0	<0.0098	hCG_1998957		<3.29e-5
Bladder cancer	Multiple sclerosis	rs1495741	rs3129889			0	<0.0098	HLA-DQB1	major histocompatibility complex, class II, DQ beta 1	9.97e-05
Bladder cancer	Multiple sclerosis	rs1495741	rs3129889			0	<0.0098	HLA-DQB2	major histocompatibility complex, class II, DQ beta 2	7.6e-05
Bladder cancer	Multiple sclerosis	rs1495741	rs3129889			0	<0.0098	HLA-DRB1	major histocompatibility complex, class II, DR beta 1	9.3e-05
Bladder cancer	Multiple sclerosis	rs1495741	rs3129889			0	<0.0098	HLA-DRB2	major histocompatibility complex, class II, DR beta 2 (pseudogene)	6.78e-05
Bladder cancer	Multiple sclerosis	rs1495741	rs3129889			0	<0.0098	HLA-DRB3	major histocompatibility complex, class II, DR beta 3	5.45e-05
Bladder cancer	Multiple sclerosis	rs1495741	rs3129889			0	<0.0098	HLA-DRB4	major histocompatibility complex, class II, DR beta 4	6.78e-05
Bladder cancer	Multiple sclerosis	rs1495741	rs3129889			0	<0.0098	HLA-DRB5	major histocompatibility complex, class II, DR beta 5	9.3e-05
Bladder cancer	Multiple sclerosis	rs1495741	rs3129889			0	<0.0098	HLA-DRB6	major histocompatibility complex, class II, DR beta 6 (pseudogene)	9.97e-05
Bladder cancer	Multiple sclerosis	rs1495741	rs3129889			0	<0.0098	LOC100133484		5.45e-05
Bladder cancer	Multiple sclerosis	rs1495741	rs3129889			0	<0.0098	LOC100133583		0.000115372
Bladder cancer	Multiple sclerosis	rs1495741	rs3129889			0	<0.0098	LOC100133661		9.3e-05
Bladder cancer	Multiple sclerosis	rs1495741	rs3129889			0	<0.0098	LOC100133811		8.72e-05
Bladder cancer	Multiple sclerosis	rs1495741	rs3129889			0	<0.0098	LOC730415		7.6e-05
Bladder cancer	Multiple sclerosis	rs1495741	rs3129889			0	<0.0098	RNASE2	ribonuclease, RNase A family, 2 (liver, eosinophil-derived neurotoxin)	8.72e-05
Bladder cancer	Multiple sclerosis	rs1495741	rs3129889			0	<0.0098	ZNF749	zinc finger protein 749	0.000124221
Bladder cancer	Multiple sclerosis	rs1495741	rs3129934		C6orf10	0	<0.0098	hCG_1998957		5.45e-05
Bladder cancer	Multiple sclerosis	rs1495741	rs3129934		C6orf10	0	<0.0098	HLA-DQB1	major histocompatibility complex, class II, DQ beta 1	6.78e-05
Bladder cancer	Multiple sclerosis	rs1495741	rs3129934		C6orf10	0	<0.0098	HLA-DQB2	major histocompatibility complex, class II, DQ beta 2	8.72e-05
Bladder cancer	Multiple sclerosis	rs1495741	rs3129934		C6orf10	0	<0.0098	HLA-DRB1	major histocompatibility complex, class II, DR beta 1	3.29e-05
Bladder cancer	Multiple sclerosis	rs1495741	rs3129934		C6orf10	0	<0.0098	HLA-DRB2	major histocompatibility complex, class II, DR beta 2 (pseudogene)	8.2e-05
Bladder cancer	Multiple sclerosis	rs1495741	rs3129934		C6orf10	0	<0.0098	HLA-DRB3	major histocompatibility complex, class II, DR beta 3	3.29e-05
Bladder cancer	Multiple sclerosis	rs1495741	rs3129934		C6orf10	0	<0.0098	HLA-DRB4	major histocompatibility complex, class II, DR beta 4	7.6e-05
Bladder cancer	Multiple sclerosis	rs1495741	rs3129934		C6orf10	0	<0.0098	HLA-DRB5	major histocompatibility complex, class II, DR beta 5	6.78e-05
Bladder cancer	Multiple sclerosis	rs1495741	rs3129934		C6orf10	0	<0.0098	HLA-DRB6	major histocompatibility complex, class II, DR beta 6 (pseudogene)	5.45e-05
Bladder cancer	Multiple sclerosis	rs1495741	rs3129934		C6orf10	0	<0.0098	LOC100133484		8.2e-05
Bladder cancer	Multiple sclerosis	rs1495741	rs3129934		C6orf10	0	<0.0098	LOC100133583		7.6e-05
Bladder cancer	Multiple sclerosis	rs1495741	rs3129934		C6orf10	0	<0.0098	LOC100133661		5.45e-05
Bladder cancer	Multiple sclerosis	rs1495741	rs3129934		C6orf10	0	<0.0098	LOC100133811		5.45e-05
Bladder cancer	Multiple sclerosis	rs1495741	rs3129934		C6orf10	0	<0.0098	LOC730415		5.45e-05
Bladder cancer	Multiple sclerosis	rs1495741	rs3129934		C6orf10	0	<0.0098	RNASE2	ribonuclease, RNase A family, 2 (liver, eosinophil-derived neurotoxin)	0.000115372
Bladder cancer	Multiple sclerosis	rs1495741	rs3129934		C6orf10	0	<0.0098	ZNF749	zinc finger protein 749	3.29e-05
Bladder cancer	Multiple sclerosis	rs1495741	rs3135338			0	<0.0098	hCG_1998957		0.000115372
Bladder cancer	Multiple sclerosis	rs1495741	rs3135338			0	<0.0098	HLA-DQB1	major histocompatibility complex, class II, DQ beta 1	8.72e-05
Bladder cancer	Multiple sclerosis	rs1495741	rs3135338			0	<0.0098	HLA-DQB2	major histocompatibility complex, class II, DQ beta 2	6.78e-05
Bladder cancer	Multiple sclerosis	rs1495741	rs3135338			0	<0.0098	HLA-DRB1	major histocompatibility complex, class II, DR beta 1	9.3e-05
Bladder cancer	Multiple sclerosis	rs1495741	rs3135338			0	<0.0098	HLA-DRB2	major histocompatibility complex, class II, DR beta 2 (pseudogene)	9.97e-05
Bladder cancer	Multiple sclerosis	rs1495741	rs3135338			0	<0.0098	HLA-DRB3	major histocompatibility complex, class II, DR beta 3	7.6e-05
Bladder cancer	Multiple sclerosis	rs1495741	rs3135338			0	<0.0098	HLA-DRB4	major histocompatibility complex, class II, DR beta 4	8.2e-05
Bladder cancer	Multiple sclerosis	rs1495741	rs3135338			0	<0.0098	HLA-DRB5	major histocompatibility complex, class II, DR beta 5	7.6e-05
Bladder cancer	Multiple sclerosis	rs1495741	rs3135338			0	<0.0098	HLA-DRB6	major histocompatibility complex, class II, DR beta 6 (pseudogene)	5.45e-05
Bladder cancer	Multiple sclerosis	rs1495741	rs3135338			0	<0.0098	LOC100133484		7.6e-05
Bladder cancer	Multiple sclerosis	rs1495741	rs3135338			0	<0.0098	LOC100133583		9.3e-05
Bladder cancer	Multiple sclerosis	rs1495741	rs3135338			0	<0.0098	LOC100133661		5.45e-05
Bladder cancer	Multiple sclerosis	rs1495741	rs3135338			0	<0.0098	LOC100133811		3.29e-05
Bladder cancer	Multiple sclerosis	rs1495741	rs3135338			0	<0.0098	LOC730415		7.6e-05
Bladder cancer	Multiple sclerosis	rs1495741	rs3135338			0	<0.0098	RNASE2	ribonuclease, RNase A family, 2 (liver, eosinophil-derived neurotoxin)	5.45e-05
Bladder cancer	Multiple sclerosis	rs1495741	rs3135338			0	<0.0098	ZNF749	zinc finger protein 749	6.78e-05
Bladder cancer	Multiple sclerosis	rs1495741	rs3135388		HLA-DRA	0	<0.0098	hCG_1998957		8.2e-05
Bladder cancer	Multiple sclerosis	rs1495741	rs3135388		HLA-DRA	0	<0.0098	HLA-DQB1	major histocompatibility complex, class II, DQ beta 1	7.6e-05
Bladder cancer	Multiple sclerosis	rs1495741	rs3135388		HLA-DRA	0	<0.0098	HLA-DQB2	major histocompatibility complex, class II, DQ beta 2	7.6e-05
Bladder cancer	Multiple sclerosis	rs1495741	rs3135388		HLA-DRA	0	<0.0098	HLA-DRB1	major histocompatibility complex, class II, DR beta 1	5.45e-05
Bladder cancer	Multiple sclerosis	rs1495741	rs3135388		HLA-DRA	0	<0.0098	HLA-DRB2	major histocompatibility complex, class II, DR beta 2 (pseudogene)	8.2e-05
Bladder cancer	Multiple sclerosis	rs1495741	rs3135388		HLA-DRA	0	<0.0098	HLA-DRB3	major histocompatibility complex, class II, DR beta 3	6.78e-05
Bladder cancer	Multiple sclerosis	rs1495741	rs3135388		HLA-DRA	0	<0.0098	HLA-DRB4	major histocompatibility complex, class II, DR beta 4	8.72e-05
Bladder cancer	Multiple sclerosis	rs1495741	rs3135388		HLA-DRA	0	<0.0098	HLA-DRB5	major histocompatibility complex, class II, DR beta 5	7.6e-05
Bladder cancer	Multiple sclerosis	rs1495741	rs3135388		HLA-DRA	0	<0.0098	HLA-DRB6	major histocompatibility complex, class II, DR beta 6 (pseudogene)	7.6e-05
Bladder cancer	Multiple sclerosis	rs1495741	rs3135388		HLA-DRA	0	<0.0098	LOC100133484		9.3e-05
Bladder cancer	Multiple sclerosis	rs1495741	rs3135388		HLA-DRA	0	<0.0098	LOC100133583		8.2e-05
Bladder cancer	Multiple sclerosis	rs1495741	rs3135388		HLA-DRA	0	<0.0098	LOC100133661		8.72e-05
Bladder cancer	Multiple sclerosis	rs1495741	rs3135388		HLA-DRA	0	<0.0098	LOC100133811		3.29e-05
Bladder cancer	Multiple sclerosis	rs1495741	rs3135388		HLA-DRA	0	<0.0098	LOC730415		7.6e-05
Bladder cancer	Multiple sclerosis	rs1495741	rs3135388		HLA-DRA	0	<0.0098	RNASE2	ribonuclease, RNase A family, 2 (liver, eosinophil-derived neurotoxin)	8.2e-05
Bladder cancer	Multiple sclerosis	rs1495741	rs3135388		HLA-DRA	0	<0.0098	ZNF749	zinc finger protein 749	5.45e-05
Bladder cancer	Multiple sclerosis	rs1495741	rs9271366			0	<0.0098	hCG_1998957		8.2e-05
Bladder cancer	Multiple sclerosis	rs1495741	rs9271366			0	<0.0098	HLA-DQB1	major histocompatibility complex, class II, DQ beta 1	7.6e-05
Bladder cancer	Multiple sclerosis	rs1495741	rs9271366			0	<0.0098	HLA-DQB2	major histocompatibility complex, class II, DQ beta 2	7.6e-05
Bladder cancer	Multiple sclerosis	rs1495741	rs9271366			0	<0.0098	HLA-DRB1	major histocompatibility complex, class II, DR beta 1	9.3e-05
Bladder cancer	Multiple sclerosis	rs1495741	rs9271366			0	<0.0098	HLA-DRB2	major histocompatibility complex, class II, DR beta 2 (pseudogene)	9.97e-05
Bladder cancer	Multiple sclerosis	rs1495741	rs9271366			0	<0.0098	HLA-DRB3	major histocompatibility complex, class II, DR beta 3	9.97e-05
[truncated: 28,134 more rows]
