# Supplementary material for: Integrative genomics analyses unveil downstream biological effectors of disease-specific polymorphisms buried in intergenic regions
Source: NPJ Genom Med. 2016 Apr 27;1:16006–. doi: 10.1038/npjgenmed.2016.6 (PMC4966659; doi:10.1038/npjgenmed.2016.6)
Supplement: Supplementary Data 3 [file npjgenmed20166-s4.xls]

## Sheet: trait_mf_fdr0.5_all.out
Supplementary Data 3: List of 1,412 Lead SNP-pairs with significant GO molecular function (GO-MF) similarity (FDR<0.05) from 1,660,328 tested Lead SNP-pairs. In addition, the significance of GO-MF overlap was tested empirically (last three columns) and each overlapping GO-MF of a significant Lead SNP-pair is listed separately in the row.
Disease 1	Disease 2	SNP1	SNP2	hostgene 1	hostgene 2	LD: SNP1-SNP2	FDR of GO-MF similarity	GO-MF ID	GO-MF term	FDR of GO-MF overlap
Body mass index	Body mass index	rs571312	rs9816226			0	0.0153631	NS	NS	NS
Hodgkin's lymphoma	Hodgkin's lymphoma	rs2395185	rs6903608			0.344	0.0247504	GO:0016894	endonuclease activity, active with either ribo- or deoxyribonucleic acids and producing 3'-phosphomonoesters	0.0237251
Hodgkin's lymphoma	Hodgkin's lymphoma	rs2395185	rs6903608			0.344	0.0247504	GO:0004521	endoribonuclease activity	0.0436578
Hodgkin's lymphoma	Hodgkin's lymphoma	rs2395185	rs6903608			0.344	0.0247504	GO:0016892	endoribonuclease activity, producing 3'-phosphomonoesters	<0.014
Hodgkin's lymphoma	Hodgkin's lymphoma	rs2395185	rs6903608			0.344	0.0247504	GO:0004522	pancreatic ribonuclease activity	<0.014
Metabolite levels	Metabolite levels	rs6807064	rs9354308	ATP2B2		0	0.0422047	NS	NS	NS
Multiple sclerosis	Multiple sclerosis	rs3129889	rs3135338			0.514	0.0153631	GO:0016894	endonuclease activity, active with either ribo- or deoxyribonucleic acids and producing 3'-phosphomonoesters	0.0297767
Multiple sclerosis	Multiple sclerosis	rs3129889	rs3135338			0.514	0.0153631	GO:0004521	endoribonuclease activity	0.0481385
Multiple sclerosis	Multiple sclerosis	rs3129889	rs3135338			0.514	0.0153631	GO:0016892	endoribonuclease activity, producing 3'-phosphomonoesters	0.0269624
Multiple sclerosis	Multiple sclerosis	rs3129889	rs3135338			0.514	0.0153631	GO:0004522	pancreatic ribonuclease activity	0.0237251
Multiple sclerosis	Multiple sclerosis	rs3129934	rs3135338	C6orf10		0.514	<0.015	GO:0016894	endonuclease activity, active with either ribo- or deoxyribonucleic acids and producing 3'-phosphomonoesters	0.0200769
Multiple sclerosis	Multiple sclerosis	rs3129934	rs3135338	C6orf10		0.514	<0.015	GO:0004521	endoribonuclease activity	0.0404163
Multiple sclerosis	Multiple sclerosis	rs3129934	rs3135338	C6orf10		0.514	<0.015	GO:0016892	endoribonuclease activity, producing 3'-phosphomonoesters	0.0141963
Multiple sclerosis	Multiple sclerosis	rs3129934	rs3135338	C6orf10		0.514	<0.015	GO:0004522	pancreatic ribonuclease activity	<0.014
Multiple sclerosis	Multiple sclerosis	rs3129934	rs9271366	C6orf10		0	0.0153631	GO:0016894	endonuclease activity, active with either ribo- or deoxyribonucleic acids and producing 3'-phosphomonoesters	0.0141963
Multiple sclerosis	Multiple sclerosis	rs3129934	rs9271366	C6orf10		0	0.0153631	GO:0004521	endoribonuclease activity	0.0269624
Multiple sclerosis	Multiple sclerosis	rs3129934	rs9271366	C6orf10		0	0.0153631	GO:0016892	endoribonuclease activity, producing 3'-phosphomonoesters	<0.014
Multiple sclerosis	Multiple sclerosis	rs3129934	rs9271366	C6orf10		0	0.0153631	GO:0004522	pancreatic ribonuclease activity	<0.014
Multiple sclerosis	Multiple sclerosis	rs3135338	rs3135388		HLA-DRA	0.514	0.0153631	GO:0016894	endonuclease activity, active with either ribo- or deoxyribonucleic acids and producing 3'-phosphomonoesters	0.0141963
Multiple sclerosis	Multiple sclerosis	rs3135338	rs3135388		HLA-DRA	0.514	0.0153631	GO:0004521	endoribonuclease activity	0.0404163
Multiple sclerosis	Multiple sclerosis	rs3135338	rs3135388		HLA-DRA	0.514	0.0153631	GO:0016892	endoribonuclease activity, producing 3'-phosphomonoesters	0.0141963
Multiple sclerosis	Multiple sclerosis	rs3135338	rs3135388		HLA-DRA	0.514	0.0153631	GO:0004522	pancreatic ribonuclease activity	<0.014
Multiple sclerosis	Multiple sclerosis	rs3135338	rs9271366			0.514	0.0153631	GO:0016894	endonuclease activity, active with either ribo- or deoxyribonucleic acids and producing 3'-phosphomonoesters	0.0297767
Multiple sclerosis	Multiple sclerosis	rs3135338	rs9271366			0.514	0.0153631	GO:0004521	endoribonuclease activity	0.0466975
Multiple sclerosis	Multiple sclerosis	rs3135338	rs9271366			0.514	0.0153631	GO:0016892	endoribonuclease activity, producing 3'-phosphomonoesters	0.0200769
Multiple sclerosis	Multiple sclerosis	rs3135338	rs9271366			0.514	0.0153631	GO:0004522	pancreatic ribonuclease activity	<0.014
Nasopharyngeal carcinoma	Nasopharyngeal carcinoma	rs2517713	rs3129055			0	<0.015	GO:0030881	beta-2-microglobulin binding	0.0237251
Nasopharyngeal carcinoma	Nasopharyngeal carcinoma	rs2517713	rs3129055			0	<0.015	GO:0032393	MHC class I receptor activity	0.0141963
Nasopharyngeal carcinoma	Nasopharyngeal carcinoma	rs2517713	rs3129055			0	<0.015	GO:0046703	natural killer cell lectin-like receptor binding	0.0237251
Nasopharyngeal carcinoma	Nasopharyngeal carcinoma	rs2860580	rs3129055			0	0.0247504	GO:0030881	beta-2-microglobulin binding	0.0200769
Nasopharyngeal carcinoma	Nasopharyngeal carcinoma	rs2860580	rs3129055			0	0.0247504	GO:0032393	MHC class I receptor activity	0.0141963
Nasopharyngeal carcinoma	Nasopharyngeal carcinoma	rs2860580	rs3129055			0	0.0247504	GO:0046703	natural killer cell lectin-like receptor binding	0.0200769
Nodular sclerosis Hodgkin lymphoma	Nodular sclerosis Hodgkin lymphoma	rs6903608	rs9268528			0.038	0.0247504	GO:0016894	endonuclease activity, active with either ribo- or deoxyribonucleic acids and producing 3'-phosphomonoesters	0.0237251
Nodular sclerosis Hodgkin lymphoma	Nodular sclerosis Hodgkin lymphoma	rs6903608	rs9268528			0.038	0.0247504	GO:0004521	endoribonuclease activity	0.0385173
Nodular sclerosis Hodgkin lymphoma	Nodular sclerosis Hodgkin lymphoma	rs6903608	rs9268528			0.038	0.0247504	GO:0016892	endoribonuclease activity, producing 3'-phosphomonoesters	0.0141963
Nodular sclerosis Hodgkin lymphoma	Nodular sclerosis Hodgkin lymphoma	rs6903608	rs9268528			0.038	0.0247504	GO:0004522	pancreatic ribonuclease activity	0.0141963
Nodular sclerosis Hodgkin lymphoma	Nodular sclerosis Hodgkin lymphoma	rs6903608	rs9268542			0.038	0.0153631	GO:0016894	endonuclease activity, active with either ribo- or deoxyribonucleic acids and producing 3'-phosphomonoesters	0.0321867
Nodular sclerosis Hodgkin lymphoma	Nodular sclerosis Hodgkin lymphoma	rs6903608	rs9268542			0.038	0.0153631	GO:0004521	endoribonuclease activity	0.0466975
Nodular sclerosis Hodgkin lymphoma	Nodular sclerosis Hodgkin lymphoma	rs6903608	rs9268542			0.038	0.0153631	GO:0016892	endoribonuclease activity, producing 3'-phosphomonoesters	0.0237251
Nodular sclerosis Hodgkin lymphoma	Nodular sclerosis Hodgkin lymphoma	rs6903608	rs9268542			0.038	0.0153631	GO:0004522	pancreatic ribonuclease activity	0.0200769
Prostate cancer	Prostate cancer	rs6545977	rs721048		EHBP1	0.114	0.0247504	NS	NS	NS
Psoriasis	Psoriasis	rs1265181	rs3134792			0.539	0.0247504	GO:0030881	beta-2-microglobulin binding	0.0237251
Psoriasis	Psoriasis	rs1265181	rs3134792			0.539	0.0247504	GO:0032393	MHC class I receptor activity	0.0237251
Psoriasis	Psoriasis	rs1265181	rs3134792			0.539	0.0247504	GO:0046703	natural killer cell lectin-like receptor binding	0.0237251
Rheumatoid arthritis	Rheumatoid arthritis	rs1063635	rs615672	MICA		0	<0.015	GO:0030881	beta-2-microglobulin binding	0.0141963
Rheumatoid arthritis	Rheumatoid arthritis	rs1063635	rs615672	MICA		0	<0.015	GO:0032393	MHC class I receptor activity	0.0141963
Rheumatoid arthritis	Rheumatoid arthritis	rs1063635	rs615672	MICA		0	<0.015	GO:0046703	natural killer cell lectin-like receptor binding	0.0141963
Rheumatoid arthritis	Rheumatoid arthritis	rs1063635	rs7404928	MICA	PRKCB	0	<0.015	GO:0030881	beta-2-microglobulin binding	0.0141963
Rheumatoid arthritis	Rheumatoid arthritis	rs1063635	rs7404928	MICA	PRKCB	0	<0.015	GO:0032393	MHC class I receptor activity	0.0141963
Rheumatoid arthritis	Rheumatoid arthritis	rs1063635	rs7404928	MICA	PRKCB	0	<0.015	GO:0046703	natural killer cell lectin-like receptor binding	0.0141963
Rheumatoid arthritis	Rheumatoid arthritis	rs615672	rs7404928		PRKCB	0	0.0153631	GO:0030881	beta-2-microglobulin binding	0.0141963
Rheumatoid arthritis	Rheumatoid arthritis	rs615672	rs7404928		PRKCB	0	0.0153631	GO:0032393	MHC class I receptor activity	<0.014
Rheumatoid arthritis	Rheumatoid arthritis	rs615672	rs7404928		PRKCB	0	0.0153631	GO:0046703	natural killer cell lectin-like receptor binding	0.0141963
Rheumatoid arthritis	Rheumatoid arthritis	rs6457620	rs9268853			0	0.0422047	GO:0016894	endonuclease activity, active with either ribo- or deoxyribonucleic acids and producing 3'-phosphomonoesters	0.0297767
Rheumatoid arthritis	Rheumatoid arthritis	rs6457620	rs9268853			0	0.0422047	GO:0016892	endoribonuclease activity, producing 3'-phosphomonoesters	0.0237251
Rheumatoid arthritis	Rheumatoid arthritis	rs6457620	rs9268853			0	0.0422047	GO:0004522	pancreatic ribonuclease activity	0.0237251
Type 1 diabetes	Type 1 diabetes	rs11171739	rs478222		EFR3B	0	0.0247504	NS	NS	NS
Type 1 diabetes	Type 1 diabetes	rs2292239	rs478222	ERBB3	EFR3B	0	0.0336185	NS	NS	NS
Type 1 diabetes	Type 1 diabetes	rs9268645	rs9272346	HLA-DRA	HLA-DQA1	0.157	0.0247504	GO:0016894	endonuclease activity, active with either ribo- or deoxyribonucleic acids and producing 3'-phosphomonoesters	0.0321867
Type 1 diabetes	Type 1 diabetes	rs9268645	rs9272346	HLA-DRA	HLA-DQA1	0.157	0.0247504	GO:0004521	endoribonuclease activity	0.0481385
Type 1 diabetes	Type 1 diabetes	rs9268645	rs9272346	HLA-DRA	HLA-DQA1	0.157	0.0247504	GO:0016892	endoribonuclease activity, producing 3'-phosphomonoesters	0.0237251
Type 1 diabetes	Type 1 diabetes	rs9268645	rs9272346	HLA-DRA	HLA-DQA1	0.157	0.0247504	GO:0004522	pancreatic ribonuclease activity	0.0200769
Ulcerative colitis	Ulcerative colitis	rs2395185	rs9268877			0.523	0.0247504	GO:0016894	endonuclease activity, active with either ribo- or deoxyribonucleic acids and producing 3'-phosphomonoesters	0.0269624
Ulcerative colitis	Ulcerative colitis	rs2395185	rs9268877			0.523	0.0247504	GO:0016892	endoribonuclease activity, producing 3'-phosphomonoesters	0.0237251
Ulcerative colitis	Ulcerative colitis	rs2395185	rs9268877			0.523	0.0247504	GO:0004522	pancreatic ribonuclease activity	0.0237251
Ulcerative colitis	Ulcerative colitis	rs9268853	rs9268877			0.509	0.0153631	GO:0016894	endonuclease activity, active with either ribo- or deoxyribonucleic acids and producing 3'-phosphomonoesters	0.0200769
Ulcerative colitis	Ulcerative colitis	rs9268853	rs9268877			0.509	0.0153631	GO:0004521	endoribonuclease activity	0.0420654
Ulcerative colitis	Ulcerative colitis	rs9268853	rs9268877			0.509	0.0153631	GO:0016892	endoribonuclease activity, producing 3'-phosphomonoesters	0.0141963
Ulcerative colitis	Ulcerative colitis	rs9268853	rs9268877			0.509	0.0153631	GO:0004522	pancreatic ribonuclease activity	0.0141963
Abdominal aortic aneurysm	Anorexia nervosa	rs2383207	rs957788	CDKN2B-AS1	FAM155A	0	0.0336185	NS	NS	NS
Acute lymphoblastic leukemia (childhood)	Anorexia nervosa	rs17505102	rs957788	TP63	FAM155A	0	<0.015	NS	NS	NS
Acute lymphoblastic leukemia (childhood)	Prostate cancer	rs10873876	rs721048	ST6GALNAC3	EHBP1	0	<0.015	NS	NS	NS
Acute lymphoblastic leukemia (childhood)	Prostate cancer	rs11978267	rs721048		EHBP1	0	0.0153631	NS	NS	NS
Acute lymphoblastic leukemia (childhood)	Prostate cancer	rs4132601	rs721048		EHBP1	0	0.0153631	NS	NS	NS
Acute lymphoblastic leukemia (childhood)	Scoliosis	rs10873876	rs11190870	ST6GALNAC3		0	0.0153631	NS	NS	NS
Adverse response to lamotrigine and phenytoin	Prostate cancer	rs285406	rs721048		EHBP1	0	<0.015	NS	NS	NS
Age-related macular degeneration	Anorexia nervosa	rs2230199	rs957788	C3	FAM155A	0	0.0153631	NS	NS	NS
Alopecia areata	Crohn's disease	rs9275572	rs9469220			0.423	<0.015	GO:0016894	endonuclease activity, active with either ribo- or deoxyribonucleic acids and producing 3'-phosphomonoesters	0.0269624
Alopecia areata	Crohn's disease	rs9275572	rs9469220			0.423	<0.015	GO:0004521	endoribonuclease activity	0.0344341
Alopecia areata	Crohn's disease	rs9275572	rs9469220			0.423	<0.015	GO:0016892	endoribonuclease activity, producing 3'-phosphomonoesters	0.0200769
Alopecia areata	Crohn's disease	rs9275572	rs9469220			0.423	<0.015	GO:0004522	pancreatic ribonuclease activity	0.0141963
Alzheimer's disease	Prostate cancer	rs4509693	rs721048		EHBP1	0	<0.015	NS	NS	NS
Alzheimer's disease (late onset)	Prostate cancer	rs3752246	rs721048	ABCA7	EHBP1	0	<0.015	NS	NS	NS
Amyotrophic lateral sclerosis	Anorexia nervosa	rs12608932	rs957788	UNC13A	FAM155A	0	<0.015	NS	NS	NS
Amyotrophic lateral sclerosis	Prostate cancer	rs12608932	rs721048	UNC13A	EHBP1	0	<0.015	NS	NS	NS
Anorexia nervosa	Body mass index	rs957788	rs9816226	FAM155A		0	0.0153631	NS	NS	NS
Anorexia nervosa	Bone mineral density (spine)	rs957788	rs9594759	FAM155A		0	<0.015	NS	NS	NS
Anorexia nervosa	Prostate cancer	rs4479806	rs721048		EHBP1	0	0.0336185	NS	NS	NS
Anorexia nervosa	Waist-hip ratio	rs957788	rs984222	FAM155A	TBX15	0	<0.015	NS	NS	NS
Asperger disorder	Prostate cancer	rs4703129	rs721048		EHBP1	0	<0.015	NS	NS	NS
Asperger disorder	Type 1 diabetes	rs4703129	rs478222		EFR3B	0	0.0247504	NS	NS	NS
Asthma	Alopecia areata	rs3117098	rs9275572	HCG23		0	<0.015	GO:0016894	endonuclease activity, active with either ribo- or deoxyribonucleic acids and producing 3'-phosphomonoesters	0.0297767
Asthma	Alopecia areata	rs3117098	rs9275572	HCG23		0	<0.015	GO:0004521	endoribonuclease activity	0.0451495
Asthma	Alopecia areata	rs3117098	rs9275572	HCG23		0	<0.015	GO:0016892	endoribonuclease activity, producing 3'-phosphomonoesters	0.0237251
Asthma	Alopecia areata	rs3117098	rs9275572	HCG23		0	<0.015	GO:0004522	pancreatic ribonuclease activity	0.0237251
Asthma	Bipolar disorder	rs404860	rs4739466	NOTCH4		0	0.0247504	GO:0030881	beta-2-microglobulin binding	0.0200769
Asthma	Bipolar disorder	rs404860	rs4739466	NOTCH4		0	0.0247504	GO:0032393	MHC class I receptor activity	0.0269624
Asthma	Bipolar disorder	rs404860	rs4739466	NOTCH4		0	0.0247504	GO:0046703	natural killer cell lectin-like receptor binding	0.0200769
Asthma	Body mass index	rs2069408	rs2815752	CDK2		0	0.0336185	NS	NS	NS
Asthma	Crohn's disease	rs3117098	rs9469220	HCG23		0	0.0247504	GO:0016894	endonuclease activity, active with either ribo- or deoxyribonucleic acids and producing 3'-phosphomonoesters	0.0200769
Asthma	Crohn's disease	rs3117098	rs9469220	HCG23		0	0.0247504	GO:0004521	endoribonuclease activity	0.0420654
Asthma	Crohn's disease	rs3117098	rs9469220	HCG23		0	0.0247504	GO:0016892	endoribonuclease activity, producing 3'-phosphomonoesters	0.0200769
Asthma	Crohn's disease	rs3117098	rs9469220	HCG23		0	0.0247504	GO:0004522	pancreatic ribonuclease activity	0.0200769
Asthma	Dengue shock syndrome	rs3117098	rs3132468	HCG23	MICB	0	0.0153631	GO:0016894	endonuclease activity, active with either ribo- or deoxyribonucleic acids and producing 3'-phosphomonoesters	0.0200769
Asthma	Dengue shock syndrome	rs3117098	rs3132468	HCG23	MICB	0	0.0153631	GO:0004521	endoribonuclease activity	0.0385173
Asthma	Dengue shock syndrome	rs3117098	rs3132468	HCG23	MICB	0	0.0153631	GO:0016892	endoribonuclease activity, producing 3'-phosphomonoesters	0.0141963
Asthma	Dengue shock syndrome	rs3117098	rs3132468	HCG23	MICB	0	0.0153631	GO:0004522	pancreatic ribonuclease activity	0.0141963
Asthma	Echocardiographic traits	rs3117098	rs4920799	HCG23		0	<0.015	GO:0016894	endonuclease activity, active with either ribo- or deoxyribonucleic acids and producing 3'-phosphomonoesters	0.0237251
Asthma	Echocardiographic traits	rs3117098	rs4920799	HCG23		0	<0.015	GO:0004521	endoribonuclease activity	0.0385173
Asthma	Echocardiographic traits	rs3117098	rs4920799	HCG23		0	<0.015	GO:0016892	endoribonuclease activity, producing 3'-phosphomonoesters	0.0200769
Asthma	Echocardiographic traits	rs3117098	rs4920799	HCG23		0	<0.015	GO:0004522	pancreatic ribonuclease activity	0.0200769
Asthma	Hepatocellular carcinoma	rs3117098	rs9275572	HCG23		0	<0.015	GO:0016894	endonuclease activity, active with either ribo- or deoxyribonucleic acids and producing 3'-phosphomonoesters	0.0297767
Asthma	Hepatocellular carcinoma	rs3117098	rs9275572	HCG23		0	<0.015	GO:0004521	endoribonuclease activity	0.0451495
Asthma	Hepatocellular carcinoma	rs3117098	rs9275572	HCG23		0	<0.015	GO:0016892	endoribonuclease activity, producing 3'-phosphomonoesters	0.0237251
Asthma	Hepatocellular carcinoma	rs3117098	rs9275572	HCG23		0	<0.015	GO:0004522	pancreatic ribonuclease activity	0.0237251
Asthma	HIV-1 control	rs404860	rs9264942	NOTCH4		0	0.0247504	GO:0030881	beta-2-microglobulin binding	0.0141963
Asthma	HIV-1 control	rs404860	rs9264942	NOTCH4		0	0.0247504	GO:0032393	MHC class I receptor activity	0.0141963
Asthma	HIV-1 control	rs404860	rs9264942	NOTCH4		0	0.0247504	GO:0046703	natural killer cell lectin-like receptor binding	0.0141963
Asthma	Hodgkin's lymphoma	rs3117098	rs6903608	HCG23		0.798	0.0153631	GO:0016894	endonuclease activity, active with either ribo- or deoxyribonucleic acids and producing 3'-phosphomonoesters	0.0269624
Asthma	Hodgkin's lymphoma	rs3117098	rs6903608	HCG23		0.798	0.0153631	GO:0004521	endoribonuclease activity	0.0436578
Asthma	Hodgkin's lymphoma	rs3117098	rs6903608	HCG23		0.798	0.0153631	GO:0016892	endoribonuclease activity, producing 3'-phosphomonoesters	0.0200769
Asthma	Hodgkin's lymphoma	rs3117098	rs6903608	HCG23		0.798	0.0153631	GO:0004522	pancreatic ribonuclease activity	0.0141963
Asthma	Hypothyroidism	rs3117098	rs3129720	HCG23		0	0.0153631	GO:0016894	endonuclease activity, active with either ribo- or deoxyribonucleic acids and producing 3'-phosphomonoesters	0.0237251
Asthma	Hypothyroidism	rs3117098	rs3129720	HCG23		0	0.0153631	GO:0004521	endoribonuclease activity	0.0344341
Asthma	Hypothyroidism	rs3117098	rs3129720	HCG23		0	0.0153631	GO:0016892	endoribonuclease activity, producing 3'-phosphomonoesters	0.0141963
Asthma	Hypothyroidism	rs3117098	rs3129720	HCG23		0	0.0153631	GO:0004522	pancreatic ribonuclease activity	0.0141963
Asthma	Hypothyroidism	rs3117098	rs3129720	HCG23		0	0.0153631	GO:0004540	ribonuclease activity	0.0494111
Asthma	Immunoglobulin A	rs3117098	rs9271366	HCG23		0	0.0153631	GO:0016894	endonuclease activity, active with either ribo- or deoxyribonucleic acids and producing 3'-phosphomonoesters	0.0321867
Asthma	Immunoglobulin A	rs3117098	rs9271366	HCG23		0	0.0153631	GO:0004521	endoribonuclease activity	0.0451495
Asthma	Immunoglobulin A	rs3117098	rs9271366	HCG23		0	0.0153631	GO:0016892	endoribonuclease activity, producing 3'-phosphomonoesters	0.0237251
Asthma	Immunoglobulin A	rs3117098	rs9271366	HCG23		0	0.0153631	GO:0004522	pancreatic ribonuclease activity	0.0200769
Asthma	Inflammatory bowel disease	rs3117098	rs9271366	HCG23		0	0.0153631	GO:0016894	endonuclease activity, active with either ribo- or deoxyribonucleic acids and producing 3'-phosphomonoesters	0.0321867
Asthma	Inflammatory bowel disease	rs3117098	rs9271366	HCG23		0	0.0153631	GO:0004521	endoribonuclease activity	0.0451495
Asthma	Inflammatory bowel disease	rs3117098	rs9271366	HCG23		0	0.0153631	GO:0016892	endoribonuclease activity, producing 3'-phosphomonoesters	0.0237251
Asthma	Inflammatory bowel disease	rs3117098	rs9271366	HCG23		0	0.0153631	GO:0004522	pancreatic ribonuclease activity	0.0200769
Asthma	Lumiracoxib-related liver injury	rs3117098	rs3129900	HCG23	C6orf10	0.492	<0.015	GO:0016894	endonuclease activity, active with either ribo- or deoxyribonucleic acids and producing 3'-phosphomonoesters	0.0237251
Asthma	Lumiracoxib-related liver injury	rs3117098	rs3129900	HCG23	C6orf10	0.492	<0.015	GO:0004521	endoribonuclease activity	0.0436578
Asthma	Lumiracoxib-related liver injury	rs3117098	rs3129900	HCG23	C6orf10	0.492	<0.015	GO:0016892	endoribonuclease activity, producing 3'-phosphomonoesters	0.0237251
Asthma	Lumiracoxib-related liver injury	rs3117098	rs3129900	HCG23	C6orf10	0.492	<0.015	GO:0004522	pancreatic ribonuclease activity	0.0237251
Asthma	Multiple sclerosis	rs3117098	rs3129889	HCG23		0.56	0.0153631	GO:0016894	endonuclease activity, active with either ribo- or deoxyribonucleic acids and producing 3'-phosphomonoesters	0.0269624
Asthma	Multiple sclerosis	rs3117098	rs3129889	HCG23		0.56	0.0153631	GO:0004521	endoribonuclease activity	0.0466975
Asthma	Multiple sclerosis	rs3117098	rs3129889	HCG23		0.56	0.0153631	GO:0016892	endoribonuclease activity, producing 3'-phosphomonoesters	0.0141963
Asthma	Multiple sclerosis	rs3117098	rs3129889	HCG23		0.56	0.0153631	GO:0004522	pancreatic ribonuclease activity	0.0141963
Asthma	Multiple sclerosis	rs3117098	rs3129934	HCG23	C6orf10	0.492	<0.015	GO:0016894	endonuclease activity, active with either ribo- or deoxyribonucleic acids and producing 3'-phosphomonoesters	0.0237251
Asthma	Multiple sclerosis	rs3117098	rs3129934	HCG23	C6orf10	0.492	<0.015	GO:0004521	endoribonuclease activity	0.0404163
Asthma	Multiple sclerosis	rs3117098	rs3129934	HCG23	C6orf10	0.492	<0.015	GO:0016892	endoribonuclease activity, producing 3'-phosphomonoesters	0.0141963
Asthma	Multiple sclerosis	rs3117098	rs3129934	HCG23	C6orf10	0.492	<0.015	GO:0004522	pancreatic ribonuclease activity	0.0141963
Asthma	Multiple sclerosis	rs3117098	rs3135338	HCG23		0.22	<0.015	GO:0016894	endonuclease activity, active with either ribo- or deoxyribonucleic acids and producing 3'-phosphomonoesters	0.0321867
Asthma	Multiple sclerosis	rs3117098	rs3135338	HCG23		0.22	<0.015	GO:0004521	endoribonuclease activity	0.0420654
Asthma	Multiple sclerosis	rs3117098	rs3135338	HCG23		0.22	<0.015	GO:0016892	endoribonuclease activity, producing 3'-phosphomonoesters	0.0269624
Asthma	Multiple sclerosis	rs3117098	rs3135338	HCG23		0.22	<0.015	GO:0004522	pancreatic ribonuclease activity	0.0237251
Asthma	Multiple sclerosis	rs3117098	rs3135388	HCG23	HLA-DRA	0.56	0.0153631	GO:0016894	endonuclease activity, active with either ribo- or deoxyribonucleic acids and producing 3'-phosphomonoesters	0.0141963
Asthma	Multiple sclerosis	rs3117098	rs3135388	HCG23	HLA-DRA	0.56	0.0153631	GO:0004521	endoribonuclease activity	0.0385173
Asthma	Multiple sclerosis	rs3117098	rs3135388	HCG23	HLA-DRA	0.56	0.0153631	GO:0016892	endoribonuclease activity, producing 3'-phosphomonoesters	0.0141963
Asthma	Multiple sclerosis	rs3117098	rs3135388	HCG23	HLA-DRA	0.56	0.0153631	GO:0004522	pancreatic ribonuclease activity	0.0141963
Asthma	Multiple sclerosis	rs3117098	rs9271366	HCG23		0	0.0153631	GO:0016894	endonuclease activity, active with either ribo- or deoxyribonucleic acids and producing 3'-phosphomonoesters	0.0321867
Asthma	Multiple sclerosis	rs3117098	rs9271366	HCG23		0	0.0153631	GO:0004521	endoribonuclease activity	0.0451495
Asthma	Multiple sclerosis	rs3117098	rs9271366	HCG23		0	0.0153631	GO:0016892	endoribonuclease activity, producing 3'-phosphomonoesters	0.0237251
Asthma	Multiple sclerosis	rs3117098	rs9271366	HCG23		0	0.0153631	GO:0004522	pancreatic ribonuclease activity	0.0200769
Asthma	Myopia (pathological)	rs404860	rs6885224	NOTCH4	CTNND2	0	<0.015	GO:0030881	beta-2-microglobulin binding	0.0141963
Asthma	Myopia (pathological)	rs404860	rs6885224	NOTCH4	CTNND2	0	<0.015	GO:0032393	MHC class I receptor activity	0.0237251
Asthma	Myopia (pathological)	rs404860	rs6885224	NOTCH4	CTNND2	0	<0.015	GO:0046703	natural killer cell lectin-like receptor binding	0.0141963
Asthma	Nephropathy	rs3117098	rs9275596	HCG23		0	0.0153631	GO:0016894	endonuclease activity, active with either ribo- or deoxyribonucleic acids and producing 3'-phosphomonoesters	0.0269624
Asthma	Nephropathy	rs3117098	rs9275596	HCG23		0	0.0153631	GO:0004521	endoribonuclease activity	0.0451495
Asthma	Nephropathy	rs3117098	rs9275596	HCG23		0	0.0153631	GO:0016892	endoribonuclease activity, producing 3'-phosphomonoesters	0.0200769
Asthma	Nephropathy	rs3117098	rs9275596	HCG23		0	0.0153631	GO:0004522	pancreatic ribonuclease activity	0.0141963
Asthma	Nodular sclerosis Hodgkin lymphoma	rs3117098	rs6903608	HCG23		0.798	0.0153631	GO:0016894	endonuclease activity, active with either ribo- or deoxyribonucleic acids and producing 3'-phosphomonoesters	0.0269624
Asthma	Nodular sclerosis Hodgkin lymphoma	rs3117098	rs6903608	HCG23		0.798	0.0153631	GO:0004521	endoribonuclease activity	0.0436578
Asthma	Nodular sclerosis Hodgkin lymphoma	rs3117098	rs6903608	HCG23		0.798	0.0153631	GO:0016892	endoribonuclease activity, producing 3'-phosphomonoesters	0.0200769
Asthma	Nodular sclerosis Hodgkin lymphoma	rs3117098	rs6903608	HCG23		0.798	0.0153631	GO:0004522	pancreatic ribonuclease activity	0.0141963
Asthma	Nodular sclerosis Hodgkin lymphoma	rs3117098	rs9268528	HCG23		0.02	0.0336185	GO:0016894	endonuclease activity, active with either ribo- or deoxyribonucleic acids and producing 3'-phosphomonoesters	0.0237251
Asthma	Nodular sclerosis Hodgkin lymphoma	rs3117098	rs9268528	HCG23		0.02	0.0336185	GO:0004521	endoribonuclease activity	0.0436578
Asthma	Nodular sclerosis Hodgkin lymphoma	rs3117098	rs9268528	HCG23		0.02	0.0336185	GO:0016892	endoribonuclease activity, producing 3'-phosphomonoesters	0.0200769
Asthma	Nodular sclerosis Hodgkin lymphoma	rs3117098	rs9268528	HCG23		0.02	0.0336185	GO:0004522	pancreatic ribonuclease activity	0.0200769
Asthma	Nodular sclerosis Hodgkin lymphoma	rs3117098	rs9268542	HCG23		0.02	0.0153631	GO:0016894	endonuclease activity, active with either ribo- or deoxyribonucleic acids and producing 3'-phosphomonoesters	0.0321867
Asthma	Nodular sclerosis Hodgkin lymphoma	rs3117098	rs9268542	HCG23		0.02	0.0153631	GO:0004521	endoribonuclease activity	0.0420654
Asthma	Nodular sclerosis Hodgkin lymphoma	rs3117098	rs9268542	HCG23		0.02	0.0153631	GO:0016892	endoribonuclease activity, producing 3'-phosphomonoesters	0.0237251
Asthma	Nodular sclerosis Hodgkin lymphoma	rs3117098	rs9268542	HCG23		0.02	0.0153631	GO:0004522	pancreatic ribonuclease activity	0.0237251
Asthma	Parkinson's disease	rs3117098	rs3129882	HCG23	HLA-DRA	0.64	0.0247504	GO:0016894	endonuclease activity, active with either ribo- or deoxyribonucleic acids and producing 3'-phosphomonoesters	0.0200769
Asthma	Parkinson's disease	rs3117098	rs3129882	HCG23	HLA-DRA	0.64	0.0247504	GO:0004521	endoribonuclease activity	0.036527
Asthma	Parkinson's disease	rs3117098	rs3129882	HCG23	HLA-DRA	0.64	0.0247504	GO:0016892	endoribonuclease activity, producing 3'-phosphomonoesters	0.0200769
Asthma	Parkinson's disease	rs3117098	rs3129882	HCG23	HLA-DRA	0.64	0.0247504	GO:0004522	pancreatic ribonuclease activity	0.0200769
Asthma	Phospholipid levels (plasma)	rs3117098	rs3117181	HCG23	TNXB	0	0.0336185	GO:0016894	endonuclease activity, active with either ribo- or deoxyribonucleic acids and producing 3'-phosphomonoesters	0.0269624
Asthma	Phospholipid levels (plasma)	rs3117098	rs3117181	HCG23	TNXB	0	0.0336185	GO:0004521	endoribonuclease activity	0.0466975
Asthma	Phospholipid levels (plasma)	rs3117098	rs3117181	HCG23	TNXB	0	0.0336185	GO:0016892	endoribonuclease activity, producing 3'-phosphomonoesters	0.0200769
Asthma	Phospholipid levels (plasma)	rs3117098	rs3117181	HCG23	TNXB	0	0.0336185	GO:0004522	pancreatic ribonuclease activity	0.0200769
Asthma	Prostate cancer	rs2069408	rs721048	CDK2	EHBP1	0	<0.015	NS	NS	NS
Asthma	Prostate cancer	rs3117098	rs721048	HCG23	EHBP1	0	<0.015	NS	NS	NS
Asthma	Protein quantitative trait loci	rs404860	rs9461688	NOTCH4		0	<0.015	GO:0030881	beta-2-microglobulin binding	0.0200769
Asthma	Protein quantitative trait loci	rs404860	rs9461688	NOTCH4		0	<0.015	GO:0032393	MHC class I receptor activity	0.0269624
Asthma	Protein quantitative trait loci	rs404860	rs9461688	NOTCH4		0	<0.015	GO:0046703	natural killer cell lectin-like receptor binding	0.0200769
Asthma	Response to acetaminophen (hepatotoxicity)	rs404860	rs6852435	NOTCH4		0	<0.015	GO:0030881	beta-2-microglobulin binding	<0.014
Asthma	Response to acetaminophen (hepatotoxicity)	rs404860	rs6852435	NOTCH4		0	<0.015	GO:0032393	MHC class I receptor activity	0.0200769
Asthma	Response to acetaminophen (hepatotoxicity)	rs404860	rs6852435	NOTCH4		0	<0.015	GO:0046703	natural killer cell lectin-like receptor binding	<0.014
Asthma	Rheumatoid arthritis	rs3117098	rs9268853	HCG23		0.25	0.0153631	GO:0016894	endonuclease activity, active with either ribo- or deoxyribonucleic acids and producing 3'-phosphomonoesters	0.0269624
Asthma	Rheumatoid arthritis	rs3117098	rs9268853	HCG23		0.25	0.0153631	GO:0004521	endoribonuclease activity	0.0466975
Asthma	Rheumatoid arthritis	rs3117098	rs9268853	HCG23		0.25	0.0153631	GO:0016892	endoribonuclease activity, producing 3'-phosphomonoesters	0.0269624
Asthma	Rheumatoid arthritis	rs3117098	rs9268853	HCG23		0.25	0.0153631	GO:0004522	pancreatic ribonuclease activity	0.0269624
Asthma	Rheumatoid arthritis	rs404860	rs615672	NOTCH4		0	0.0153631	GO:0030881	beta-2-microglobulin binding	0.0200769
Asthma	Rheumatoid arthritis	rs404860	rs615672	NOTCH4		0	0.0153631	GO:0032393	MHC class I receptor activity	<0.014
Asthma	Rheumatoid arthritis	rs404860	rs615672	NOTCH4		0	0.0153631	GO:0046703	natural killer cell lectin-like receptor binding	0.0200769
Asthma	Rheumatoid arthritis	rs404860	rs7404928	NOTCH4	PRKCB	0	0.0153631	GO:0030881	beta-2-microglobulin binding	0.0200769
Asthma	Rheumatoid arthritis	rs404860	rs7404928	NOTCH4	PRKCB	0	0.0153631	GO:0032393	MHC class I receptor activity	0.0237251
Asthma	Rheumatoid arthritis	rs404860	rs7404928	NOTCH4	PRKCB	0	0.0153631	GO:0046703	natural killer cell lectin-like receptor binding	0.0200769
Asthma	Systemic sclerosis	rs3117098	rs3129882	HCG23	HLA-DRA	0.64	0.0247504	GO:0016894	endonuclease activity, active with either ribo- or deoxyribonucleic acids and producing 3'-phosphomonoesters	0.0200769
Asthma	Systemic sclerosis	rs3117098	rs3129882	HCG23	HLA-DRA	0.64	0.0247504	GO:0004521	endoribonuclease activity	0.036527
Asthma	Systemic sclerosis	rs3117098	rs3129882	HCG23	HLA-DRA	0.64	0.0247504	GO:0016892	endoribonuclease activity, producing 3'-phosphomonoesters	0.0200769
Asthma	Systemic sclerosis	rs3117098	rs3129882	HCG23	HLA-DRA	0.64	0.0247504	GO:0004522	pancreatic ribonuclease activity	0.0200769
Asthma	Type 1 diabetes	rs3117098	rs9268645	HCG23	HLA-DRA	0.011	0.0336185	GO:0016894	endonuclease activity, active with either ribo- or deoxyribonucleic acids and producing 3'-phosphomonoesters	0.0297767
Asthma	Type 1 diabetes	rs3117098	rs9268645	HCG23	HLA-DRA	0.011	0.0336185	GO:0004521	endoribonuclease activity	0.0385173
Asthma	Type 1 diabetes	rs3117098	rs9268645	HCG23	HLA-DRA	0.011	0.0336185	GO:0016892	endoribonuclease activity, producing 3'-phosphomonoesters	0.0200769
Asthma	Type 1 diabetes	rs3117098	rs9268645	HCG23	HLA-DRA	0.011	0.0336185	GO:0004522	pancreatic ribonuclease activity	0.0141963
Asthma	Type 1 diabetes	rs3117098	rs9272346	HCG23	HLA-DQA1	0	<0.015	GO:0016894	endonuclease activity, active with either ribo- or deoxyribonucleic acids and producing 3'-phosphomonoesters	0.0344341
Asthma	Type 1 diabetes	rs3117098	rs9272346	HCG23	HLA-DQA1	0	<0.015	GO:0004521	endoribonuclease activity	0.0420654
Asthma	Type 1 diabetes	rs3117098	rs9272346	HCG23	HLA-DQA1	0	<0.015	GO:0016892	endoribonuclease activity, producing 3'-phosphomonoesters	0.0297767
Asthma	Type 1 diabetes	rs3117098	rs9272346	HCG23	HLA-DQA1	0	<0.015	GO:0004522	pancreatic ribonuclease activity	0.0237251
Asthma	Ulcerative colitis	rs3117098	rs9268853	HCG23		0.25	0.0153631	GO:0016894	endonuclease activity, active with either ribo- or deoxyribonucleic acids and producing 3'-phosphomonoesters	0.0269624
Asthma	Ulcerative colitis	rs3117098	rs9268853	HCG23		0.25	0.0153631	GO:0004521	endoribonuclease activity	0.0466975
Asthma	Ulcerative colitis	rs3117098	rs9268853	HCG23		0.25	0.0153631	GO:0016892	endoribonuclease activity, producing 3'-phosphomonoesters	0.0269624
Asthma	Ulcerative colitis	rs3117098	rs9268853	HCG23		0.25	0.0153631	GO:0004522	pancreatic ribonuclease activity	0.0269624
Asthma	Ulcerative colitis	rs3117098	rs9268877	HCG23		0.501	0.0153631	GO:0016894	endonuclease activity, active with either ribo- or deoxyribonucleic acids and producing 3'-phosphomonoesters	0.0297767
Asthma	Ulcerative colitis	rs3117098	rs9268877	HCG23		0.501	0.0153631	GO:0004521	endoribonuclease activity	0.0344341
Asthma	Ulcerative colitis	rs3117098	rs9268877	HCG23		0.501	0.0153631	GO:0016892	endoribonuclease activity, producing 3'-phosphomonoesters	0.0141963
Asthma	Ulcerative colitis	rs3117098	rs9268877	HCG23		0.501	0.0153631	GO:0004522	pancreatic ribonuclease activity	0.0141963
Asthma	Urinary metabolites	rs3117098	rs4921914	HCG23		0	<0.015	GO:0016894	endonuclease activity, active with either ribo- or deoxyribonucleic acids and producing 3'-phosphomonoesters	0.0141963
Asthma	Urinary metabolites	rs3117098	rs4921914	HCG23		0	<0.015	GO:0004521	endoribonuclease activity	0.0436578
Asthma	Urinary metabolites	rs3117098	rs4921914	HCG23		0	<0.015	GO:0016892	endoribonuclease activity, producing 3'-phosphomonoesters	0.0141963
Asthma	Urinary metabolites	rs3117098	rs4921914	HCG23		0	<0.015	GO:0004522	pancreatic ribonuclease activity	0.0141963
Attention deficit hyperactivity disorder	Adiponectin levels	rs11243897	rs4716055	AK8	OFCC1	0	0.0247504	GO:0015103	inorganic anion transmembrane transporter activity	0.0297767
Attention deficit hyperactivity disorder	Adiponectin levels	rs11243897	rs4716055	AK8	OFCC1	0	0.0247504	GO:0008271	secondary active sulfate transmembrane transporter activity	0.0141963
Attention deficit hyperactivity disorder	Adiponectin levels	rs11243897	rs4716055	AK8	OFCC1	0	0.0247504	GO:0015116	sulfate transmembrane transporter activity	0.0141963
Attention deficit hyperactivity disorder	Systemic lupus erythematosus	rs11243897	rs1385374	AK8	SLC15A4	0	0.0153631	GO:0015103	inorganic anion transmembrane transporter activity	0.0321867
Attention deficit hyperactivity disorder	Systemic lupus erythematosus	rs11243897	rs1385374	AK8	SLC15A4	0	0.0153631	GO:0008271	secondary active sulfate transmembrane transporter activity	0.0141963
Attention deficit hyperactivity disorder	Systemic lupus erythematosus	rs11243897	rs1385374	AK8	SLC15A4	0	0.0153631	GO:0015116	sulfate transmembrane transporter activity	0.0141963
Biochemical measures	Anorexia nervosa	rs1490453	rs957788	NR3C2	FAM155A	0	<0.015	NS	NS	NS
Biomedical quantitative traits	Multiple sclerosis	rs17249754	rs3780792		VAV2	0	<0.015	GO:0016312	inositol bisphosphate phosphatase activity	0.0451495
Biomedical quantitative traits	Multiple sclerosis	rs17249754	rs3780792		VAV2	0	<0.015	GO:0004441	inositol-1,4-bisphosphate 1-phosphatase activity	0.0451495
Bipolar disorder	Alcoholism (alcohol dependence factor score)	rs4627791	rs933769	CMTM8		0	0.0422047	NS	NS	NS
Bipolar disorder	Anorexia nervosa	rs17600642	rs957788	ADAMTS14	FAM155A	0	<0.015	NS	NS	NS
Bipolar disorder	Body mass index	rs17600642	rs9816226	ADAMTS14		0	0.0336185	NS	NS	NS
Bipolar disorder	Body mass index	rs2271893	rs9816226	LMAN2L		0	0.0336185	NS	NS	NS
Bipolar disorder	Cognitive performance	rs4627791	rs6592284	CMTM8	C11orf73	0	0.0247504	NS	NS	NS
Bipolar disorder	HDL cholesterol	rs17600642	rs2954029	ADAMTS14		0	0.0422047	NS	NS	NS
Bipolar disorder	Height	rs17600642	rs7178424	ADAMTS14		0	0.0422047	NS	NS	NS
Bipolar disorder	HIV-1 control	rs4739466	rs9264942			0	0.0153631	GO:0030881	beta-2-microglobulin binding	0.0200769
Bipolar disorder	HIV-1 control	rs4739466	rs9264942			0	0.0153631	GO:0032393	MHC class I receptor activity	0.0141963
Bipolar disorder	HIV-1 control	rs4739466	rs9264942			0	0.0153631	GO:0046703	natural killer cell lectin-like receptor binding	0.0200769
Bipolar disorder	LDL cholesterol	rs17600642	rs2954029	ADAMTS14		0	0.0422047	NS	NS	NS
Bipolar disorder	Menarche (age at onset)	rs4627791	rs7642134	CMTM8		0	0.0422047	NS	NS	NS
Bipolar disorder	Metabolite levels	rs2271893	rs9354308	LMAN2L		0	0.0336185	NS	NS	NS
Bipolar disorder	Myopia (pathological)	rs4739466	rs6885224		CTNND2	0	0.0153631	GO:0030881	beta-2-microglobulin binding	0.0237251
Bipolar disorder	Myopia (pathological)	rs4739466	rs6885224		CTNND2	0	0.0153631	GO:0032393	MHC class I receptor activity	<0.014
Bipolar disorder	Myopia (pathological)	rs4739466	rs6885224		CTNND2	0	0.0153631	GO:0046703	natural killer cell lectin-like receptor binding	0.0237251
Bipolar disorder	Prostate cancer	rs17600642	rs721048	ADAMTS14	EHBP1	0	<0.015	NS	NS	NS
Bipolar disorder	Prostate cancer	rs2271893	rs721048	LMAN2L	EHBP1	0	<0.015	NS	NS	NS
Bipolar disorder	Prostate cancer	rs6746896	rs721048		EHBP1	0	<0.015	NS	NS	NS
Bipolar disorder	Prostate cancer (gene x gene interaction)	rs6746896	rs731174		EPHA10	0	0.0247504	NS	NS	NS
Bipolar disorder	Protein quantitative trait loci	rs4739466	rs9461688			0	0.0153631	GO:0030881	beta-2-microglobulin binding	0.0237251
Bipolar disorder	Protein quantitative trait loci	rs4739466	rs9461688			0	0.0153631	GO:0032393	MHC class I receptor activity	0.0269624
Bipolar disorder	Protein quantitative trait loci	rs4739466	rs9461688			0	0.0153631	GO:0046703	natural killer cell lectin-like receptor binding	0.0237251
Bipolar disorder	Response to acetaminophen (hepatotoxicity)	rs4739466	rs6852435			0	0.0247504	GO:0030881	beta-2-microglobulin binding	0.0297767
Bipolar disorder	Response to acetaminophen (hepatotoxicity)	rs4739466	rs6852435			0	0.0247504	GO:0032393	MHC class I receptor activity	<0.014
Bipolar disorder	Response to acetaminophen (hepatotoxicity)	rs4739466	rs6852435			0	0.0247504	GO:0046703	natural killer cell lectin-like receptor binding	0.0297767
Bipolar disorder	Rheumatoid arthritis	rs4739466	rs615672			0	<0.015	GO:0030881	beta-2-microglobulin binding	0.0269624
Bipolar disorder	Rheumatoid arthritis	rs4739466	rs615672			0	<0.015	GO:0032393	MHC class I receptor activity	<0.014
Bipolar disorder	Rheumatoid arthritis	rs4739466	rs615672			0	<0.015	GO:0046703	natural killer cell lectin-like receptor binding	0.0269624
Bipolar disorder	Rheumatoid arthritis	rs4739466	rs7404928		PRKCB	0	0.0153631	GO:0030881	beta-2-microglobulin binding	0.0200769
Bipolar disorder	Rheumatoid arthritis	rs4739466	rs7404928		PRKCB	0	0.0153631	GO:0032393	MHC class I receptor activity	0.0237251
Bipolar disorder	Rheumatoid arthritis	rs4739466	rs7404928		PRKCB	0	0.0153631	GO:0046703	natural killer cell lectin-like receptor binding	0.0200769
Bipolar disorder	Systemic sclerosis	rs4627791	rs9275390	CMTM8		0	0.0422047	NS	NS	NS
Bipolar disorder	Total Cholesterol	rs17600642	rs2954029	ADAMTS14		0	0.0422047	NS	NS	NS
Bipolar disorder	Triglycerides	rs17600642	rs2954029	ADAMTS14		0	0.0422047	NS	NS	NS
Bipolar disorder	Type 1 diabetes	rs2271893	rs478222	LMAN2L	EFR3B	0	0.0247504	NS	NS	NS
Bipolar disorder (age of onset and psychomotor symptoms)	Anorexia nervosa	rs2934442	rs957788	CGNL1	FAM155A	0	0.0153631	NS	NS	NS
Bipolar disorder and schizophrenia	Alzheimer's disease	rs6459804	rs6656401	PTPRN2	CR1	0	<0.015	GO:0043176	amine binding	0.0404163
Bipolar disorder and schizophrenia	Alzheimer's disease	rs6459804	rs6656401	PTPRN2	CR1	0	<0.015	GO:0016597	amino acid binding	0.0200769
Bipolar disorder and schizophrenia	Alzheimer's disease	rs6459804	rs6656401	PTPRN2	CR1	0	<0.015	GO:0051184	cofactor transporter activity	<0.014
Bipolar disorder and schizophrenia	Alzheimer's disease	rs6459804	rs6656401	PTPRN2	CR1	0	<0.015	GO:0015238	drug transporter activity	0.0141963
Bipolar disorder and schizophrenia	Alzheimer's disease	rs6459804	rs6656401	PTPRN2	CR1	0	<0.015	GO:0005201	extracellular matrix structural constituent	0.0344341
Bipolar disorder and schizophrenia	Alzheimer's disease	rs6459804	rs6656401	PTPRN2	CR1	0	<0.015	GO:0005542	folic acid binding	<0.014
Bipolar disorder and schizophrenia	Alzheimer's disease	rs6459804	rs6656401	PTPRN2	CR1	0	<0.015	GO:0008517	folic acid transporter activity	<0.014
Bipolar disorder and schizophrenia	Alzheimer's disease	rs6459804	rs6656401	PTPRN2	CR1	0	<0.015	GO:0015350	methotrexate transporter activity	<0.014
Bipolar disorder and schizophrenia	Alzheimer's disease	rs6459804	rs6656401	PTPRN2	CR1	0	<0.015	GO:0008518	reduced folate carrier activity	<0.014
Bipolar disorder and schizophrenia	Alzheimer's disease	rs6459804	rs6656401	PTPRN2	CR1	0	<0.015	GO:0051183	vitamin transporter activity	<0.014
Bipolar disorder and schizophrenia	Alzheimer's disease (late onset)	rs6459804	rs6701713	PTPRN2	CR1	0	0.0336185	GO:0016597	amino acid binding	0.036527
Bipolar disorder and schizophrenia	Alzheimer's disease (late onset)	rs6459804	rs6701713	PTPRN2	CR1	0	0.0336185	GO:0051184	cofactor transporter activity	<0.014
Bipolar disorder and schizophrenia	Alzheimer's disease (late onset)	rs6459804	rs6701713	PTPRN2	CR1	0	0.0336185	GO:0015238	drug transporter activity	0.0200769
Bipolar disorder and schizophrenia	Alzheimer's disease (late onset)	rs6459804	rs6701713	PTPRN2	CR1	0	0.0336185	GO:0005201	extracellular matrix structural constituent	0.0451495
Bipolar disorder and schizophrenia	Alzheimer's disease (late onset)	rs6459804	rs6701713	PTPRN2	CR1	0	0.0336185	GO:0005542	folic acid binding	0.0141963
Bipolar disorder and schizophrenia	Alzheimer's disease (late onset)	rs6459804	rs6701713	PTPRN2	CR1	0	0.0336185	GO:0008517	folic acid transporter activity	<0.014
Bipolar disorder and schizophrenia	Alzheimer's disease (late onset)	rs6459804	rs6701713	PTPRN2	CR1	0	0.0336185	GO:0015350	methotrexate transporter activity	<0.014
Bipolar disorder and schizophrenia	Alzheimer's disease (late onset)	rs6459804	rs6701713	PTPRN2	CR1	0	0.0336185	GO:0008518	reduced folate carrier activity	<0.014
Bipolar disorder and schizophrenia	Alzheimer's disease (late onset)	rs6459804	rs6701713	PTPRN2	CR1	0	0.0336185	GO:0051183	vitamin transporter activity	<0.014
Bipolar disorder and schizophrenia	Anorexia nervosa	rs10929808	rs957788		FAM155A	0	0.0153631	NS	NS	NS
Bipolar disorder and schizophrenia	Anorexia nervosa	rs10949808	rs957788		FAM155A	0	0.0247504	NS	NS	NS
Bipolar disorder and schizophrenia	Brachial circumference	rs10929808	rs1476587			0	0.0153631	NS	NS	NS
Bladder cancer	Alopecia areata	rs1495741	rs9275572			0	0.0153631	GO:0016894	endonuclease activity, active with either ribo- or deoxyribonucleic acids and producing 3'-phosphomonoesters	0.0200769
Bladder cancer	Alopecia areata	rs1495741	rs9275572			0	0.0153631	GO:0004521	endoribonuclease activity	0.0385173
Bladder cancer	Alopecia areata	rs1495741	rs9275572			0	0.0153631	GO:0016892	endoribonuclease activity, producing 3'-phosphomonoesters	0.0141963
Bladder cancer	Alopecia areata	rs1495741	rs9275572			0	0.0153631	GO:0004522	pancreatic ribonuclease activity	<0.014
Bladder cancer	Alopecia areata	rs1495741	rs9275572			0	0.0153631	GO:0004540	ribonuclease activity	0.0494111
Bladder cancer	Asthma	rs1495741	rs3117098		HCG23	0	<0.015	GO:0016894	endonuclease activity, active with either ribo- or deoxyribonucleic acids and producing 3'-phosphomonoesters	0.0141963
Bladder cancer	Asthma	rs1495741	rs3117098		HCG23	0	<0.015	GO:0004521	endoribonuclease activity	0.0436578
Bladder cancer	Asthma	rs1495741	rs3117098		HCG23	0	<0.015	GO:0016892	endoribonuclease activity, producing 3'-phosphomonoesters	0.0141963
Bladder cancer	Asthma	rs1495741	rs3117098		HCG23	0	<0.015	GO:0004522	pancreatic ribonuclease activity	0.0141963
Bladder cancer	Crohn's disease	rs1495741	rs9469220			0	0.0153631	GO:0016894	endonuclease activity, active with either ribo- or deoxyribonucleic acids and producing 3'-phosphomonoesters	0.0297767
Bladder cancer	Crohn's disease	rs1495741	rs9469220			0	0.0153631	GO:0004521	endoribonuclease activity	0.0494111
Bladder cancer	Crohn's disease	rs1495741	rs9469220			0	0.0153631	GO:0016892	endoribonuclease activity, producing 3'-phosphomonoesters	0.0297767
Bladder cancer	Crohn's disease	rs1495741	rs9469220			0	0.0153631	GO:0004522	pancreatic ribonuclease activity	0.0297767
Bladder cancer	Dengue shock syndrome	rs1495741	rs3132468		MICB	0	0.0336185	GO:0016894	endonuclease activity, active with either ribo- or deoxyribonucleic acids and producing 3'-phosphomonoesters	0.0269624
Bladder cancer	Dengue shock syndrome	rs1495741	rs3132468		MICB	0	0.0336185	GO:0004521	endoribonuclease activity	0.0420654
Bladder cancer	Dengue shock syndrome	rs1495741	rs3132468		MICB	0	0.0336185	GO:0016892	endoribonuclease activity, producing 3'-phosphomonoesters	0.0269624
Bladder cancer	Dengue shock syndrome	rs1495741	rs3132468		MICB	0	0.0336185	GO:0004522	pancreatic ribonuclease activity	0.0269624
Bladder cancer	Echocardiographic traits	rs1495741	rs4920799			0	<0.015	GO:0016894	endonuclease activity, active with either ribo- or deoxyribonucleic acids and producing 3'-phosphomonoesters	0.0269624
Bladder cancer	Echocardiographic traits	rs1495741	rs4920799			0	<0.015	GO:0004521	endoribonuclease activity	0.0404163
Bladder cancer	Echocardiographic traits	rs1495741	rs4920799			0	<0.015	GO:0016892	endoribonuclease activity, producing 3'-phosphomonoesters	0.0200769
Bladder cancer	Echocardiographic traits	rs1495741	rs4920799			0	<0.015	GO:0004522	pancreatic ribonuclease activity	0.0200769
Bladder cancer	Follicular lymphoma	rs1495741	rs2647012			0	0.0336185	GO:0016894	endonuclease activity, active with either ribo- or deoxyribonucleic acids and producing 3'-phosphomonoesters	0.0321867
Bladder cancer	Follicular lymphoma	rs1495741	rs2647012			0	0.0336185	GO:0004521	endoribonuclease activity	0.0420654
Bladder cancer	Follicular lymphoma	rs1495741	rs2647012			0	0.0336185	GO:0016892	endoribonuclease activity, producing 3'-phosphomonoesters	0.0269624
Bladder cancer	Follicular lymphoma	rs1495741	rs2647012			0	0.0336185	GO:0004522	pancreatic ribonuclease activity	0.0237251
Bladder cancer	Graves' disease	rs1495741	rs2273017		C6orf10	0	0.0153631	GO:0016894	endonuclease activity, active with either ribo- or deoxyribonucleic acids and producing 3'-phosphomonoesters	0.0321867
Bladder cancer	Graves' disease	rs1495741	rs2273017		C6orf10	0	0.0153631	GO:0004521	endoribonuclease activity	0.0436578
Bladder cancer	Graves' disease	rs1495741	rs2273017		C6orf10	0	0.0153631	GO:0016892	endoribonuclease activity, producing 3'-phosphomonoesters	0.0200769
Bladder cancer	Graves' disease	rs1495741	rs2273017		C6orf10	0	0.0153631	GO:0004522	pancreatic ribonuclease activity	0.0141963
Bladder cancer	Hematological parameters	rs1495741	rs2227139			0	0.0153631	GO:0016894	endonuclease activity, active with either ribo- or deoxyribonucleic acids and producing 3'-phosphomonoesters	0.0321867
Bladder cancer	Hematological parameters	rs1495741	rs2227139			0	0.0153631	GO:0016892	endoribonuclease activity, producing 3'-phosphomonoesters	0.0269624
Bladder cancer	Hematological parameters	rs1495741	rs2227139			0	0.0153631	GO:0004522	pancreatic ribonuclease activity	0.0237251
Bladder cancer	Hepatitis B	rs1495741	rs2856718			0	0.0153631	GO:0016894	endonuclease activity, active with either ribo- or deoxyribonucleic acids and producing 3'-phosphomonoesters	0.0269624
Bladder cancer	Hepatitis B	rs1495741	rs2856718			0	0.0153631	GO:0004521	endoribonuclease activity	0.0451495
Bladder cancer	Hepatitis B	rs1495741	rs2856718			0	0.0153631	GO:0016892	endoribonuclease activity, producing 3'-phosphomonoesters	0.0200769
Bladder cancer	Hepatitis B	rs1495741	rs2856718			0	0.0153631	GO:0004522	pancreatic ribonuclease activity	0.0200769
Bladder cancer	Hepatocellular carcinoma	rs1495741	rs9275572			0	0.0153631	GO:0016894	endonuclease activity, active with either ribo- or deoxyribonucleic acids and producing 3'-phosphomonoesters	0.0200769
Bladder cancer	Hepatocellular carcinoma	rs1495741	rs9275572			0	0.0153631	GO:0004521	endoribonuclease activity	0.0385173
Bladder cancer	Hepatocellular carcinoma	rs1495741	rs9275572			0	0.0153631	GO:0016892	endoribonuclease activity, producing 3'-phosphomonoesters	0.0141963
Bladder cancer	Hepatocellular carcinoma	rs1495741	rs9275572			0	0.0153631	GO:0004522	pancreatic ribonuclease activity	<0.014
Bladder cancer	Hepatocellular carcinoma	rs1495741	rs9275572			0	0.0153631	GO:0004540	ribonuclease activity	0.0494111
Bladder cancer	Hodgkin's lymphoma	rs1495741	rs2395185			0	0.0153631	GO:0016894	endonuclease activity, active with either ribo- or deoxyribonucleic acids and producing 3'-phosphomonoesters	0.0237251
Bladder cancer	Hodgkin's lymphoma	rs1495741	rs2395185			0	0.0153631	GO:0004521	endoribonuclease activity	0.0436578
Bladder cancer	Hodgkin's lymphoma	rs1495741	rs2395185			0	0.0153631	GO:0016892	endoribonuclease activity, producing 3'-phosphomonoesters	0.0200769
Bladder cancer	Hodgkin's lymphoma	rs1495741	rs2395185			0	0.0153631	GO:0004522	pancreatic ribonuclease activity	0.0141963
Bladder cancer	Hodgkin's lymphoma	rs1495741	rs6903608			0	0.0422047	GO:0016894	endonuclease activity, active with either ribo- or deoxyribonucleic acids and producing 3'-phosphomonoesters	0.0297767
Bladder cancer	Hodgkin's lymphoma	rs1495741	rs6903608			0	0.0422047	GO:0004521	endoribonuclease activity	0.0404163
Bladder cancer	Hodgkin's lymphoma	rs1495741	rs6903608			0	0.0422047	GO:0016892	endoribonuclease activity, producing 3'-phosphomonoesters	0.0141963
Bladder cancer	Hodgkin's lymphoma	rs1495741	rs6903608			0	0.0422047	GO:0004522	pancreatic ribonuclease activity	0.0141963
Bladder cancer	Hypothyroidism	rs1495741	rs3129720			0	0.0336185	GO:0016894	endonuclease activity, active with either ribo- or deoxyribonucleic acids and producing 3'-phosphomonoesters	0.0269624
Bladder cancer	Hypothyroidism	rs1495741	rs3129720			0	0.0336185	GO:0004521	endoribonuclease activity	0.0481385
Bladder cancer	Hypothyroidism	rs1495741	rs3129720			0	0.0336185	GO:0016892	endoribonuclease activity, producing 3'-phosphomonoesters	0.0237251
Bladder cancer	Hypothyroidism	rs1495741	rs3129720			0	0.0336185	GO:0004522	pancreatic ribonuclease activity	0.0200769
Bladder cancer	Immunoglobulin A	rs1495741	rs9271366			0	0.0422047	GO:0016894	endonuclease activity, active with either ribo- or deoxyribonucleic acids and producing 3'-phosphomonoesters	0.0269624
Bladder cancer	Immunoglobulin A	rs1495741	rs9271366			0	0.0422047	GO:0016892	endoribonuclease activity, producing 3'-phosphomonoesters	0.0237251
Bladder cancer	Immunoglobulin A	rs1495741	rs9271366			0	0.0422047	GO:0004522	pancreatic ribonuclease activity	0.0237251
Bladder cancer	Inflammatory bowel disease	rs1495741	rs9271366			0	0.0422047	GO:0016894	endonuclease activity, active with either ribo- or deoxyribonucleic acids and producing 3'-phosphomonoesters	0.0269624
Bladder cancer	Inflammatory bowel disease	rs1495741	rs9271366			0	0.0422047	GO:0016892	endoribonuclease activity, producing 3'-phosphomonoesters	0.0237251
Bladder cancer	Inflammatory bowel disease	rs1495741	rs9271366			0	0.0422047	GO:0004522	pancreatic ribonuclease activity	0.0237251
Bladder cancer	Lumiracoxib-related liver injury	rs1495741	rs3129900		C6orf10	0	<0.015	GO:0016894	endonuclease activity, active with either ribo- or deoxyribonucleic acids and producing 3'-phosphomonoesters	0.0297767
Bladder cancer	Lumiracoxib-related liver injury	rs1495741	rs3129900		C6orf10	0	<0.015	GO:0004521	endoribonuclease activity	0.0494111
Bladder cancer	Lumiracoxib-related liver injury	rs1495741	rs3129900		C6orf10	0	<0.015	GO:0016892	endoribonuclease activity, producing 3'-phosphomonoesters	0.0269624
Bladder cancer	Lumiracoxib-related liver injury	rs1495741	rs3129900		C6orf10	0	<0.015	GO:0004522	pancreatic ribonuclease activity	0.0269624
Bladder cancer	Multiple sclerosis	rs1495741	rs3129889			0	<0.015	GO:0016894	endonuclease activity, active with either ribo- or deoxyribonucleic acids and producing 3'-phosphomonoesters	0.0269624
Bladder cancer	Multiple sclerosis	rs1495741	rs3129889			0	<0.015	GO:0016892	endoribonuclease activity, producing 3'-phosphomonoesters	0.0237251
Bladder cancer	Multiple sclerosis	rs1495741	rs3129889			0	<0.015	GO:0004522	pancreatic ribonuclease activity	0.0237251
Bladder cancer	Multiple sclerosis	rs1495741	rs3129934		C6orf10	0	0.0336185	GO:0016894	endonuclease activity, active with either ribo- or deoxyribonucleic acids and producing 3'-phosphomonoesters	0.0344341
Bladder cancer	Multiple sclerosis	rs1495741	rs3129934		C6orf10	0	0.0336185	GO:0004521	endoribonuclease activity	0.0481385
Bladder cancer	Multiple sclerosis	rs1495741	rs3129934		C6orf10	0	0.0336185	GO:0016892	endoribonuclease activity, producing 3'-phosphomonoesters	0.0321867
Bladder cancer	Multiple sclerosis	rs1495741	rs3129934		C6orf10	0	0.0336185	GO:0004522	pancreatic ribonuclease activity	0.0297767
Bladder cancer	Multiple sclerosis	rs1495741	rs3135338			0	<0.015	GO:0016894	endonuclease activity, active with either ribo- or deoxyribonucleic acids and producing 3'-phosphomonoesters	0.0200769
Bladder cancer	Multiple sclerosis	rs1495741	rs3135338			0	<0.015	GO:0004521	endoribonuclease activity	0.0466975
Bladder cancer	Multiple sclerosis	rs1495741	rs3135338			0	<0.015	GO:0016892	endoribonuclease activity, producing 3'-phosphomonoesters	0.0141963
Bladder cancer	Multiple sclerosis	rs1495741	rs3135338			0	<0.015	GO:0004522	pancreatic ribonuclease activity	0.0141963
Bladder cancer	Multiple sclerosis	rs1495741	rs3135388		HLA-DRA	0	0.0153631	GO:0016894	endonuclease activity, active with either ribo- or deoxyribonucleic acids and producing 3'-phosphomonoesters	0.0237251
Bladder cancer	Multiple sclerosis	rs1495741	rs3135388		HLA-DRA	0	0.0153631	GO:0004521	endoribonuclease activity	0.0385173
Bladder cancer	Multiple sclerosis	rs1495741	rs3135388		HLA-DRA	0	0.0153631	GO:0016892	endoribonuclease activity, producing 3'-phosphomonoesters	0.0200769
Bladder cancer	Multiple sclerosis	rs1495741	rs3135388		HLA-DRA	0	0.0153631	GO:0004522	pancreatic ribonuclease activity	0.0200769
Bladder cancer	Multiple sclerosis	rs1495741	rs9271366			0	0.0422047	GO:0016894	endonuclease activity, active with either ribo- or deoxyribonucleic acids and producing 3'-phosphomonoesters	0.0269624
Bladder cancer	Multiple sclerosis	rs1495741	rs9271366			0	0.0422047	GO:0016892	endoribonuclease activity, producing 3'-phosphomonoesters	0.0237251
Bladder cancer	Multiple sclerosis	rs1495741	rs9271366			0	0.0422047	GO:0004522	pancreatic ribonuclease activity	0.0237251
Bladder cancer	Nephropathy	rs1495741	rs9275596			0	0.0247504	GO:0016894	endonuclease activity, active with either ribo- or deoxyribonucleic acids and producing 3'-phosphomonoesters	0.0297767
Bladder cancer	Nephropathy	rs1495741	rs9275596			0	0.0247504	GO:0004521	endoribonuclease activity	0.0436578
Bladder cancer	Nephropathy	rs1495741	rs9275596			0	0.0247504	GO:0016892	endoribonuclease activity, producing 3'-phosphomonoesters	0.0141963
Bladder cancer	Nephropathy	rs1495741	rs9275596			0	0.0247504	GO:0004522	pancreatic ribonuclease activity	0.0141963
Bladder cancer	Nodular sclerosis Hodgkin lymphoma	rs1495741	rs6903608			0	0.0422047	GO:0016894	endonuclease activity, active with either ribo- or deoxyribonucleic acids and producing 3'-phosphomonoesters	0.0297767
Bladder cancer	Nodular sclerosis Hodgkin lymphoma	rs1495741	rs6903608			0	0.0422047	GO:0004521	endoribonuclease activity	0.0404163
Bladder cancer	Nodular sclerosis Hodgkin lymphoma	rs1495741	rs6903608			0	0.0422047	GO:0016892	endoribonuclease activity, producing 3'-phosphomonoesters	0.0141963
Bladder cancer	Nodular sclerosis Hodgkin lymphoma	rs1495741	rs6903608			0	0.0422047	GO:0004522	pancreatic ribonuclease activity	0.0141963
Bladder cancer	Nodular sclerosis Hodgkin lymphoma	rs1495741	rs9268528			0	0.0153631	GO:0016894	endonuclease activity, active with either ribo- or deoxyribonucleic acids and producing 3'-phosphomonoesters	0.0237251
Bladder cancer	Nodular sclerosis Hodgkin lymphoma	rs1495741	rs9268528			0	0.0153631	GO:0004521	endoribonuclease activity	0.0420654
Bladder cancer	Nodular sclerosis Hodgkin lymphoma	rs1495741	rs9268528			0	0.0153631	GO:0016892	endoribonuclease activity, producing 3'-phosphomonoesters	0.0200769
Bladder cancer	Nodular sclerosis Hodgkin lymphoma	rs1495741	rs9268528			0	0.0153631	GO:0004522	pancreatic ribonuclease activity	0.0200769
Bladder cancer	Nodular sclerosis Hodgkin lymphoma	rs1495741	rs9268542			0	0.0153631	GO:0016894	endonuclease activity, active with either ribo- or deoxyribonucleic acids and producing 3'-phosphomonoesters	0.0200769
Bladder cancer	Nodular sclerosis Hodgkin lymphoma	rs1495741	rs9268542			0	0.0153631	GO:0004521	endoribonuclease activity	0.0451495
Bladder cancer	Nodular sclerosis Hodgkin lymphoma	rs1495741	rs9268542			0	0.0153631	GO:0016892	endoribonuclease activity, producing 3'-phosphomonoesters	<0.014
Bladder cancer	Nodular sclerosis Hodgkin lymphoma	rs1495741	rs9268542			0	0.0153631	GO:0004522	pancreatic ribonuclease activity	<0.014
Bladder cancer	Parkinson's disease	rs1495741	rs3129882		HLA-DRA	0	0.0247504	GO:0016894	endonuclease activity, active with either ribo- or deoxyribonucleic acids and producing 3'-phosphomonoesters	<0.014
Bladder cancer	Parkinson's disease	rs1495741	rs3129882		HLA-DRA	0	0.0247504	GO:0004521	endoribonuclease activity	0.0451495
Bladder cancer	Parkinson's disease	rs1495741	rs3129882		HLA-DRA	0	0.0247504	GO:0016892	endoribonuclease activity, producing 3'-phosphomonoesters	<0.014
Bladder cancer	Parkinson's disease	rs1495741	rs3129882		HLA-DRA	0	0.0247504	GO:0004522	pancreatic ribonuclease activity	<0.014
Bladder cancer	Phospholipid levels (plasma)	rs1495741	rs3117181		TNXB	0	0.0153631	GO:0016894	endonuclease activity, active with either ribo- or deoxyribonucleic acids and producing 3'-phosphomonoesters	0.036527
Bladder cancer	Phospholipid levels (plasma)	rs1495741	rs3117181		TNXB	0	0.0153631	GO:0004521	endoribonuclease activity	0.0404163
Bladder cancer	Phospholipid levels (plasma)	rs1495741	rs3117181		TNXB	0	0.0153631	GO:0016892	endoribonuclease activity, producing 3'-phosphomonoesters	0.0200769
Bladder cancer	Phospholipid levels (plasma)	rs1495741	rs3117181		TNXB	0	0.0153631	GO:0004522	pancreatic ribonuclease activity	0.0200769
Bladder cancer	Prostate cancer	rs1495741	rs721048		EHBP1	0	<0.015	NS	NS	NS
Bladder cancer	Rheumatoid arthritis	rs1495741	rs9268853			0	<0.015	GO:0016894	endonuclease activity, active with either ribo- or deoxyribonucleic acids and producing 3'-phosphomonoesters	0.0141963
Bladder cancer	Rheumatoid arthritis	rs1495741	rs9268853			0	<0.015	GO:0004521	endoribonuclease activity	0.0481385
Bladder cancer	Rheumatoid arthritis	rs1495741	rs9268853			0	<0.015	GO:0016892	endoribonuclease activity, producing 3'-phosphomonoesters	0.0141963
Bladder cancer	Rheumatoid arthritis	rs1495741	rs9268853			0	<0.015	GO:0004522	pancreatic ribonuclease activity	0.0141963
Bladder cancer	Systemic lupus erythematosus	rs1495741	rs2647012			0	0.0336185	GO:0016894	endonuclease activity, active with either ribo- or deoxyribonucleic acids and producing 3'-phosphomonoesters	0.0321867
Bladder cancer	Systemic lupus erythematosus	rs1495741	rs2647012			0	0.0336185	GO:0004521	endoribonuclease activity	0.0420654
Bladder cancer	Systemic lupus erythematosus	rs1495741	rs2647012			0	0.0336185	GO:0016892	endoribonuclease activity, producing 3'-phosphomonoesters	0.0269624
Bladder cancer	Systemic lupus erythematosus	rs1495741	rs2647012			0	0.0336185	GO:0004522	pancreatic ribonuclease activity	0.0237251
Bladder cancer	Systemic sclerosis	rs1495741	rs3129882		HLA-DRA	0	0.0247504	GO:0016894	endonuclease activity, active with either ribo- or deoxyribonucleic acids and producing 3'-phosphomonoesters	<0.014
Bladder cancer	Systemic sclerosis	rs1495741	rs3129882		HLA-DRA	0	0.0247504	GO:0004521	endoribonuclease activity	0.0451495
Bladder cancer	Systemic sclerosis	rs1495741	rs3129882		HLA-DRA	0	0.0247504	GO:0016892	endoribonuclease activity, producing 3'-phosphomonoesters	<0.014
Bladder cancer	Systemic sclerosis	rs1495741	rs3129882		HLA-DRA	0	0.0247504	GO:0004522	pancreatic ribonuclease activity	<0.014
Bladder cancer	Type 1 diabetes	rs1495741	rs9268645		HLA-DRA	0	0.0247504	GO:0016894	endonuclease activity, active with either ribo- or deoxyribonucleic acids and producing 3'-phosphomonoesters	0.0344341
Bladder cancer	Type 1 diabetes	rs1495741	rs9268645		HLA-DRA	0	0.0247504	GO:0016892	endoribonuclease activity, producing 3'-phosphomonoesters	0.0321867
Bladder cancer	Type 1 diabetes	rs1495741	rs9268645		HLA-DRA	0	0.0247504	GO:0004522	pancreatic ribonuclease activity	0.0237251
Bladder cancer	Type 1 diabetes	rs1495741	rs9272346		HLA-DQA1	0	0.0153631	GO:0016894	endonuclease activity, active with either ribo- or deoxyribonucleic acids and producing 3'-phosphomonoesters	0.0237251
Bladder cancer	Type 1 diabetes	rs1495741	rs9272346		HLA-DQA1	0	0.0153631	GO:0004521	endoribonuclease activity	0.0420654
Bladder cancer	Type 1 diabetes	rs1495741	rs9272346		HLA-DQA1	0	0.0153631	GO:0016892	endoribonuclease activity, producing 3'-phosphomonoesters	0.0141963
Bladder cancer	Type 1 diabetes	rs1495741	rs9272346		HLA-DQA1	0	0.0153631	GO:0004522	pancreatic ribonuclease activity	<0.014
Bladder cancer	Ulcerative colitis	rs1495741	rs2395185			0	0.0153631	GO:0016894	endonuclease activity, active with either ribo- or deoxyribonucleic acids and producing 3'-phosphomonoesters	0.0237251
Bladder cancer	Ulcerative colitis	rs1495741	rs2395185			0	0.0153631	GO:0004521	endoribonuclease activity	0.0436578
Bladder cancer	Ulcerative colitis	rs1495741	rs2395185			0	0.0153631	GO:0016892	endoribonuclease activity, producing 3'-phosphomonoesters	0.0200769
Bladder cancer	Ulcerative colitis	rs1495741	rs2395185			0	0.0153631	GO:0004522	pancreatic ribonuclease activity	0.0141963
Bladder cancer	Ulcerative colitis	rs1495741	rs9268853			0	<0.015	GO:0016894	endonuclease activity, active with either ribo- or deoxyribonucleic acids and producing 3'-phosphomonoesters	0.0141963
Bladder cancer	Ulcerative colitis	rs1495741	rs9268853			0	<0.015	GO:0004521	endoribonuclease activity	0.0481385
Bladder cancer	Ulcerative colitis	rs1495741	rs9268853			0	<0.015	GO:0016892	endoribonuclease activity, producing 3'-phosphomonoesters	0.0141963
Bladder cancer	Ulcerative colitis	rs1495741	rs9268853			0	<0.015	GO:0004522	pancreatic ribonuclease activity	0.0141963
Bladder cancer	Ulcerative colitis	rs1495741	rs9268877			0	0.0153631	GO:0016894	endonuclease activity, active with either ribo- or deoxyribonucleic acids and producing 3'-phosphomonoesters	0.0237251
Bladder cancer	Ulcerative colitis	rs1495741	rs9268877			0	0.0153631	GO:0004521	endoribonuclease activity	0.0420654
Bladder cancer	Ulcerative colitis	rs1495741	rs9268877			0	0.0153631	GO:0016892	endoribonuclease activity, producing 3'-phosphomonoesters	0.0200769
Bladder cancer	Ulcerative colitis	rs1495741	rs9268877			0	0.0153631	GO:0004522	pancreatic ribonuclease activity	0.0141963
Bladder cancer	Waist-hip ratio	rs1495741	rs2076529		BTNL2	0	0.0153631	GO:0016894	endonuclease activity, active with either ribo- or deoxyribonucleic acids and producing 3'-phosphomonoesters	0.0297767
Bladder cancer	Waist-hip ratio	rs1495741	rs2076529		BTNL2	0	0.0153631	GO:0004521	endoribonuclease activity	0.0494111
Bladder cancer	Waist-hip ratio	rs1495741	rs2076529		BTNL2	0	0.0153631	GO:0016892	endoribonuclease activity, producing 3'-phosphomonoesters	0.0237251
Bladder cancer	Waist-hip ratio	rs1495741	rs2076529		BTNL2	0	0.0153631	GO:0004522	pancreatic ribonuclease activity	0.0141963
Bladder cancer	Working memory	rs1495741	rs7770731			0	0.0422047	GO:0016894	endonuclease activity, active with either ribo- or deoxyribonucleic acids and producing 3'-phosphomonoesters	0.0237251
Bladder cancer	Working memory	rs1495741	rs7770731			0	0.0422047	GO:0016892	endoribonuclease activity, producing 3'-phosphomonoesters	0.0141963
Bladder cancer	Working memory	rs1495741	rs7770731			0	0.0422047	GO:0004522	pancreatic ribonuclease activity	<0.014
Blood pressure	Asthma	rs198846	rs404860	HIST1H1T	NOTCH4	0	0.0153631	GO:0030881	beta-2-microglobulin binding	0.0200769
Blood pressure	Asthma	rs198846	rs404860	HIST1H1T	NOTCH4	0	0.0153631	GO:0032393	MHC class I receptor activity	0.0141963
Blood pressure	Asthma	rs198846	rs404860	HIST1H1T	NOTCH4	0	0.0153631	GO:0046703	natural killer cell lectin-like receptor binding	0.0200769
Blood pressure	Bipolar disorder	rs198846	rs4739466	HIST1H1T		0	<0.015	GO:0030881	beta-2-microglobulin binding	<0.014
Blood pressure	Bipolar disorder	rs198846	rs4739466	HIST1H1T		0	<0.015	GO:0032393	MHC class I receptor activity	<0.014
Blood pressure	Bipolar disorder	rs198846	rs4739466	HIST1H1T		0	<0.015	GO:0046703	natural killer cell lectin-like receptor binding	<0.014
Blood pressure	Cognitive test performance	rs198846	rs2002030	HIST1H1T	C8orf12	0	0.0247504	GO:0030881	beta-2-microglobulin binding	0.0237251
Blood pressure	Cognitive test performance	rs198846	rs2002030	HIST1H1T	C8orf12	0	0.0247504	GO:0032393	MHC class I receptor activity	<0.014
Blood pressure	Cognitive test performance	rs198846	rs2002030	HIST1H1T	C8orf12	0	0.0247504	GO:0046703	natural killer cell lectin-like receptor binding	0.0237251
Blood pressure	Hepatitis B vaccine response	rs198846	rs3135363	HIST1H1T		0	0.0153631	GO:0030881	beta-2-microglobulin binding	0.0200769
Blood pressure	Hepatitis B vaccine response	rs198846	rs3135363	HIST1H1T		0	0.0153631	GO:0032393	MHC class I receptor activity	<0.014
Blood pressure	Hepatitis B vaccine response	rs198846	rs3135363	HIST1H1T		0	0.0153631	GO:0046703	natural killer cell lectin-like receptor binding	0.0200769
Blood pressure	HIV-1 control	rs198846	rs9264942	HIST1H1T		0	0.0247504	GO:0030881	beta-2-microglobulin binding	0.0200769
Blood pressure	HIV-1 control	rs198846	rs9264942	HIST1H1T		0	0.0247504	GO:0032393	MHC class I receptor activity	<0.014
Blood pressure	HIV-1 control	rs198846	rs9264942	HIST1H1T		0	0.0247504	GO:0046703	natural killer cell lectin-like receptor binding	0.0200769
Blood pressure	IgE levels	rs198846	rs2523809	HIST1H1T		0	0.0153631	GO:0030881	beta-2-microglobulin binding	0.0141963
Blood pressure	IgE levels	rs198846	rs2523809	HIST1H1T		0	0.0153631	GO:0032393	MHC class I receptor activity	<0.014
Blood pressure	IgE levels	rs198846	rs2523809	HIST1H1T		0	0.0153631	GO:0046703	natural killer cell lectin-like receptor binding	0.0141963
Blood pressure	Insulin resistance/response	rs198846	rs2407103	HIST1H1T		0	0.0247504	GO:0030881	beta-2-microglobulin binding	0.0237251
Blood pressure	Insulin resistance/response	rs198846	rs2407103	HIST1H1T		0	0.0247504	GO:0032393	MHC class I receptor activity	0.0200769
Blood pressure	Insulin resistance/response	rs198846	rs2407103	HIST1H1T		0	0.0247504	GO:0046703	natural killer cell lectin-like receptor binding	0.0237251
Blood pressure	LDL cholesterol	rs1378942	rs8017377	CSK	NYNRIN	0	0.0247504	NS	NS	NS
Blood pressure	Lung adenocarcinoma	rs198846	rs3117582	HIST1H1T	APOM	0	<0.015	GO:0030881	beta-2-microglobulin binding	0.0141963
Blood pressure	Lung adenocarcinoma	rs198846	rs3117582	HIST1H1T	APOM	0	<0.015	GO:0032393	MHC class I receptor activity	0.0200769
Blood pressure	Lung adenocarcinoma	rs198846	rs3117582	HIST1H1T	APOM	0	<0.015	GO:0046703	natural killer cell lectin-like receptor binding	0.0141963
Blood pressure	Lung cancer	rs198846	rs3117582	HIST1H1T	APOM	0	<0.015	GO:0030881	beta-2-microglobulin binding	0.0141963
Blood pressure	Lung cancer	rs198846	rs3117582	HIST1H1T	APOM	0	<0.015	GO:0032393	MHC class I receptor activity	0.0200769
Blood pressure	Lung cancer	rs198846	rs3117582	HIST1H1T	APOM	0	<0.015	GO:0046703	natural killer cell lectin-like receptor binding	0.0141963
Blood pressure	Multiple sclerosis	rs17249754	rs3780792		VAV2	0	<0.015	GO:0016312	inositol bisphosphate phosphatase activity	0.0451495
Blood pressure	Multiple sclerosis	rs17249754	rs3780792		VAV2	0	<0.015	GO:0004441	inositol-1,4-bisphosphate 1-phosphatase activity	0.0451495
Blood pressure	Myopia (pathological)	rs198846	rs6885224	HIST1H1T	CTNND2	0	0.0153631	GO:0030881	beta-2-microglobulin binding	0.0141963
Blood pressure	Myopia (pathological)	rs198846	rs6885224	HIST1H1T	CTNND2	0	0.0153631	GO:0032393	MHC class I receptor activity	<0.014
Blood pressure	Myopia (pathological)	rs198846	rs6885224	HIST1H1T	CTNND2	0	0.0153631	GO:0046703	natural killer cell lectin-like receptor binding	0.0141963
Blood pressure	Nasopharyngeal carcinoma	rs198846	rs2517713	HIST1H1T		0	0.0247504	GO:0030881	beta-2-microglobulin binding	0.0141963
Blood pressure	Nasopharyngeal carcinoma	rs198846	rs2517713	HIST1H1T		0	0.0247504	GO:0032393	MHC class I receptor activity	0.0141963
Blood pressure	Nasopharyngeal carcinoma	rs198846	rs2517713	HIST1H1T		0	0.0247504	GO:0046703	natural killer cell lectin-like receptor binding	0.0141963
Blood pressure	Nasopharyngeal carcinoma	rs198846	rs2860580	HIST1H1T		0	0.0153631	GO:0030881	beta-2-microglobulin binding	0.0237251
Blood pressure	Nasopharyngeal carcinoma	rs198846	rs2860580	HIST1H1T		0	0.0153631	GO:0032393	MHC class I receptor activity	0.0237251
Blood pressure	Nasopharyngeal carcinoma	rs198846	rs2860580	HIST1H1T		0	0.0153631	GO:0046703	natural killer cell lectin-like receptor binding	0.0237251
Blood pressure	Nasopharyngeal carcinoma	rs198846	rs3129055	HIST1H1T		0	0.0336185	GO:0030881	beta-2-microglobulin binding	0.0141963
Blood pressure	Nasopharyngeal carcinoma	rs198846	rs3129055	HIST1H1T		0	0.0336185	GO:0032393	MHC class I receptor activity	0.0141963
Blood pressure	Nasopharyngeal carcinoma	rs198846	rs3129055	HIST1H1T		0	0.0336185	GO:0046703	natural killer cell lectin-like receptor binding	0.0141963
Blood pressure	Primary biliary cirrhosis	rs198846	rs3135363	HIST1H1T		0	0.0153631	GO:0030881	beta-2-microglobulin binding	0.0200769
Blood pressure	Primary biliary cirrhosis	rs198846	rs3135363	HIST1H1T		0	0.0153631	GO:0032393	MHC class I receptor activity	<0.014
Blood pressure	Primary biliary cirrhosis	rs198846	rs3135363	HIST1H1T		0	0.0153631	GO:0046703	natural killer cell lectin-like receptor binding	0.0200769
Blood pressure	Prostate cancer	rs1378942	rs721048	CSK	EHBP1	0	<0.015	NS	NS	NS
Blood pressure	Prostate cancer	rs1446468	rs721048		EHBP1	0	0.0336185	NS	NS	NS
Blood pressure	Prostate cancer (gene x gene interaction)	rs198846	rs2523395	HIST1H1T	HLA-F-AS1	0	<0.015	GO:0030881	beta-2-microglobulin binding	0.0237251
Blood pressure	Prostate cancer (gene x gene interaction)	rs198846	rs2523395	HIST1H1T	HLA-F-AS1	0	<0.015	GO:0032393	MHC class I receptor activity	0.0141963
Blood pressure	Prostate cancer (gene x gene interaction)	rs198846	rs2523395	HIST1H1T	HLA-F-AS1	0	<0.015	GO:0046703	natural killer cell lectin-like receptor binding	0.0237251
Blood pressure	Protein quantitative trait loci	rs198846	rs9461688	HIST1H1T		0	<0.015	GO:0030881	beta-2-microglobulin binding	0.0141963
Blood pressure	Protein quantitative trait loci	rs198846	rs9461688	HIST1H1T		0	<0.015	GO:0032393	MHC class I receptor activity	0.0141963
Blood pressure	Protein quantitative trait loci	rs198846	rs9461688	HIST1H1T		0	<0.015	GO:0046703	natural killer cell lectin-like receptor binding	0.0141963
Blood pressure	Psoriasis	rs198846	rs3134792	HIST1H1T		0	<0.015	GO:0030881	beta-2-microglobulin binding	0.0200769
Blood pressure	Psoriasis	rs198846	rs3134792	HIST1H1T		0	<0.015	GO:0032393	MHC class I receptor activity	0.0200769
Blood pressure	Psoriasis	rs198846	rs3134792	HIST1H1T		0	<0.015	GO:0046703	natural killer cell lectin-like receptor binding	0.0200769
Blood pressure	Response to acetaminophen (hepatotoxicity)	rs198846	rs6852435	HIST1H1T		0	0.0153631	GO:0030881	beta-2-microglobulin binding	0.0141963
Blood pressure	Response to acetaminophen (hepatotoxicity)	rs198846	rs6852435	HIST1H1T		0	0.0153631	GO:0032393	MHC class I receptor activity	0.0200769
Blood pressure	Response to acetaminophen (hepatotoxicity)	rs198846	rs6852435	HIST1H1T		0	0.0153631	GO:0046703	natural killer cell lectin-like receptor binding	0.0141963
Blood pressure	Rheumatoid arthritis	rs198846	rs615672	HIST1H1T		0	<0.015	GO:0030881	beta-2-microglobulin binding	<0.014
Blood pressure	Rheumatoid arthritis	rs198846	rs615672	HIST1H1T		0	<0.015	GO:0032393	MHC class I receptor activity	0.0237251
Blood pressure	Rheumatoid arthritis	rs198846	rs615672	HIST1H1T		0	<0.015	GO:0046703	natural killer cell lectin-like receptor binding	<0.014
Blood pressure	Rheumatoid arthritis	rs198846	rs7404928	HIST1H1T	PRKCB	0	0.0336185	GO:0030881	beta-2-microglobulin binding	<0.014
Blood pressure	Rheumatoid arthritis	rs198846	rs7404928	HIST1H1T	PRKCB	0	0.0336185	GO:0032393	MHC class I receptor activity	<0.014
Blood pressure	Rheumatoid arthritis	rs198846	rs7404928	HIST1H1T	PRKCB	0	0.0336185	GO:0046703	natural killer cell lectin-like receptor binding	<0.014
Blood pressure	Systemic sclerosis	rs198846	rs3130573	HIST1H1T	PSORS1C1	0	<0.015	GO:0030881	beta-2-microglobulin binding	0.0141963
Blood pressure	Systemic sclerosis	rs198846	rs3130573	HIST1H1T	PSORS1C1	0	<0.015	GO:0032393	MHC class I receptor activity	<0.014
Blood pressure	Systemic sclerosis	rs198846	rs3130573	HIST1H1T	PSORS1C1	0	<0.015	GO:0046703	natural killer cell lectin-like receptor binding	0.0141963
Blood pressure	Triglycerides	rs198846	rs2247056	HIST1H1T		0	0.0247504	GO:0030881	beta-2-microglobulin binding	<0.014
Blood pressure	Triglycerides	rs198846	rs2247056	HIST1H1T		0	0.0247504	GO:0032393	MHC class I receptor activity	0.0237251
Blood pressure	Triglycerides	rs198846	rs2247056	HIST1H1T		0	0.0247504	GO:0046703	natural killer cell lectin-like receptor binding	<0.014
Blood pressure	Type 1 diabetes	rs198846	rs3764021	HIST1H1T	CLEC2D	0	0.0247504	GO:0030881	beta-2-microglobulin binding	0.0200769
Blood pressure	Type 1 diabetes	rs198846	rs3764021	HIST1H1T	CLEC2D	0	0.0247504	GO:0032393	MHC class I receptor activity	<0.014
Blood pressure	Type 1 diabetes	rs198846	rs3764021	HIST1H1T	CLEC2D	0	0.0247504	GO:0046703	natural killer cell lectin-like receptor binding	0.0200769
Body mass index	Chronic kidney disease	rs2568958	rs9895661		BCAS3	0	0.0422047	NS	NS	NS
Body mass index	Chronic kidney disease	rs2815752	rs9895661		BCAS3	0	0.0336185	NS	NS	NS
Body mass index	Chronic kidney disease	rs9816226	rs9895661		BCAS3	0	0.0422047	NS	NS	NS
Body mass index	Crohn's disease	rs2568958	rs3764147		LACC1	0	0.0422047	NS	NS	NS
Body mass index	Gamma glutamyl transpeptidase	rs2815752	rs4835265		ZNF827	0	0.0422047	NS	NS	NS
Body mass index	Height	rs4377469	rs4665736	CCK	DNAJC27	0	0.0422047	NS	NS	NS
Body mass index	Hypertension	rs2568958	rs2820037			0	0.0153631	NS	NS	NS
Body mass index	Hypertension	rs2815752	rs2820037			0	0.0422047	NS	NS	NS
Body mass index	LDL cholesterol	rs2568958	rs8017377		NYNRIN	0	0.0336185	NS	NS	NS
Body mass index	LDL cholesterol	rs6499640	rs8017377	FTO	NYNRIN	0	0.0336185	NS	NS	NS
Body mass index	Leprosy	rs2568958	rs3764147		LACC1	0	0.0422047	NS	NS	NS
Body mass index	Liver enzyme levels (gamma-glutamyl transferase)	rs2815752	rs4547811		ZNF827	0	0.0422047	NS	NS	NS
Body mass index	Metabolite levels	rs2568958	rs9354308			0	0.0336185	NS	NS	NS
Body mass index	Neutrophil count	rs2568958	rs4794822			0	0.0247504	NS	NS	NS
Body mass index	Neutrophil count	rs2815752	rs4794822			0	0.0247504	NS	NS	NS
Body mass index	Prostate cancer	rs17782313	rs721048		EHBP1	0	<0.015	NS	NS	NS
Body mass index	Prostate cancer	rs2568958	rs721048		EHBP1	0	<0.015	NS	NS	NS
Body mass index	Prostate cancer	rs2815752	rs721048		EHBP1	0	<0.015	NS	NS	NS
Body mass index	Prostate cancer	rs4377469	rs721048	CCK	EHBP1	0	0.0247504	NS	NS	NS
Body mass index	Prostate cancer	rs571312	rs721048		EHBP1	0	<0.015	NS	NS	NS
Body mass index	Prostate cancer	rs6499640	rs721048	FTO	EHBP1	0	<0.015	NS	NS	NS
Body mass index	Rheumatoid arthritis	rs2815752	rs3890745		MMEL1	0	0.0422047	NS	NS	NS
Body mass index	Type 1 diabetes	rs17782313	rs478222		EFR3B	0	0.0336185	NS	NS	NS
Body mass index	White blood cell types	rs2568958	rs4794822			0	0.0247504	NS	NS	NS
Body mass index	White blood cell types	rs2815752	rs4794822			0	0.0247504	NS	NS	NS
Bone mineral density	Anorexia nervosa	rs4087296	rs957788		FAM155A	0	<0.015	NS	NS	NS
Bone mineral density (hip)	Anorexia nervosa	rs1038304	rs957788	CCDC170	FAM155A	0	<0.015	NS	NS	NS
Bone mineral density (spine)	Anorexia nervosa	rs1038304	rs957788	CCDC170	FAM155A	0	<0.015	NS	NS	NS
Brachial circumference	Adverse response to lamotrigine and phenytoin	rs1476587	rs285406			0	0.0247504	NS	NS	NS
Brachial circumference	Anorexia nervosa	rs1476587	rs957788		FAM155A	0	<0.015	NS	NS	NS
Brachial circumference	Asthma	rs1476587	rs7922491		PRKG1	0	0.0153631	NS	NS	NS
Brachial circumference	Bipolar disorder	rs1476587	rs17600642		ADAMTS14	0	0.0153631	NS	NS	NS
Brachial circumference	Body mass index	rs1476587	rs9816226			0	0.0336185	NS	NS	NS
Brachial circumference	Bone mineral density (spine)	rs1476587	rs9594759			0	0.0336185	NS	NS	NS
Brachial circumference	Breast cancer	rs1476587	rs2180341		RNF146	0	0.0422047	NS	NS	NS
Brachial circumference	Chronic kidney disease	rs1476587	rs9895661		BCAS3	0	0.0422047	NS	NS	NS
Brachial circumference	Chronic lymphocytic leukemia	rs1476587	rs783540		CPEB1	0	0.0153631	NS	NS	NS
Brachial circumference	Cognitive test performance	rs1476587	rs6914079			0	0.0153631	NS	NS	NS
Brachial circumference	HDL cholesterol	rs1476587	rs2954029			0	0.0422047	NS	NS	NS
Brachial circumference	Height	rs1476587	rs2274432		TSEN15	0	0.0247504	NS	NS	NS
Brachial circumference	Hemostatic factors and hematological phenotypes	rs1476587	rs2459210			0	0.0153631	NS	NS	NS
Brachial circumference	HIV-1 susceptibility	rs1476587	rs842304			0	0.0247504	NS	NS	NS
Brachial circumference	LDL cholesterol	rs1476587	rs2954029			0	0.0422047	NS	NS	NS
Brachial circumference	Major depressive disorder	rs1476587	rs2715148		PCLO	0	0.0247504	NS	NS	NS
Brachial circumference	Melanoma	rs1476587	rs1801516		ATM	0	0.0336185	NS	NS	NS
Brachial circumference	Protein quantitative trait loci	rs1476587	rs4889294		BCMO1	0	<0.015	NS	NS	NS
Brachial circumference	Pulmonary function	rs1476587	rs4762767			0	0.0336185	NS	NS	NS
Brachial circumference	Schizophrenia	rs1476587	rs4803480			0	0.0336185	NS	NS	NS
Brachial circumference	Total Cholesterol	rs1476587	rs2954029			0	0.0422047	NS	NS	NS
Brachial circumference	Triglycerides	rs1476587	rs17321515			0	0.0153631	NS	NS	NS
Brachial circumference	Triglycerides	rs1476587	rs2954029			0	0.0422047	NS	NS	NS
Brachial circumference	Uric acid levels	rs1476587	rs505802		SLC22A12	0	0.0153631	NS	NS	NS
Brachial circumference	Waist circumference	rs1476587	rs489693			0	0.0336185	NS	NS	NS
Brachial circumference	White blood cell count	rs1476587	rs3859192		GSDMA	0	0.0247504	NS	NS	NS
Brain imaging	Prostate cancer	rs4692256	rs721048		EHBP1	0	<0.015	NS	NS	NS
Brain imaging	Prostate cancer (gene x gene interaction)	rs4692256	rs731174		EPHA10	0	0.0422047	NS	NS	NS
Brain lesion load	Asthma	rs11666377	rs404860	CPAMD8	NOTCH4	0	<0.015	GO:0030881	beta-2-microglobulin binding	0.0200769
Brain lesion load	Asthma	rs11666377	rs404860	CPAMD8	NOTCH4	0	<0.015	GO:0032393	MHC class I receptor activity	0.0237251
Brain lesion load	Asthma	rs11666377	rs404860	CPAMD8	NOTCH4	0	<0.015	GO:0046703	natural killer cell lectin-like receptor binding	0.0200769
Brain lesion load	Bipolar disorder	rs11666377	rs4739466	CPAMD8		0	<0.015	GO:0030881	beta-2-microglobulin binding	0.0200769
Brain lesion load	Bipolar disorder	rs11666377	rs4739466	CPAMD8		0	<0.015	GO:0032393	MHC class I receptor activity	0.0200769
Brain lesion load	Bipolar disorder	rs11666377	rs4739466	CPAMD8		0	<0.015	GO:0046703	natural killer cell lectin-like receptor binding	0.0200769
Brain lesion load	Blood pressure	rs11666377	rs198846	CPAMD8	HIST1H1T	0	0.0247504	GO:0030881	beta-2-microglobulin binding	0.0200769
Brain lesion load	Blood pressure	rs11666377	rs198846	CPAMD8	HIST1H1T	0	0.0247504	GO:0032393	MHC class I receptor activity	0.0200769
Brain lesion load	Blood pressure	rs11666377	rs198846	CPAMD8	HIST1H1T	0	0.0247504	GO:0046703	natural killer cell lectin-like receptor binding	0.0200769
Brain lesion load	Carotid atherosclerosis in HIV infection	rs11666377	rs1697137	CPAMD8	MAST4	0	<0.015	GO:0030881	beta-2-microglobulin binding	0.0141963
Brain lesion load	Carotid atherosclerosis in HIV infection	rs11666377	rs1697137	CPAMD8	MAST4	0	<0.015	GO:0032393	MHC class I receptor activity	0.0237251
Brain lesion load	Carotid atherosclerosis in HIV infection	rs11666377	rs1697137	CPAMD8	MAST4	0	<0.015	GO:0046703	natural killer cell lectin-like receptor binding	0.0141963
Brain lesion load	Cognitive test performance	rs11666377	rs2002030	CPAMD8	C8orf12	0	<0.015	GO:0030881	beta-2-microglobulin binding	0.0141963
Brain lesion load	Cognitive test performance	rs11666377	rs2002030	CPAMD8	C8orf12	0	<0.015	GO:0032393	MHC class I receptor activity	<0.014
Brain lesion load	Cognitive test performance	rs11666377	rs2002030	CPAMD8	C8orf12	0	<0.015	GO:0046703	natural killer cell lectin-like receptor binding	0.0141963
Brain lesion load	Hemoglobin	rs11666377	rs198846	CPAMD8	HIST1H1T	0	0.0247504	GO:0030881	beta-2-microglobulin binding	0.0200769
Brain lesion load	Hemoglobin	rs11666377	rs198846	CPAMD8	HIST1H1T	0	0.0247504	GO:0032393	MHC class I receptor activity	0.0200769
Brain lesion load	Hemoglobin	rs11666377	rs198846	CPAMD8	HIST1H1T	0	0.0247504	GO:0046703	natural killer cell lectin-like receptor binding	0.0200769
Brain lesion load	Hepatitis B vaccine response	rs11666377	rs3135363	CPAMD8		0	0.0247504	GO:0030881	beta-2-microglobulin binding	0.0237251
Brain lesion load	Hepatitis B vaccine response	rs11666377	rs3135363	CPAMD8		0	0.0247504	GO:0032393	MHC class I receptor activity	0.0269624
Brain lesion load	Hepatitis B vaccine response	rs11666377	rs3135363	CPAMD8		0	0.0247504	GO:0046703	natural killer cell lectin-like receptor binding	0.0237251
Brain lesion load	HIV-1 control	rs11666377	rs9264942	CPAMD8		0	<0.015	GO:0030881	beta-2-microglobulin binding	0.0269624
Brain lesion load	HIV-1 control	rs11666377	rs9264942	CPAMD8		0	<0.015	GO:0032393	MHC class I receptor activity	0.0200769
Brain lesion load	HIV-1 control	rs11666377	rs9264942	CPAMD8		0	<0.015	GO:0046703	natural killer cell lectin-like receptor binding	0.0269624
Brain lesion load	IgE levels	rs11666377	rs2523809	CPAMD8		0	0.0247504	GO:0030881	beta-2-microglobulin binding	0.0141963
Brain lesion load	IgE levels	rs11666377	rs2523809	CPAMD8		0	0.0247504	GO:0032393	MHC class I receptor activity	0.0141963
Brain lesion load	IgE levels	rs11666377	rs2523809	CPAMD8		0	0.0247504	GO:0046703	natural killer cell lectin-like receptor binding	0.0141963
Brain lesion load	Insulin resistance/response	rs11666377	rs2407103	CPAMD8		0	<0.015	GO:0030881	beta-2-microglobulin binding	0.0200769
Brain lesion load	Insulin resistance/response	rs11666377	rs2407103	CPAMD8		0	<0.015	GO:0032393	MHC class I receptor activity	0.0141963
Brain lesion load	Insulin resistance/response	rs11666377	rs2407103	CPAMD8		0	<0.015	GO:0046703	natural killer cell lectin-like receptor binding	0.0200769
Brain lesion load	Lung adenocarcinoma	rs11666377	rs3117582	CPAMD8	APOM	0	0.0247504	GO:0030881	beta-2-microglobulin binding	0.0200769
Brain lesion load	Lung adenocarcinoma	rs11666377	rs3117582	CPAMD8	APOM	0	0.0247504	GO:0032393	MHC class I receptor activity	0.0237251
Brain lesion load	Lung adenocarcinoma	rs11666377	rs3117582	CPAMD8	APOM	0	0.0247504	GO:0046703	natural killer cell lectin-like receptor binding	0.0200769
Brain lesion load	Lung cancer	rs11666377	rs3117582	CPAMD8	APOM	0	0.0247504	GO:0030881	beta-2-microglobulin binding	0.0200769
Brain lesion load	Lung cancer	rs11666377	rs3117582	CPAMD8	APOM	0	0.0247504	GO:0032393	MHC class I receptor activity	0.0237251
Brain lesion load	Lung cancer	rs11666377	rs3117582	CPAMD8	APOM	0	0.0247504	GO:0046703	natural killer cell lectin-like receptor binding	0.0200769
Brain lesion load	Myopia (pathological)	rs11666377	rs6885224	CPAMD8	CTNND2	0	0.0153631	GO:0030881	beta-2-microglobulin binding	0.0200769
Brain lesion load	Myopia (pathological)	rs11666377	rs6885224	CPAMD8	CTNND2	0	0.0153631	GO:0032393	MHC class I receptor activity	0.0141963
Brain lesion load	Myopia (pathological)	rs11666377	rs6885224	CPAMD8	CTNND2	0	0.0153631	GO:0046703	natural killer cell lectin-like receptor binding	0.0200769
Brain lesion load	Nasopharyngeal carcinoma	rs11666377	rs2517713	CPAMD8		0	0.0153631	GO:0030881	beta-2-microglobulin binding	0.0141963
Brain lesion load	Nasopharyngeal carcinoma	rs11666377	rs2517713	CPAMD8		0	0.0153631	GO:0032393	MHC class I receptor activity	0.0200769
Brain lesion load	Nasopharyngeal carcinoma	rs11666377	rs2517713	CPAMD8		0	0.0153631	GO:0046703	natural killer cell lectin-like receptor binding	0.0141963
Brain lesion load	Nasopharyngeal carcinoma	rs11666377	rs2860580	CPAMD8		0	0.0153631	GO:0030881	beta-2-microglobulin binding	0.0200769
Brain lesion load	Nasopharyngeal carcinoma	rs11666377	rs2860580	CPAMD8		0	0.0153631	GO:0032393	MHC class I receptor activity	0.0141963
Brain lesion load	Nasopharyngeal carcinoma	rs11666377	rs2860580	CPAMD8		0	0.0153631	GO:0046703	natural killer cell lectin-like receptor binding	0.0200769
Brain lesion load	Nasopharyngeal carcinoma	rs11666377	rs3129055	CPAMD8		0	0.0153631	GO:0030881	beta-2-microglobulin binding	<0.014
Brain lesion load	Nasopharyngeal carcinoma	rs11666377	rs3129055	CPAMD8		0	0.0153631	GO:0032393	MHC class I receptor activity	0.0200769
Brain lesion load	Nasopharyngeal carcinoma	rs11666377	rs3129055	CPAMD8		0	0.0153631	GO:0046703	natural killer cell lectin-like receptor binding	<0.014
Brain lesion load	Nevirapine-induced rash	rs11666377	rs1265112	CPAMD8	CCHCR1	0	0.0153631	GO:0030881	beta-2-microglobulin binding	0.0237251
Brain lesion load	Nevirapine-induced rash	rs11666377	rs1265112	CPAMD8	CCHCR1	0	0.0153631	GO:0032393	MHC class I receptor activity	0.0237251
Brain lesion load	Nevirapine-induced rash	rs11666377	rs1265112	CPAMD8	CCHCR1	0	0.0153631	GO:0046703	natural killer cell lectin-like receptor binding	0.0237251
Brain lesion load	Pancreatic cancer	rs11666377	rs1547374	CPAMD8		0	0.0153631	GO:0030881	beta-2-microglobulin binding	0.0141963
Brain lesion load	Pancreatic cancer	rs11666377	rs1547374	CPAMD8		0	0.0153631	GO:0032393	MHC class I receptor activity	0.0297767
Brain lesion load	Pancreatic cancer	rs11666377	rs1547374	CPAMD8		0	0.0153631	GO:0046703	natural killer cell lectin-like receptor binding	0.0141963
Brain lesion load	PR interval	rs11666377	rs1896312	CPAMD8		0	0.0153631	GO:0030881	beta-2-microglobulin binding	<0.014
Brain lesion load	PR interval	rs11666377	rs1896312	CPAMD8		0	0.0153631	GO:0032393	MHC class I receptor activity	<0.014
Brain lesion load	PR interval	rs11666377	rs1896312	CPAMD8		0	0.0153631	GO:0046703	natural killer cell lectin-like receptor binding	<0.014
Brain lesion load	Primary biliary cirrhosis	rs11666377	rs3135363	CPAMD8		0	0.0247504	GO:0030881	beta-2-microglobulin binding	0.0237251
Brain lesion load	Primary biliary cirrhosis	rs11666377	rs3135363	CPAMD8		0	0.0247504	GO:0032393	MHC class I receptor activity	0.0269624
Brain lesion load	Primary biliary cirrhosis	rs11666377	rs3135363	CPAMD8		0	0.0247504	GO:0046703	natural killer cell lectin-like receptor binding	0.0237251
Brain lesion load	Prostate cancer (gene x gene interaction)	rs11666377	rs2523395	CPAMD8	HLA-F-AS1	0	0.0153631	GO:0030881	beta-2-microglobulin binding	<0.014
Brain lesion load	Prostate cancer (gene x gene interaction)	rs11666377	rs2523395	CPAMD8	HLA-F-AS1	0	0.0153631	GO:0032393	MHC class I receptor activity	0.0141963
Brain lesion load	Prostate cancer (gene x gene interaction)	rs11666377	rs2523395	CPAMD8	HLA-F-AS1	0	0.0153631	GO:0046703	natural killer cell lectin-like receptor binding	<0.014
Brain lesion load	Protein quantitative trait loci	rs11666377	rs9461688	CPAMD8		0	0.0336185	GO:0030881	beta-2-microglobulin binding	<0.014
Brain lesion load	Protein quantitative trait loci	rs11666377	rs9461688	CPAMD8		0	0.0336185	GO:0032393	MHC class I receptor activity	0.0200769
Brain lesion load	Protein quantitative trait loci	rs11666377	rs9461688	CPAMD8		0	0.0336185	GO:0046703	natural killer cell lectin-like receptor binding	<0.014
Brain lesion load	Psoriasis	rs11666377	rs1265181	CPAMD8		0	0.0153631	GO:0030881	beta-2-microglobulin binding	0.0200769
Brain lesion load	Psoriasis	rs11666377	rs1265181	CPAMD8		0	0.0153631	GO:0032393	MHC class I receptor activity	<0.014
Brain lesion load	Psoriasis	rs11666377	rs1265181	CPAMD8		0	0.0153631	GO:0046703	natural killer cell lectin-like receptor binding	0.0200769
Brain lesion load	Psoriasis	rs11666377	rs3134792	CPAMD8		0	<0.015	GO:0030881	beta-2-microglobulin binding	0.0269624
Brain lesion load	Psoriasis	rs11666377	rs3134792	CPAMD8		0	<0.015	GO:0032393	MHC class I receptor activity	0.0200769
Brain lesion load	Psoriasis	rs11666377	rs3134792	CPAMD8		0	<0.015	GO:0046703	natural killer cell lectin-like receptor binding	0.0269624
Brain lesion load	Response to acetaminophen (hepatotoxicity)	rs11666377	rs6852435	CPAMD8		0	<0.015	GO:0030881	beta-2-microglobulin binding	<0.014
Brain lesion load	Response to acetaminophen (hepatotoxicity)	rs11666377	rs6852435	CPAMD8		0	<0.015	GO:0032393	MHC class I receptor activity	0.0200769
Brain lesion load	Response to acetaminophen (hepatotoxicity)	rs11666377	rs6852435	CPAMD8		0	<0.015	GO:0046703	natural killer cell lectin-like receptor binding	<0.014
Brain lesion load	Rheumatoid arthritis	rs11666377	rs615672	CPAMD8		0	0.0336185	GO:0030881	beta-2-microglobulin binding	0.0237251
Brain lesion load	Rheumatoid arthritis	rs11666377	rs615672	CPAMD8		0	0.0336185	GO:0032393	MHC class I receptor activity	0.0297767
Brain lesion load	Rheumatoid arthritis	rs11666377	rs615672	CPAMD8		0	0.0336185	GO:0046703	natural killer cell lectin-like receptor binding	0.0237251
Brain lesion load	Rheumatoid arthritis	rs11666377	rs7404928	CPAMD8	PRKCB	0	<0.015	GO:0030881	beta-2-microglobulin binding	0.0141963
Brain lesion load	Rheumatoid arthritis	rs11666377	rs7404928	CPAMD8	PRKCB	0	<0.015	GO:0032393	MHC class I receptor activity	0.0200769
Brain lesion load	Rheumatoid arthritis	rs11666377	rs7404928	CPAMD8	PRKCB	0	<0.015	GO:0046703	natural killer cell lectin-like receptor binding	0.0141963
Brain lesion load	Systemic sclerosis	rs11666377	rs3130573	CPAMD8	PSORS1C1	0	0.0153631	GO:0030881	beta-2-microglobulin binding	0.0237251
Brain lesion load	Systemic sclerosis	rs11666377	rs3130573	CPAMD8	PSORS1C1	0	0.0153631	GO:0032393	MHC class I receptor activity	<0.014
Brain lesion load	Systemic sclerosis	rs11666377	rs3130573	CPAMD8	PSORS1C1	0	0.0153631	GO:0046703	natural killer cell lectin-like receptor binding	0.0237251
Brain lesion load	Testosterone levels	rs11666377	rs12150660	CPAMD8	SHBG	0	0.0153631	GO:0030881	beta-2-microglobulin binding	<0.014
Brain lesion load	Testosterone levels	rs11666377	rs12150660	CPAMD8	SHBG	0	0.0153631	GO:0032393	MHC class I receptor activity	0.0141963
Brain lesion load	Testosterone levels	rs11666377	rs12150660	CPAMD8	SHBG	0	0.0153631	GO:0046703	natural killer cell lectin-like receptor binding	<0.014
Brain lesion load	Triglycerides	rs11666377	rs2247056	CPAMD8		0	0.0336185	GO:0030881	beta-2-microglobulin binding	0.0141963
Brain lesion load	Triglycerides	rs11666377	rs2247056	CPAMD8		0	0.0336185	GO:0032393	MHC class I receptor activity	0.0297767
Brain lesion load	Triglycerides	rs11666377	rs2247056	CPAMD8		0	0.0336185	GO:0046703	natural killer cell lectin-like receptor binding	0.0141963
Brain lesion load	Type 1 diabetes	rs11666377	rs3764021	CPAMD8	CLEC2D	0	0.0153631	GO:0030881	beta-2-microglobulin binding	<0.014
Brain lesion load	Type 1 diabetes	rs11666377	rs3764021	CPAMD8	CLEC2D	0	0.0153631	GO:0032393	MHC class I receptor activity	<0.014
Brain lesion load	Type 1 diabetes	rs11666377	rs3764021	CPAMD8	CLEC2D	0	0.0153631	GO:0046703	natural killer cell lectin-like receptor binding	<0.014
Breast cancer	Anorexia nervosa	rs1926657	rs957788	ABCC4	FAM155A	0	0.0153631	NS	NS	NS
Breast cancer	Anorexia nervosa	rs2180341	rs957788	RNF146	FAM155A	0	0.0336185	NS	NS	NS
Breast cancer	HDL cholesterol	rs2180341	rs2954029	RNF146		0	0.0153631	NS	NS	NS
Breast cancer	Hematological parameters	rs2180341	rs5756506	RNF146	TMPRSS6	0	0.0336185	NS	NS	NS
Breast cancer	LDL cholesterol	rs2180341	rs2954029	RNF146		0	0.0153631	NS	NS	NS
Breast cancer	Prostate cancer	rs1926657	rs721048	ABCC4	EHBP1	0	<0.015	NS	NS	NS
Breast cancer	Total Cholesterol	rs2180341	rs2954029	RNF146		0	0.0153631	NS	NS	NS
Breast cancer	Triglycerides	rs2180341	rs2954029	RNF146		0	0.0153631	NS	NS	NS
Caffeine consumption	Prostate cancer	rs2472304	rs721048	CYP1A2	EHBP1	0	0.0247504	NS	NS	NS
Cannabis dependence	Anorexia nervosa	rs11007350	rs957788		FAM155A	0	0.0153631	NS	NS	NS
Cannabis dependence	Body mass index	rs17552189	rs2815752	LINC01122		0	0.0422047	NS	NS	NS
Cannabis dependence	Electrocardiographic conduction measures	rs17552189	rs2008242	LINC01122	STK32B	0	0.0422047	NS	NS	NS
Cannabis dependence	Prostate cancer	rs17552189	rs721048	LINC01122	EHBP1	0	<0.015	NS	NS	NS
Cannabis dependence	Type 1 diabetes	rs17552189	rs478222	LINC01122	EFR3B	0	0.0247504	NS	NS	NS
Carotid atherosclerosis in HIV infection	Asthma	rs1697137	rs404860	MAST4	NOTCH4	0	<0.015	GO:0030881	beta-2-microglobulin binding	<0.014
Carotid atherosclerosis in HIV infection	Asthma	rs1697137	rs404860	MAST4	NOTCH4	0	<0.015	GO:0032393	MHC class I receptor activity	<0.014
Carotid atherosclerosis in HIV infection	Asthma	rs1697137	rs404860	MAST4	NOTCH4	0	<0.015	GO:0046703	natural killer cell lectin-like receptor binding	<0.014
Carotid atherosclerosis in HIV infection	Bipolar disorder	rs1697137	rs4739466	MAST4		0	0.0153631	GO:0030881	beta-2-microglobulin binding	0.0200769
Carotid atherosclerosis in HIV infection	Bipolar disorder	rs1697137	rs4739466	MAST4		0	0.0153631	GO:0032393	MHC class I receptor activity	0.0237251
Carotid atherosclerosis in HIV infection	Bipolar disorder	rs1697137	rs4739466	MAST4		0	0.0153631	GO:0046703	natural killer cell lectin-like receptor binding	0.0200769
Carotid atherosclerosis in HIV infection	Blood pressure	rs1697137	rs198846	MAST4	HIST1H1T	0	0.0153631	GO:0030881	beta-2-microglobulin binding	0.0200769
Carotid atherosclerosis in HIV infection	Blood pressure	rs1697137	rs198846	MAST4	HIST1H1T	0	0.0153631	GO:0032393	MHC class I receptor activity	0.0237251
Carotid atherosclerosis in HIV infection	Blood pressure	rs1697137	rs198846	MAST4	HIST1H1T	0	0.0153631	GO:0046703	natural killer cell lectin-like receptor binding	0.0200769
Carotid atherosclerosis in HIV infection	Cognitive test performance	rs1697137	rs2002030	MAST4	C8orf12	0	0.0247504	GO:0030881	beta-2-microglobulin binding	0.0269624
Carotid atherosclerosis in HIV infection	Cognitive test performance	rs1697137	rs2002030	MAST4	C8orf12	0	0.0247504	GO:0032393	MHC class I receptor activity	0.0141963
Carotid atherosclerosis in HIV infection	Cognitive test performance	rs1697137	rs2002030	MAST4	C8orf12	0	0.0247504	GO:0046703	natural killer cell lectin-like receptor binding	0.0269624
Carotid atherosclerosis in HIV infection	Hemoglobin	rs1697137	rs198846	MAST4	HIST1H1T	0	0.0153631	GO:0030881	beta-2-microglobulin binding	0.0200769
Carotid atherosclerosis in HIV infection	Hemoglobin	rs1697137	rs198846	MAST4	HIST1H1T	0	0.0153631	GO:0032393	MHC class I receptor activity	0.0237251
Carotid atherosclerosis in HIV infection	Hemoglobin	rs1697137	rs198846	MAST4	HIST1H1T	0	0.0153631	GO:0046703	natural killer cell lectin-like receptor binding	0.0200769
Carotid atherosclerosis in HIV infection	Hepatitis B vaccine response	rs1697137	rs3135363	MAST4		0	0.0153631	GO:0030881	beta-2-microglobulin binding	0.0297767
Carotid atherosclerosis in HIV infection	Hepatitis B vaccine response	rs1697137	rs3135363	MAST4		0	0.0153631	GO:0032393	MHC class I receptor activity	0.0141963
Carotid atherosclerosis in HIV infection	Hepatitis B vaccine response	rs1697137	rs3135363	MAST4		0	0.0153631	GO:0046703	natural killer cell lectin-like receptor binding	0.0297767
Carotid atherosclerosis in HIV infection	HIV-1 control	rs1697137	rs9264942	MAST4		0	0.0153631	GO:0030881	beta-2-microglobulin binding	0.0200769
Carotid atherosclerosis in HIV infection	HIV-1 control	rs1697137	rs9264942	MAST4		0	0.0153631	GO:0032393	MHC class I receptor activity	<0.014
Carotid atherosclerosis in HIV infection	HIV-1 control	rs1697137	rs9264942	MAST4		0	0.0153631	GO:0046703	natural killer cell lectin-like receptor binding	0.0200769
Carotid atherosclerosis in HIV infection	IgE levels	rs1697137	rs2523809	MAST4		0	0.0153631	GO:0030881	beta-2-microglobulin binding	0.0200769
Carotid atherosclerosis in HIV infection	IgE levels	rs1697137	rs2523809	MAST4		0	0.0153631	GO:0032393	MHC class I receptor activity	0.0141963
Carotid atherosclerosis in HIV infection	IgE levels	rs1697137	rs2523809	MAST4		0	0.0153631	GO:0046703	natural killer cell lectin-like receptor binding	0.0200769
Carotid atherosclerosis in HIV infection	Insulin resistance/response	rs1697137	rs2407103	MAST4		0	<0.015	GO:0030881	beta-2-microglobulin binding	0.0237251
Carotid atherosclerosis in HIV infection	Insulin resistance/response	rs1697137	rs2407103	MAST4		0	<0.015	GO:0032393	MHC class I receptor activity	0.0269624
Carotid atherosclerosis in HIV infection	Insulin resistance/response	rs1697137	rs2407103	MAST4		0	<0.015	GO:0046703	natural killer cell lectin-like receptor binding	0.0237251
Carotid atherosclerosis in HIV infection	Lung adenocarcinoma	rs1697137	rs3117582	MAST4	APOM	0	<0.015	GO:0030881	beta-2-microglobulin binding	0.0141963
Carotid atherosclerosis in HIV infection	Lung adenocarcinoma	rs1697137	rs3117582	MAST4	APOM	0	<0.015	GO:0032393	MHC class I receptor activity	0.0297767
Carotid atherosclerosis in HIV infection	Lung adenocarcinoma	rs1697137	rs3117582	MAST4	APOM	0	<0.015	GO:0046703	natural killer cell lectin-like receptor binding	0.0141963
Carotid atherosclerosis in HIV infection	Lung cancer	rs1697137	rs3117582	MAST4	APOM	0	<0.015	GO:0030881	beta-2-microglobulin binding	0.0141963
Carotid atherosclerosis in HIV infection	Lung cancer	rs1697137	rs3117582	MAST4	APOM	0	<0.015	GO:0032393	MHC class I receptor activity	0.0297767
Carotid atherosclerosis in HIV infection	Lung cancer	rs1697137	rs3117582	MAST4	APOM	0	<0.015	GO:0046703	natural killer cell lectin-like receptor binding	0.0141963
Carotid atherosclerosis in HIV infection	Myopia (pathological)	rs1697137	rs6885224	MAST4	CTNND2	0	0.0153631	GO:0030881	beta-2-microglobulin binding	0.0200769
Carotid atherosclerosis in HIV infection	Myopia (pathological)	rs1697137	rs6885224	MAST4	CTNND2	0	0.0153631	GO:0032393	MHC class I receptor activity	0.0237251
Carotid atherosclerosis in HIV infection	Myopia (pathological)	rs1697137	rs6885224	MAST4	CTNND2	0	0.0153631	GO:0046703	natural killer cell lectin-like receptor binding	0.0200769
Carotid atherosclerosis in HIV infection	Nasopharyngeal carcinoma	rs1697137	rs2517713	MAST4		0	<0.015	GO:0030881	beta-2-microglobulin binding	0.0200769
Carotid atherosclerosis in HIV infection	Nasopharyngeal carcinoma	rs1697137	rs2517713	MAST4		0	<0.015	GO:0032393	MHC class I receptor activity	0.0297767
Carotid atherosclerosis in HIV infection	Nasopharyngeal carcinoma	rs1697137	rs2517713	MAST4		0	<0.015	GO:0046703	natural killer cell lectin-like receptor binding	0.0200769
Carotid atherosclerosis in HIV infection	Nasopharyngeal carcinoma	rs1697137	rs2860580	MAST4		0	0.0247504	GO:0030881	beta-2-microglobulin binding	0.0200769
Carotid atherosclerosis in HIV infection	Nasopharyngeal carcinoma	rs1697137	rs2860580	MAST4		0	0.0247504	GO:0032393	MHC class I receptor activity	<0.014
Carotid atherosclerosis in HIV infection	Nasopharyngeal carcinoma	rs1697137	rs2860580	MAST4		0	0.0247504	GO:0046703	natural killer cell lectin-like receptor binding	0.0200769
Carotid atherosclerosis in HIV infection	Nasopharyngeal carcinoma	rs1697137	rs3129055	MAST4		0	0.0153631	GO:0030881	beta-2-microglobulin binding	<0.014
Carotid atherosclerosis in HIV infection	Nasopharyngeal carcinoma	rs1697137	rs3129055	MAST4		0	0.0153631	GO:0032393	MHC class I receptor activity	<0.014
Carotid atherosclerosis in HIV infection	Nasopharyngeal carcinoma	rs1697137	rs3129055	MAST4		0	0.0153631	GO:0046703	natural killer cell lectin-like receptor binding	<0.014
Carotid atherosclerosis in HIV infection	PR interval	rs1697137	rs1896312	MAST4		0	0.0247504	GO:0030881	beta-2-microglobulin binding	0.0237251
Carotid atherosclerosis in HIV infection	PR interval	rs1697137	rs1896312	MAST4		0	0.0247504	GO:0032393	MHC class I receptor activity	0.0237251
Carotid atherosclerosis in HIV infection	PR interval	rs1697137	rs1896312	MAST4		0	0.0247504	GO:0046703	natural killer cell lectin-like receptor binding	0.0237251
Carotid atherosclerosis in HIV infection	Primary biliary cirrhosis	rs1697137	rs3135363	MAST4		0	0.0153631	GO:0030881	beta-2-microglobulin binding	0.0297767
Carotid atherosclerosis in HIV infection	Primary biliary cirrhosis	rs1697137	rs3135363	MAST4		0	0.0153631	GO:0032393	MHC class I receptor activity	0.0141963
Carotid atherosclerosis in HIV infection	Primary biliary cirrhosis	rs1697137	rs3135363	MAST4		0	0.0153631	GO:0046703	natural killer cell lectin-like receptor binding	0.0297767
Carotid atherosclerosis in HIV infection	Prostate cancer (gene x gene interaction)	rs1697137	rs2523395	MAST4	HLA-F-AS1	0	<0.015	GO:0030881	beta-2-microglobulin binding	<0.014
Carotid atherosclerosis in HIV infection	Prostate cancer (gene x gene interaction)	rs1697137	rs2523395	MAST4	HLA-F-AS1	0	<0.015	GO:0032393	MHC class I receptor activity	0.0200769
Carotid atherosclerosis in HIV infection	Prostate cancer (gene x gene interaction)	rs1697137	rs2523395	MAST4	HLA-F-AS1	0	<0.015	GO:0046703	natural killer cell lectin-like receptor binding	<0.014
Carotid atherosclerosis in HIV infection	Protein quantitative trait loci	rs1697137	rs9461688	MAST4		0	<0.015	GO:0030881	beta-2-microglobulin binding	0.0200769
Carotid atherosclerosis in HIV infection	Protein quantitative trait loci	rs1697137	rs9461688	MAST4		0	<0.015	GO:0032393	MHC class I receptor activity	<0.014
Carotid atherosclerosis in HIV infection	Protein quantitative trait loci	rs1697137	rs9461688	MAST4		0	<0.015	GO:0046703	natural killer cell lectin-like receptor binding	0.0200769
Carotid atherosclerosis in HIV infection	Psoriasis	rs1697137	rs3134792	MAST4		0	<0.015	GO:0030881	beta-2-microglobulin binding	0.0269624
Carotid atherosclerosis in HIV infection	Psoriasis	rs1697137	rs3134792	MAST4		0	<0.015	GO:0032393	MHC class I receptor activity	0.0141963
Carotid atherosclerosis in HIV infection	Psoriasis	rs1697137	rs3134792	MAST4		0	<0.015	GO:0046703	natural killer cell lectin-like receptor binding	0.0269624
Carotid atherosclerosis in HIV infection	Response to acetaminophen (hepatotoxicity)	rs1697137	rs6852435	MAST4		0	<0.015	GO:0030881	beta-2-microglobulin binding	<0.014
Carotid atherosclerosis in HIV infection	Response to acetaminophen (hepatotoxicity)	rs1697137	rs6852435	MAST4		0	<0.015	GO:0032393	MHC class I receptor activity	0.0200769
Carotid atherosclerosis in HIV infection	Response to acetaminophen (hepatotoxicity)	rs1697137	rs6852435	MAST4		0	<0.015	GO:0046703	natural killer cell lectin-like receptor binding	<0.014
Carotid atherosclerosis in HIV infection	Rheumatoid arthritis	rs1697137	rs615672	MAST4		0	0.0247504	GO:0030881	beta-2-microglobulin binding	0.0200769
Carotid atherosclerosis in HIV infection	Rheumatoid arthritis	rs1697137	rs615672	MAST4		0	0.0247504	GO:0032393	MHC class I receptor activity	0.0200769
Carotid atherosclerosis in HIV infection	Rheumatoid arthritis	rs1697137	rs615672	MAST4		0	0.0247504	GO:0046703	natural killer cell lectin-like receptor binding	0.0200769
Carotid atherosclerosis in HIV infection	Rheumatoid arthritis	rs1697137	rs7404928	MAST4	PRKCB	0	<0.015	GO:0030881	beta-2-microglobulin binding	0.0141963
Carotid atherosclerosis in HIV infection	Rheumatoid arthritis	rs1697137	rs7404928	MAST4	PRKCB	0	<0.015	GO:0032393	MHC class I receptor activity	0.0200769
Carotid atherosclerosis in HIV infection	Rheumatoid arthritis	rs1697137	rs7404928	MAST4	PRKCB	0	<0.015	GO:0046703	natural killer cell lectin-like receptor binding	0.0141963
Carotid atherosclerosis in HIV infection	Systemic sclerosis	rs1697137	rs3130573	MAST4	PSORS1C1	0	0.0153631	GO:0030881	beta-2-microglobulin binding	0.0237251
Carotid atherosclerosis in HIV infection	Systemic sclerosis	rs1697137	rs3130573	MAST4	PSORS1C1	0	0.0153631	GO:0032393	MHC class I receptor activity	0.0200769
Carotid atherosclerosis in HIV infection	Systemic sclerosis	rs1697137	rs3130573	MAST4	PSORS1C1	0	0.0153631	GO:0046703	natural killer cell lectin-like receptor binding	0.0237251
Carotid atherosclerosis in HIV infection	Triglycerides	rs1697137	rs2247056	MAST4		0	0.0336185	GO:0030881	beta-2-microglobulin binding	0.0269624
Carotid atherosclerosis in HIV infection	Triglycerides	rs1697137	rs2247056	MAST4		0	0.0336185	GO:0032393	MHC class I receptor activity	0.0200769
Carotid atherosclerosis in HIV infection	Triglycerides	rs1697137	rs2247056	MAST4		0	0.0336185	GO:0046703	natural killer cell lectin-like receptor binding	0.0269624
Carotid atherosclerosis in HIV infection	Type 1 diabetes	rs1697137	rs3764021	MAST4	CLEC2D	0	0.0153631	GO:0030881	beta-2-microglobulin binding	0.0237251
Carotid atherosclerosis in HIV infection	Type 1 diabetes	rs1697137	rs3764021	MAST4	CLEC2D	0	0.0153631	GO:0032393	MHC class I receptor activity	0.0141963
Carotid atherosclerosis in HIV infection	Type 1 diabetes	rs1697137	rs3764021	MAST4	CLEC2D	0	0.0153631	GO:0046703	natural killer cell lectin-like receptor binding	0.0237251
Carotid intima media thickness	Anorexia nervosa	rs17398575	rs957788		FAM155A	0	0.0247504	NS	NS	NS
Celiac disease	Brachial circumference	rs13151961	rs1476587	KIAA1109		0	0.0336185	NS	NS	NS
Celiac disease	Prostate cancer	rs13151961	rs721048	KIAA1109	EHBP1	0	0.0153631	NS	NS	NS
Celiac disease	Prostate cancer	rs6974491	rs721048	ELMO1	EHBP1	0	<0.015	NS	NS	NS
Chemerin levels	Prostate cancer	rs347344	rs721048	EDIL3	EHBP1	0	<0.015	NS	NS	NS
Chronic kidney disease	Prostate cancer	rs4014195	rs721048		EHBP1	0	0.0153631	NS	NS	NS
Chronic lymphocytic leukemia	Anorexia nervosa	rs783540	rs957788	CPEB1	FAM155A	0	<0.015	NS	NS	NS
Chronic lymphocytic leukemia	Metabolite levels	rs783540	rs9354308	CPEB1		0	0.0422047	NS	NS	NS
Cognitive test performance	Asthma	rs2002030	rs404860	C8orf12	NOTCH4	0	0.0153631	GO:0030881	beta-2-microglobulin binding	0.0141963
Cognitive test performance	Asthma	rs2002030	rs404860	C8orf12	NOTCH4	0	0.0153631	GO:0032393	MHC class I receptor activity	0.0141963
Cognitive test performance	Asthma	rs2002030	rs404860	C8orf12	NOTCH4	0	0.0153631	GO:0046703	natural killer cell lectin-like receptor binding	0.0141963
Cognitive test performance	Bipolar disorder	rs2002030	rs4739466	C8orf12		0	0.0153631	GO:0030881	beta-2-microglobulin binding	0.0200769
Cognitive test performance	Bipolar disorder	rs2002030	rs4739466	C8orf12		0	0.0153631	GO:0032393	MHC class I receptor activity	0.0200769
Cognitive test performance	Bipolar disorder	rs2002030	rs4739466	C8orf12		0	0.0153631	GO:0046703	natural killer cell lectin-like receptor binding	0.0200769
Cognitive test performance	Hepatitis B vaccine response	rs2002030	rs3135363	C8orf12		0	<0.015	GO:0030881	beta-2-microglobulin binding	0.0141963
Cognitive test performance	Hepatitis B vaccine response	rs2002030	rs3135363	C8orf12		0	<0.015	GO:0032393	MHC class I receptor activity	0.0141963
Cognitive test performance	Hepatitis B vaccine response	rs2002030	rs3135363	C8orf12		0	<0.015	GO:0046703	natural killer cell lectin-like receptor binding	0.0141963
Cognitive test performance	HIV-1 control	rs2002030	rs9264942	C8orf12		0	0.0153631	GO:0030881	beta-2-microglobulin binding	0.0237251
Cognitive test performance	HIV-1 control	rs2002030	rs9264942	C8orf12		0	0.0153631	GO:0032393	MHC class I receptor activity	0.0141963
Cognitive test performance	HIV-1 control	rs2002030	rs9264942	C8orf12		0	0.0153631	GO:0046703	natural killer cell lectin-like receptor binding	0.0237251
Cognitive test performance	IgE levels	rs2002030	rs2523809	C8orf12		0	0.0153631	GO:0030881	beta-2-microglobulin binding	0.0141963
Cognitive test performance	IgE levels	rs2002030	rs2523809	C8orf12		0	0.0153631	GO:0032393	MHC class I receptor activity	<0.014
Cognitive test performance	IgE levels	rs2002030	rs2523809	C8orf12		0	0.0153631	GO:0046703	natural killer cell lectin-like receptor binding	0.0141963
Cognitive test performance	Insulin resistance/response	rs2002030	rs2407103	C8orf12		0	<0.015	GO:0030881	beta-2-microglobulin binding	0.0200769
Cognitive test performance	Insulin resistance/response	rs2002030	rs2407103	C8orf12		0	<0.015	GO:0032393	MHC class I receptor activity	0.0200769
Cognitive test performance	Insulin resistance/response	rs2002030	rs2407103	C8orf12		0	<0.015	GO:0046703	natural killer cell lectin-like receptor binding	0.0200769
Cognitive test performance	Lung adenocarcinoma	rs2002030	rs3117582	C8orf12	APOM	0	<0.015	GO:0030881	beta-2-microglobulin binding	0.0141963
Cognitive test performance	Lung adenocarcinoma	rs2002030	rs3117582	C8orf12	APOM	0	<0.015	GO:0032393	MHC class I receptor activity	0.0237251
Cognitive test performance	Lung adenocarcinoma	rs2002030	rs3117582	C8orf12	APOM	0	<0.015	GO:0046703	natural killer cell lectin-like receptor binding	0.0141963
Cognitive test performance	Lung cancer	rs2002030	rs3117582	C8orf12	APOM	0	<0.015	GO:0030881	beta-2-microglobulin binding	0.0141963
Cognitive test performance	Lung cancer	rs2002030	rs3117582	C8orf12	APOM	0	<0.015	GO:0032393	MHC class I receptor activity	0.0237251
Cognitive test performance	Lung cancer	rs2002030	rs3117582	C8orf12	APOM	0	<0.015	GO:0046703	natural killer cell lectin-like receptor binding	0.0141963
Cognitive test performance	Myopia (pathological)	rs2002030	rs6885224	C8orf12	CTNND2	0	0.0247504	GO:0030881	beta-2-microglobulin binding	<0.014
Cognitive test performance	Myopia (pathological)	rs2002030	rs6885224	C8orf12	CTNND2	0	0.0247504	GO:0032393	MHC class I receptor activity	0.0141963
Cognitive test performance	Myopia (pathological)	rs2002030	rs6885224	C8orf12	CTNND2	0	0.0247504	GO:0046703	natural killer cell lectin-like receptor binding	<0.014
Cognitive test performance	Nasopharyngeal carcinoma	rs2002030	rs2517713	C8orf12		0	<0.015	GO:0030881	beta-2-microglobulin binding	0.0141963
Cognitive test performance	Nasopharyngeal carcinoma	rs2002030	rs2517713	C8orf12		0	<0.015	GO:0032393	MHC class I receptor activity	0.0237251
Cognitive test performance	Nasopharyngeal carcinoma	rs2002030	rs2517713	C8orf12		0	<0.015	GO:0046703	natural killer cell lectin-like receptor binding	0.0141963
Cognitive test performance	Nasopharyngeal carcinoma	rs2002030	rs2860580	C8orf12		0	<0.015	GO:0030881	beta-2-microglobulin binding	0.0237251
Cognitive test performance	Nasopharyngeal carcinoma	rs2002030	rs2860580	C8orf12		0	<0.015	GO:0032393	MHC class I receptor activity	0.0297767
Cognitive test performance	Nasopharyngeal carcinoma	rs2002030	rs2860580	C8orf12		0	<0.015	GO:0046703	natural killer cell lectin-like receptor binding	0.0237251
Cognitive test performance	Nasopharyngeal carcinoma	rs2002030	rs3129055	C8orf12		0	0.0153631	GO:0030881	beta-2-microglobulin binding	0.0237251
Cognitive test performance	Nasopharyngeal carcinoma	rs2002030	rs3129055	C8orf12		0	0.0153631	GO:0032393	MHC class I receptor activity	0.0237251
Cognitive test performance	Nasopharyngeal carcinoma	rs2002030	rs3129055	C8orf12		0	0.0153631	GO:0046703	natural killer cell lectin-like receptor binding	0.0237251
Cognitive test performance	Primary biliary cirrhosis	rs2002030	rs3135363	C8orf12		0	<0.015	GO:0030881	beta-2-microglobulin binding	0.0141963
Cognitive test performance	Primary biliary cirrhosis	rs2002030	rs3135363	C8orf12		0	<0.015	GO:0032393	MHC class I receptor activity	0.0141963
Cognitive test performance	Primary biliary cirrhosis	rs2002030	rs3135363	C8orf12		0	<0.015	GO:0046703	natural killer cell lectin-like receptor binding	0.0141963
Cognitive test performance	Prostate cancer	rs2352904	rs721048		EHBP1	0	<0.015	NS	NS	NS
Cognitive test performance	Prostate cancer	rs6914079	rs721048		EHBP1	0	0.0336185	NS	NS	NS
Cognitive test performance	Prostate cancer (gene x gene interaction)	rs2002030	rs2523395	C8orf12	HLA-F-AS1	0	<0.015	GO:0030881	beta-2-microglobulin binding	0.0200769
Cognitive test performance	Prostate cancer (gene x gene interaction)	rs2002030	rs2523395	C8orf12	HLA-F-AS1	0	<0.015	GO:0032393	MHC class I receptor activity	0.0200769
Cognitive test performance	Prostate cancer (gene x gene interaction)	rs2002030	rs2523395	C8orf12	HLA-F-AS1	0	<0.015	GO:0046703	natural killer cell lectin-like receptor binding	0.0200769
Cognitive test performance	Protein quantitative trait loci	rs2002030	rs9461688	C8orf12		0	0.0153631	GO:0030881	beta-2-microglobulin binding	0.0237251
Cognitive test performance	Protein quantitative trait loci	rs2002030	rs9461688	C8orf12		0	0.0153631	GO:0032393	MHC class I receptor activity	0.0200769
Cognitive test performance	Protein quantitative trait loci	rs2002030	rs9461688	C8orf12		0	0.0153631	GO:0046703	natural killer cell lectin-like receptor binding	0.0237251
Cognitive test performance	Psoriasis	rs2002030	rs3134792	C8orf12		0	<0.015	GO:0030881	beta-2-microglobulin binding	0.0200769
Cognitive test performance	Psoriasis	rs2002030	rs3134792	C8orf12		0	<0.015	GO:0032393	MHC class I receptor activity	0.0141963
Cognitive test performance	Psoriasis	rs2002030	rs3134792	C8orf12		0	<0.015	GO:0046703	natural killer cell lectin-like receptor binding	0.0200769
Cognitive test performance	Response to acetaminophen (hepatotoxicity)	rs2002030	rs6852435	C8orf12		0	<0.015	GO:0030881	beta-2-microglobulin binding	<0.014
Cognitive test performance	Response to acetaminophen (hepatotoxicity)	rs2002030	rs6852435	C8orf12		0	<0.015	GO:0032393	MHC class I receptor activity	<0.014
Cognitive test performance	Response to acetaminophen (hepatotoxicity)	rs2002030	rs6852435	C8orf12		0	<0.015	GO:0046703	natural killer cell lectin-like receptor binding	<0.014
Cognitive test performance	Rheumatoid arthritis	rs2002030	rs615672	C8orf12		0	<0.015	GO:0030881	beta-2-microglobulin binding	0.0141963
Cognitive test performance	Rheumatoid arthritis	rs2002030	rs615672	C8orf12		0	<0.015	GO:0032393	MHC class I receptor activity	<0.014
Cognitive test performance	Rheumatoid arthritis	rs2002030	rs615672	C8orf12		0	<0.015	GO:0046703	natural killer cell lectin-like receptor binding	0.0141963
Cognitive test performance	Rheumatoid arthritis	rs2002030	rs7404928	C8orf12	PRKCB	0	<0.015	GO:0030881	beta-2-microglobulin binding	0.0141963
Cognitive test performance	Rheumatoid arthritis	rs2002030	rs7404928	C8orf12	PRKCB	0	<0.015	GO:0032393	MHC class I receptor activity	0.0141963
Cognitive test performance	Rheumatoid arthritis	rs2002030	rs7404928	C8orf12	PRKCB	0	<0.015	GO:0046703	natural killer cell lectin-like receptor binding	0.0141963
Cognitive test performance	Systemic sclerosis	rs2002030	rs3130573	C8orf12	PSORS1C1	0	0.0247504	GO:0030881	beta-2-microglobulin binding	0.0269624
Cognitive test performance	Systemic sclerosis	rs2002030	rs3130573	C8orf12	PSORS1C1	0	0.0247504	GO:0032393	MHC class I receptor activity	0.0200769
Cognitive test performance	Systemic sclerosis	rs2002030	rs3130573	C8orf12	PSORS1C1	0	0.0247504	GO:0046703	natural killer cell lectin-like receptor binding	0.0269624
Cognitive test performance	Type 1 diabetes	rs2002030	rs3764021	C8orf12	CLEC2D	0	0.0247504	GO:0030881	beta-2-microglobulin binding	<0.014
Cognitive test performance	Type 1 diabetes	rs2002030	rs3764021	C8orf12	CLEC2D	0	0.0247504	GO:0032393	MHC class I receptor activity	0.0200769
Cognitive test performance	Type 1 diabetes	rs2002030	rs3764021	C8orf12	CLEC2D	0	0.0247504	GO:0046703	natural killer cell lectin-like receptor binding	<0.014
Common traits (Other)	Anorexia nervosa	rs776488	rs957788		FAM155A	0	<0.015	GO:0032422	purine-rich negative regulatory element binding	0.0420654
Common traits (Other)	Anorexia nervosa	rs776488	rs957788		FAM155A	0	<0.015	GO:0000900	translation repressor activity, nucleic acid binding	0.0466975
Common traits (Other)	Prostate cancer	rs499697	rs721048		EHBP1	0	<0.015	NS	NS	NS
Coronary artery calcification	Body mass index	rs10507130	rs9816226	UTP20		0	0.0422047	NS	NS	NS
Coronary artery calcification	Prostate cancer	rs10507130	rs721048	UTP20	EHBP1	0	<0.015	NS	NS	NS
Coronary artery calcification	Scoliosis	rs10507130	rs11190870	UTP20		0	0.0422047	NS	NS	NS
Coronary heart disease	Anorexia nervosa	rs2259816	rs957788	HNF1A	FAM155A	0	<0.015	NS	NS	NS
Coronary heart disease	Anorexia nervosa	rs4977574	rs957788	CDKN2B-AS1	FAM155A	0	<0.015	NS	NS	NS
Coronary heart disease	Anorexia nervosa	rs944797	rs957788	CDKN2B-AS1	FAM155A	0	0.0422047	NS	NS	NS
Coronary heart disease	Body mass index	rs1746048	rs2815752			0	0.0422047	NS	NS	NS
Coronary heart disease	Body mass index	rs840616	rs9816226			0	0.0422047	NS	NS	NS
Coronary heart disease	LDL cholesterol	rs1746048	rs8017377		NYNRIN	0	0.0422047	NS	NS	NS
Coronary heart disease	LDL cholesterol	rs501120	rs8017377		NYNRIN	0	0.0422047	NS	NS	NS
Coronary heart disease	Metabolite levels	rs840616	rs9354308			0	0.0153631	NS	NS	NS
Coronary heart disease	N-glycan levels	rs2259816	rs7953249	HNF1A		0.596	0.0153631	GO:0004114	3',5'-cyclic-nucleotide phosphodiesterase activity	0.0385173
Coronary heart disease	N-glycan levels	rs2259816	rs7953249	HNF1A		0.596	0.0153631	GO:0004112	cyclic-nucleotide phosphodiesterase activity	0.0466975
Coronary heart disease	N-glycan levels	rs2259816	rs7953249	HNF1A		0.596	0.0153631	GO:0000156	two-component response regulator activity	<0.014
Coronary heart disease	Prostate cancer	rs1746048	rs721048		EHBP1	0	<0.015	NS	NS	NS
Coronary heart disease	Prostate cancer	rs501120	rs721048		EHBP1	0	<0.015	NS	NS	NS
C-reactive protein	Anorexia nervosa	rs1169310	rs957788	HNF1A	FAM155A	0	<0.015	NS	NS	NS
C-reactive protein	Anorexia nervosa	rs1183910	rs957788	HNF1A	FAM155A	0	<0.015	NS	NS	NS
C-reactive protein	Anorexia nervosa	rs7310409	rs957788	HNF1A	FAM155A	0	<0.015	NS	NS	NS
Creutzfeldt-Jakob disease (variant)	Prostate cancer	rs1495377	rs721048		EHBP1	0	<0.015	NS	NS	NS
Crohn's disease	Anorexia nervosa	rs3091315	rs957788		FAM155A	0	<0.015	NS	NS	NS
Crohn's disease	Brachial circumference	rs10045431	rs1476587			0	0.0422047	NS	NS	NS
Crohn's disease	Prostate cancer	rs10045431	rs721048		EHBP1	0	0.0153631	NS	NS	NS
Crohn's disease	Prostate cancer	rs102275	rs721048	TMEM258	EHBP1	0	<0.015	NS	NS	NS
Crohn's disease	Prostate cancer	rs11209002	rs721048	C1orf141	EHBP1	0	<0.015	NS	NS	NS
Crohn's disease	Prostate cancer	rs2062305	rs721048		EHBP1	0	<0.015	NS	NS	NS
Crohn's disease	Prostate cancer	rs3764147	rs721048	LACC1	EHBP1	0	<0.015	NS	NS	NS
Crohn's disease	Scoliosis	rs102275	rs11190870	TMEM258		0	0.0153631	NS	NS	NS
Dengue shock syndrome	Alopecia areata	rs3132468	rs9275572	MICB		0	0.0153631	GO:0016894	endonuclease activity, active with either ribo- or deoxyribonucleic acids and producing 3'-phosphomonoesters	0.0200769
Dengue shock syndrome	Alopecia areata	rs3132468	rs9275572	MICB		0	0.0153631	GO:0004521	endoribonuclease activity	0.0420654
Dengue shock syndrome	Alopecia areata	rs3132468	rs9275572	MICB		0	0.0153631	GO:0016892	endoribonuclease activity, producing 3'-phosphomonoesters	0.0141963
Dengue shock syndrome	Alopecia areata	rs3132468	rs9275572	MICB		0	0.0153631	GO:0004522	pancreatic ribonuclease activity	0.0141963
Dengue shock syndrome	Crohn's disease	rs3132468	rs9469220	MICB		0	<0.015	GO:0016894	endonuclease activity, active with either ribo- or deoxyribonucleic acids and producing 3'-phosphomonoesters	0.0237251
Dengue shock syndrome	Crohn's disease	rs3132468	rs9469220	MICB		0	<0.015	GO:0004521	endoribonuclease activity	0.036527
Dengue shock syndrome	Crohn's disease	rs3132468	rs9469220	MICB		0	<0.015	GO:0016892	endoribonuclease activity, producing 3'-phosphomonoesters	0.0141963
Dengue shock syndrome	Crohn's disease	rs3132468	rs9469220	MICB		0	<0.015	GO:0004522	pancreatic ribonuclease activity	0.0141963
Dengue shock syndrome	Echocardiographic traits	rs3132468	rs4920799	MICB		0	0.0153631	GO:0016894	endonuclease activity, active with either ribo- or deoxyribonucleic acids and producing 3'-phosphomonoesters	0.0141963
Dengue shock syndrome	Echocardiographic traits	rs3132468	rs4920799	MICB		0	0.0153631	GO:0004521	endoribonuclease activity	0.0321867
Dengue shock syndrome	Echocardiographic traits	rs3132468	rs4920799	MICB		0	0.0153631	GO:0016892	endoribonuclease activity, producing 3'-phosphomonoesters	<0.014
Dengue shock syndrome	Echocardiographic traits	rs3132468	rs4920799	MICB		0	0.0153631	GO:0004522	pancreatic ribonuclease activity	<0.014
Dengue shock syndrome	Hepatocellular carcinoma	rs3132468	rs9275572	MICB		0	0.0153631	GO:0016894	endonuclease activity, active with either ribo- or deoxyribonucleic acids and producing 3'-phosphomonoesters	0.0200769
Dengue shock syndrome	Hepatocellular carcinoma	rs3132468	rs9275572	MICB		0	0.0153631	GO:0004521	endoribonuclease activity	0.0420654
Dengue shock syndrome	Hepatocellular carcinoma	rs3132468	rs9275572	MICB		0	0.0153631	GO:0016892	endoribonuclease activity, producing 3'-phosphomonoesters	0.0141963
Dengue shock syndrome	Hepatocellular carcinoma	rs3132468	rs9275572	MICB		0	0.0153631	GO:0004522	pancreatic ribonuclease activity	0.0141963
Dengue shock syndrome	Hodgkin's lymphoma	rs3132468	rs6903608	MICB		0	0.0336185	GO:0016894	endonuclease activity, active with either ribo- or deoxyribonucleic acids and producing 3'-phosphomonoesters	0.0269624
Dengue shock syndrome	Hodgkin's lymphoma	rs3132468	rs6903608	MICB		0	0.0336185	GO:0004521	endoribonuclease activity	0.0385173
Dengue shock syndrome	Hodgkin's lymphoma	rs3132468	rs6903608	MICB		0	0.0336185	GO:0016892	endoribonuclease activity, producing 3'-phosphomonoesters	0.0237251
Dengue shock syndrome	Hodgkin's lymphoma	rs3132468	rs6903608	MICB		0	0.0336185	GO:0004522	pancreatic ribonuclease activity	0.0237251
Dengue shock syndrome	Hodgkin's lymphoma	rs3132468	rs6903608	MICB		0	0.0336185	GO:0004540	ribonuclease activity	0.0481385
Dengue shock syndrome	Immunoglobulin A	rs3132468	rs9271366	MICB		0	<0.015	GO:0016894	endonuclease activity, active with either ribo- or deoxyribonucleic acids and producing 3'-phosphomonoesters	0.0237251
Dengue shock syndrome	Immunoglobulin A	rs3132468	rs9271366	MICB		0	<0.015	GO:0004521	endoribonuclease activity	0.0420654
Dengue shock syndrome	Immunoglobulin A	rs3132468	rs9271366	MICB		0	<0.015	GO:0016892	endoribonuclease activity, producing 3'-phosphomonoesters	0.0200769
Dengue shock syndrome	Immunoglobulin A	rs3132468	rs9271366	MICB		0	<0.015	GO:0004522	pancreatic ribonuclease activity	0.0141963
Dengue shock syndrome	Inflammatory bowel disease	rs3132468	rs9271366	MICB		0	<0.015	GO:0016894	endonuclease activity, active with either ribo- or deoxyribonucleic acids and producing 3'-phosphomonoesters	0.0237251
Dengue shock syndrome	Inflammatory bowel disease	rs3132468	rs9271366	MICB		0	<0.015	GO:0004521	endoribonuclease activity	0.0420654
Dengue shock syndrome	Inflammatory bowel disease	rs3132468	rs9271366	MICB		0	<0.015	GO:0016892	endoribonuclease activity, producing 3'-phosphomonoesters	0.0200769
Dengue shock syndrome	Inflammatory bowel disease	rs3132468	rs9271366	MICB		0	<0.015	GO:0004522	pancreatic ribonuclease activity	0.0141963
Dengue shock syndrome	Multiple sclerosis	rs3132468	rs3135338	MICB		0	0.0247504	GO:0016894	endonuclease activity, active with either ribo- or deoxyribonucleic acids and producing 3'-phosphomonoesters	0.0141963
Dengue shock syndrome	Multiple sclerosis	rs3132468	rs3135338	MICB		0	0.0247504	GO:0004521	endoribonuclease activity	0.0436578
Dengue shock syndrome	Multiple sclerosis	rs3132468	rs3135338	MICB		0	0.0247504	GO:0016892	endoribonuclease activity, producing 3'-phosphomonoesters	0.0141963
Dengue shock syndrome	Multiple sclerosis	rs3132468	rs3135338	MICB		0	0.0247504	GO:0004522	pancreatic ribonuclease activity	0.0141963
Dengue shock syndrome	Multiple sclerosis	rs3132468	rs3135388	MICB	HLA-DRA	0	0.0153631	GO:0016894	endonuclease activity, active with either ribo- or deoxyribonucleic acids and producing 3'-phosphomonoesters	0.0141963
Dengue shock syndrome	Multiple sclerosis	rs3132468	rs3135388	MICB	HLA-DRA	0	0.0153631	GO:0004521	endoribonuclease activity	0.0451495
Dengue shock syndrome	Multiple sclerosis	rs3132468	rs3135388	MICB	HLA-DRA	0	0.0153631	GO:0016892	endoribonuclease activity, producing 3'-phosphomonoesters	<0.014
Dengue shock syndrome	Multiple sclerosis	rs3132468	rs3135388	MICB	HLA-DRA	0	0.0153631	GO:0004522	pancreatic ribonuclease activity	<0.014
Dengue shock syndrome	Multiple sclerosis	rs3132468	rs9271366	MICB		0	<0.015	GO:0016894	endonuclease activity, active with either ribo- or deoxyribonucleic acids and producing 3'-phosphomonoesters	0.0237251
Dengue shock syndrome	Multiple sclerosis	rs3132468	rs9271366	MICB		0	<0.015	GO:0004521	endoribonuclease activity	0.0420654
Dengue shock syndrome	Multiple sclerosis	rs3132468	rs9271366	MICB		0	<0.015	GO:0016892	endoribonuclease activity, producing 3'-phosphomonoesters	0.0200769
Dengue shock syndrome	Multiple sclerosis	rs3132468	rs9271366	MICB		0	<0.015	GO:0004522	pancreatic ribonuclease activity	0.0141963
Dengue shock syndrome	Nephropathy	rs3132468	rs9275596	MICB		0	0.0153631	GO:0016894	endonuclease activity, active with either ribo- or deoxyribonucleic acids and producing 3'-phosphomonoesters	0.0269624
Dengue shock syndrome	Nephropathy	rs3132468	rs9275596	MICB		0	0.0153631	GO:0004521	endoribonuclease activity	0.0436578
Dengue shock syndrome	Nephropathy	rs3132468	rs9275596	MICB		0	0.0153631	GO:0016892	endoribonuclease activity, producing 3'-phosphomonoesters	0.0269624
Dengue shock syndrome	Nephropathy	rs3132468	rs9275596	MICB		0	0.0153631	GO:0004522	pancreatic ribonuclease activity	0.0141963
Dengue shock syndrome	Nodular sclerosis Hodgkin lymphoma	rs3132468	rs6903608	MICB		0	0.0336185	GO:0016894	endonuclease activity, active with either ribo- or deoxyribonucleic acids and producing 3'-phosphomonoesters	0.0269624
Dengue shock syndrome	Nodular sclerosis Hodgkin lymphoma	rs3132468	rs6903608	MICB		0	0.0336185	GO:0004521	endoribonuclease activity	0.0385173
Dengue shock syndrome	Nodular sclerosis Hodgkin lymphoma	rs3132468	rs6903608	MICB		0	0.0336185	GO:0016892	endoribonuclease activity, producing 3'-phosphomonoesters	0.0237251
Dengue shock syndrome	Nodular sclerosis Hodgkin lymphoma	rs3132468	rs6903608	MICB		0	0.0336185	GO:0004522	pancreatic ribonuclease activity	0.0237251
Dengue shock syndrome	Nodular sclerosis Hodgkin lymphoma	rs3132468	rs6903608	MICB		0	0.0336185	GO:0004540	ribonuclease activity	0.0481385
Dengue shock syndrome	Nodular sclerosis Hodgkin lymphoma	rs3132468	rs9268528	MICB		0	0.0153631	GO:0016894	endonuclease activity, active with either ribo- or deoxyribonucleic acids and producing 3'-phosphomonoesters	0.0237251
Dengue shock syndrome	Nodular sclerosis Hodgkin lymphoma	rs3132468	rs9268528	MICB		0	0.0153631	GO:0004521	endoribonuclease activity	0.036527
Dengue shock syndrome	Nodular sclerosis Hodgkin lymphoma	rs3132468	rs9268528	MICB		0	0.0153631	GO:0016892	endoribonuclease activity, producing 3'-phosphomonoesters	0.0141963
Dengue shock syndrome	Nodular sclerosis Hodgkin lymphoma	rs3132468	rs9268528	MICB		0	0.0153631	GO:0004522	pancreatic ribonuclease activity	0.0141963
Dengue shock syndrome	Nodular sclerosis Hodgkin lymphoma	rs3132468	rs9268542	MICB		0	<0.015	GO:0016894	endonuclease activity, active with either ribo- or deoxyribonucleic acids and producing 3'-phosphomonoesters	0.0200769
Dengue shock syndrome	Nodular sclerosis Hodgkin lymphoma	rs3132468	rs9268542	MICB		0	<0.015	GO:0004521	endoribonuclease activity	0.0385173
Dengue shock syndrome	Nodular sclerosis Hodgkin lymphoma	rs3132468	rs9268542	MICB		0	<0.015	GO:0016892	endoribonuclease activity, producing 3'-phosphomonoesters	0.0141963
Dengue shock syndrome	Nodular sclerosis Hodgkin lymphoma	rs3132468	rs9268542	MICB		0	<0.015	GO:0004522	pancreatic ribonuclease activity	0.0141963
Dengue shock syndrome	Prostate cancer	rs3132468	rs721048	MICB	EHBP1	0	<0.015	NS	NS	NS
Dengue shock syndrome	Rheumatoid arthritis	rs3132468	rs9268853	MICB		0	<0.015	GO:0016894	endonuclease activity, active with either ribo- or deoxyribonucleic acids and producing 3'-phosphomonoesters	0.0141963
Dengue shock syndrome	Rheumatoid arthritis	rs3132468	rs9268853	MICB		0	<0.015	GO:0004521	endoribonuclease activity	0.0466975
Dengue shock syndrome	Rheumatoid arthritis	rs3132468	rs9268853	MICB		0	<0.015	GO:0016892	endoribonuclease activity, producing 3'-phosphomonoesters	<0.014
Dengue shock syndrome	Rheumatoid arthritis	rs3132468	rs9268853	MICB		0	<0.015	GO:0004522	pancreatic ribonuclease activity	<0.014
Dengue shock syndrome	Type 1 diabetes	rs3132468	rs9268645	MICB	HLA-DRA	0	<0.015	GO:0016894	endonuclease activity, active with either ribo- or deoxyribonucleic acids and producing 3'-phosphomonoesters	0.0141963
Dengue shock syndrome	Type 1 diabetes	rs3132468	rs9268645	MICB	HLA-DRA	0	<0.015	GO:0004521	endoribonuclease activity	0.0344341
Dengue shock syndrome	Type 1 diabetes	rs3132468	rs9268645	MICB	HLA-DRA	0	<0.015	GO:0016892	endoribonuclease activity, producing 3'-phosphomonoesters	0.0141963
Dengue shock syndrome	Type 1 diabetes	rs3132468	rs9268645	MICB	HLA-DRA	0	<0.015	GO:0004522	pancreatic ribonuclease activity	0.0141963
Dengue shock syndrome	Type 1 diabetes	rs3132468	rs9272346	MICB	HLA-DQA1	0	<0.015	GO:0016894	endonuclease activity, active with either ribo- or deoxyribonucleic acids and producing 3'-phosphomonoesters	0.0297767
Dengue shock syndrome	Type 1 diabetes	rs3132468	rs9272346	MICB	HLA-DQA1	0	<0.015	GO:0004521	endoribonuclease activity	0.0420654
Dengue shock syndrome	Type 1 diabetes	rs3132468	rs9272346	MICB	HLA-DQA1	0	<0.015	GO:0016892	endoribonuclease activity, producing 3'-phosphomonoesters	0.0200769
Dengue shock syndrome	Type 1 diabetes	rs3132468	rs9272346	MICB	HLA-DQA1	0	<0.015	GO:0004522	pancreatic ribonuclease activity	0.0141963
Dengue shock syndrome	Ulcerative colitis	rs3132468	rs9268853	MICB		0	<0.015	GO:0016894	endonuclease activity, active with either ribo- or deoxyribonucleic acids and producing 3'-phosphomonoesters	0.0141963
Dengue shock syndrome	Ulcerative colitis	rs3132468	rs9268853	MICB		0	<0.015	GO:0004521	endoribonuclease activity	0.0466975
Dengue shock syndrome	Ulcerative colitis	rs3132468	rs9268853	MICB		0	<0.015	GO:0016892	endoribonuclease activity, producing 3'-phosphomonoesters	<0.014
Dengue shock syndrome	Ulcerative colitis	rs3132468	rs9268853	MICB		0	<0.015	GO:0004522	pancreatic ribonuclease activity	<0.014
Dengue shock syndrome	Ulcerative colitis	rs3132468	rs9268877	MICB		0	0.0153631	GO:0016894	endonuclease activity, active with either ribo- or deoxyribonucleic acids and producing 3'-phosphomonoesters	0.0297767
Dengue shock syndrome	Ulcerative colitis	rs3132468	rs9268877	MICB		0	0.0153631	GO:0004521	endoribonuclease activity	0.0481385
Dengue shock syndrome	Ulcerative colitis	rs3132468	rs9268877	MICB		0	0.0153631	GO:0016892	endoribonuclease activity, producing 3'-phosphomonoesters	0.0237251
Dengue shock syndrome	Ulcerative colitis	rs3132468	rs9268877	MICB		0	0.0153631	GO:0004522	pancreatic ribonuclease activity	0.0237251
Dengue shock syndrome	Urinary metabolites	rs3132468	rs4921914	MICB		0	0.0153631	GO:0016894	endonuclease activity, active with either ribo- or deoxyribonucleic acids and producing 3'-phosphomonoesters	0.0269624
Dengue shock syndrome	Urinary metabolites	rs3132468	rs4921914	MICB		0	0.0153631	GO:0004521	endoribonuclease activity	0.0494111
Dengue shock syndrome	Urinary metabolites	rs3132468	rs4921914	MICB		0	0.0153631	GO:0016892	endoribonuclease activity, producing 3'-phosphomonoesters	0.0200769
Dengue shock syndrome	Urinary metabolites	rs3132468	rs4921914	MICB		0	0.0153631	GO:0004522	pancreatic ribonuclease activity	0.0200769
Dengue shock syndrome	Working memory	rs3132468	rs7770731	MICB		0	0.0247504	GO:0016894	endonuclease activity, active with either ribo- or deoxyribonucleic acids and producing 3'-phosphomonoesters	0.0344341
Dengue shock syndrome	Working memory	rs3132468	rs7770731	MICB		0	0.0247504	GO:0016892	endoribonuclease activity, producing 3'-phosphomonoesters	0.0237251
Dengue shock syndrome	Working memory	rs3132468	rs7770731	MICB		0	0.0247504	GO:0004522	pancreatic ribonuclease activity	0.0237251
Depression--quantitative trait	Anorexia nervosa	rs12912233	rs957788	RORA	FAM155A	0	<0.015	NS	NS	NS
Dialysis-related mortality	Anorexia nervosa	rs712022	rs957788	SVIP	FAM155A	0	0.0153631	NS	NS	NS
Dialysis-related mortality	Bipolar disorder	rs2439312	rs4627791	NRG1	CMTM8	0	0.0422047	NS	NS	NS
Diastolic blood pressure	LDL cholesterol	rs1378942	rs8017377	CSK	NYNRIN	0	0.0247504	NS	NS	NS
Diastolic blood pressure	Multiple sclerosis	rs2681472	rs3780792	ATP2B1	VAV2	0	<0.015	GO:0016312	inositol bisphosphate phosphatase activity	0.036527
Diastolic blood pressure	Multiple sclerosis	rs2681472	rs3780792	ATP2B1	VAV2	0	<0.015	GO:0004441	inositol-1,4-bisphosphate 1-phosphatase activity	0.036527
Diastolic blood pressure	Prostate cancer	rs1378942	rs721048	CSK	EHBP1	0	<0.015	NS	NS	NS
Echocardiographic traits	Alopecia areata	rs4920799	rs9275572			0	0.0153631	GO:0016894	endonuclease activity, active with either ribo- or deoxyribonucleic acids and producing 3'-phosphomonoesters	0.0344341
Echocardiographic traits	Alopecia areata	rs4920799	rs9275572			0	0.0153631	GO:0004521	endoribonuclease activity	0.0481385
Echocardiographic traits	Alopecia areata	rs4920799	rs9275572			0	0.0153631	GO:0016892	endoribonuclease activity, producing 3'-phosphomonoesters	0.0269624
Echocardiographic traits	Alopecia areata	rs4920799	rs9275572			0	0.0153631	GO:0004522	pancreatic ribonuclease activity	0.0237251
Echocardiographic traits	Crohn's disease	rs4920799	rs9469220			0	0.0153631	GO:0016894	endonuclease activity, active with either ribo- or deoxyribonucleic acids and producing 3'-phosphomonoesters	0.0200769
Echocardiographic traits	Crohn's disease	rs4920799	rs9469220			0	0.0153631	GO:0004521	endoribonuclease activity	0.0436578
Echocardiographic traits	Crohn's disease	rs4920799	rs9469220			0	0.0153631	GO:0016892	endoribonuclease activity, producing 3'-phosphomonoesters	0.0141963
Echocardiographic traits	Crohn's disease	rs4920799	rs9469220			0	0.0153631	GO:0004522	pancreatic ribonuclease activity	<0.014
Echocardiographic traits	Hepatocellular carcinoma	rs4920799	rs9275572			0	0.0153631	GO:0016894	endonuclease activity, active with either ribo- or deoxyribonucleic acids and producing 3'-phosphomonoesters	0.0344341
Echocardiographic traits	Hepatocellular carcinoma	rs4920799	rs9275572			0	0.0153631	GO:0004521	endoribonuclease activity	0.0481385
Echocardiographic traits	Hepatocellular carcinoma	rs4920799	rs9275572			0	0.0153631	GO:0016892	endoribonuclease activity, producing 3'-phosphomonoesters	0.0269624
Echocardiographic traits	Hepatocellular carcinoma	rs4920799	rs9275572			0	0.0153631	GO:0004522	pancreatic ribonuclease activity	0.0237251
Echocardiographic traits	Hodgkin's lymphoma	rs4920799	rs6903608			0	0.0247504	GO:0016894	endonuclease activity, active with either ribo- or deoxyribonucleic acids and producing 3'-phosphomonoesters	0.0200769
Echocardiographic traits	Hodgkin's lymphoma	rs4920799	rs6903608			0	0.0247504	GO:0004521	endoribonuclease activity	0.0297767
Echocardiographic traits	Hodgkin's lymphoma	rs4920799	rs6903608			0	0.0247504	GO:0016892	endoribonuclease activity, producing 3'-phosphomonoesters	<0.014
Echocardiographic traits	Hodgkin's lymphoma	rs4920799	rs6903608			0	0.0247504	GO:0004522	pancreatic ribonuclease activity	<0.014
Echocardiographic traits	Immunoglobulin A	rs4920799	rs9271366			0	0.0153631	GO:0016894	endonuclease activity, active with either ribo- or deoxyribonucleic acids and producing 3'-phosphomonoesters	0.0237251
Echocardiographic traits	Immunoglobulin A	rs4920799	rs9271366			0	0.0153631	GO:0004521	endoribonuclease activity	0.0404163
Echocardiographic traits	Immunoglobulin A	rs4920799	rs9271366			0	0.0153631	GO:0016892	endoribonuclease activity, producing 3'-phosphomonoesters	<0.014
Echocardiographic traits	Immunoglobulin A	rs4920799	rs9271366			0	0.0153631	GO:0004522	pancreatic ribonuclease activity	<0.014
Echocardiographic traits	Inflammatory bowel disease	rs4920799	rs9271366			0	0.0153631	GO:0016894	endonuclease activity, active with either ribo- or deoxyribonucleic acids and producing 3'-phosphomonoesters	0.0237251
Echocardiographic traits	Inflammatory bowel disease	rs4920799	rs9271366			0	0.0153631	GO:0004521	endoribonuclease activity	0.0404163
Echocardiographic traits	Inflammatory bowel disease	rs4920799	rs9271366			0	0.0153631	GO:0016892	endoribonuclease activity, producing 3'-phosphomonoesters	<0.014
Echocardiographic traits	Inflammatory bowel disease	rs4920799	rs9271366			0	0.0153631	GO:0004522	pancreatic ribonuclease activity	<0.014
Echocardiographic traits	Multiple sclerosis	rs4920799	rs9271366			0	0.0153631	GO:0016894	endonuclease activity, active with either ribo- or deoxyribonucleic acids and producing 3'-phosphomonoesters	0.0237251
Echocardiographic traits	Multiple sclerosis	rs4920799	rs9271366			0	0.0153631	GO:0004521	endoribonuclease activity	0.0404163
Echocardiographic traits	Multiple sclerosis	rs4920799	rs9271366			0	0.0153631	GO:0016892	endoribonuclease activity, producing 3'-phosphomonoesters	<0.014
Echocardiographic traits	Multiple sclerosis	rs4920799	rs9271366			0	0.0153631	GO:0004522	pancreatic ribonuclease activity	<0.014
Echocardiographic traits	Nephropathy	rs4920799	rs9275596			0	<0.015	GO:0016894	endonuclease activity, active with either ribo- or deoxyribonucleic acids and producing 3'-phosphomonoesters	0.0141963
Echocardiographic traits	Nephropathy	rs4920799	rs9275596			0	<0.015	GO:0004521	endoribonuclease activity	0.036527
Echocardiographic traits	Nephropathy	rs4920799	rs9275596			0	<0.015	GO:0016892	endoribonuclease activity, producing 3'-phosphomonoesters	<0.014
Echocardiographic traits	Nephropathy	rs4920799	rs9275596			0	<0.015	GO:0004522	pancreatic ribonuclease activity	<0.014
Echocardiographic traits	Nephropathy	rs4920799	rs9275596			0	<0.015	GO:0004540	ribonuclease activity	0.0451495
Echocardiographic traits	Nodular sclerosis Hodgkin lymphoma	rs4920799	rs6903608			0	0.0247504	GO:0016894	endonuclease activity, active with either ribo- or deoxyribonucleic acids and producing 3'-phosphomonoesters	0.0200769
Echocardiographic traits	Nodular sclerosis Hodgkin lymphoma	rs4920799	rs6903608			0	0.0247504	GO:0004521	endoribonuclease activity	0.0297767
Echocardiographic traits	Nodular sclerosis Hodgkin lymphoma	rs4920799	rs6903608			0	0.0247504	GO:0016892	endoribonuclease activity, producing 3'-phosphomonoesters	<0.014
Echocardiographic traits	Nodular sclerosis Hodgkin lymphoma	rs4920799	rs6903608			0	0.0247504	GO:0004522	pancreatic ribonuclease activity	<0.014
Echocardiographic traits	Nodular sclerosis Hodgkin lymphoma	rs4920799	rs9268528			0	0.0247504	GO:0016894	endonuclease activity, active with either ribo- or deoxyribonucleic acids and producing 3'-phosphomonoesters	0.0237251
Echocardiographic traits	Nodular sclerosis Hodgkin lymphoma	rs4920799	rs9268528			0	0.0247504	GO:0004521	endoribonuclease activity	0.0420654
Echocardiographic traits	Nodular sclerosis Hodgkin lymphoma	rs4920799	rs9268528			0	0.0247504	GO:0016892	endoribonuclease activity, producing 3'-phosphomonoesters	0.0200769
Echocardiographic traits	Nodular sclerosis Hodgkin lymphoma	rs4920799	rs9268528			0	0.0247504	GO:0004522	pancreatic ribonuclease activity	0.0200769
Echocardiographic traits	Nodular sclerosis Hodgkin lymphoma	rs4920799	rs9268542			0	<0.015	GO:0016894	endonuclease activity, active with either ribo- or deoxyribonucleic acids and producing 3'-phosphomonoesters	<0.014
Echocardiographic traits	Nodular sclerosis Hodgkin lymphoma	rs4920799	rs9268542			0	<0.015	GO:0004521	endoribonuclease activity	0.0321867
Echocardiographic traits	Nodular sclerosis Hodgkin lymphoma	rs4920799	rs9268542			0	<0.015	GO:0016892	endoribonuclease activity, producing 3'-phosphomonoesters	<0.014
Echocardiographic traits	Nodular sclerosis Hodgkin lymphoma	rs4920799	rs9268542			0	<0.015	GO:0004522	pancreatic ribonuclease activity	<0.014
Echocardiographic traits	Prostate cancer	rs4920799	rs721048		EHBP1	0	<0.015	NS	NS	NS
Echocardiographic traits	Rheumatoid arthritis	rs4920799	rs9268853			0	<0.015	GO:0016894	endonuclease activity, active with either ribo- or deoxyribonucleic acids and producing 3'-phosphomonoesters	0.0200769
Echocardiographic traits	Rheumatoid arthritis	rs4920799	rs9268853			0	<0.015	GO:0004521	endoribonuclease activity	0.0420654
Echocardiographic traits	Rheumatoid arthritis	rs4920799	rs9268853			0	<0.015	GO:0016892	endoribonuclease activity, producing 3'-phosphomonoesters	0.0200769
Echocardiographic traits	Rheumatoid arthritis	rs4920799	rs9268853			0	<0.015	GO:0004522	pancreatic ribonuclease activity	0.0200769
Echocardiographic traits	Type 1 diabetes	rs4920799	rs9268645		HLA-DRA	0	<0.015	GO:0016894	endonuclease activity, active with either ribo- or deoxyribonucleic acids and producing 3'-phosphomonoesters	0.0141963
Echocardiographic traits	Type 1 diabetes	rs4920799	rs9268645		HLA-DRA	0	<0.015	GO:0004521	endoribonuclease activity	0.0481385
Echocardiographic traits	Type 1 diabetes	rs4920799	rs9268645		HLA-DRA	0	<0.015	GO:0016892	endoribonuclease activity, producing 3'-phosphomonoesters	<0.014
Echocardiographic traits	Type 1 diabetes	rs4920799	rs9268645		HLA-DRA	0	<0.015	GO:0004522	pancreatic ribonuclease activity	<0.014
Echocardiographic traits	Type 1 diabetes	rs4920799	rs9272346		HLA-DQA1	0	0.0247504	GO:0016894	endonuclease activity, active with either ribo- or deoxyribonucleic acids and producing 3'-phosphomonoesters	0.0321867
Echocardiographic traits	Type 1 diabetes	rs4920799	rs9272346		HLA-DQA1	0	0.0247504	GO:0016892	endoribonuclease activity, producing 3'-phosphomonoesters	0.0269624
Echocardiographic traits	Type 1 diabetes	rs4920799	rs9272346		HLA-DQA1	0	0.0247504	GO:0004522	pancreatic ribonuclease activity	0.0269624
Echocardiographic traits	Ulcerative colitis	rs4920799	rs9268853			0	<0.015	GO:0016894	endonuclease activity, active with either ribo- or deoxyribonucleic acids and producing 3'-phosphomonoesters	0.0200769
Echocardiographic traits	Ulcerative colitis	rs4920799	rs9268853			0	<0.015	GO:0004521	endoribonuclease activity	0.0420654
Echocardiographic traits	Ulcerative colitis	rs4920799	rs9268853			0	<0.015	GO:0016892	endoribonuclease activity, producing 3'-phosphomonoesters	0.0200769
Echocardiographic traits	Ulcerative colitis	rs4920799	rs9268853			0	<0.015	GO:0004522	pancreatic ribonuclease activity	0.0200769
Echocardiographic traits	Ulcerative colitis	rs4920799	rs9268877			0	<0.015	GO:0016894	endonuclease activity, active with either ribo- or deoxyribonucleic acids and producing 3'-phosphomonoesters	0.0237251
Echocardiographic traits	Ulcerative colitis	rs4920799	rs9268877			0	<0.015	GO:0004521	endoribonuclease activity	0.0404163
Echocardiographic traits	Ulcerative colitis	rs4920799	rs9268877			0	<0.015	GO:0016892	endoribonuclease activity, producing 3'-phosphomonoesters	0.0200769
Echocardiographic traits	Ulcerative colitis	rs4920799	rs9268877			0	<0.015	GO:0004522	pancreatic ribonuclease activity	0.0141963
Echocardiographic traits	Urinary metabolites	rs4920799	rs4921914			0	0.0153631	GO:0016894	endonuclease activity, active with either ribo- or deoxyribonucleic acids and producing 3'-phosphomonoesters	0.0237251
Echocardiographic traits	Urinary metabolites	rs4920799	rs4921914			0	0.0153631	GO:0004521	endoribonuclease activity	0.0344341
Echocardiographic traits	Urinary metabolites	rs4920799	rs4921914			0	0.0153631	GO:0016892	endoribonuclease activity, producing 3'-phosphomonoesters	0.0237251
Echocardiographic traits	Urinary metabolites	rs4920799	rs4921914			0	0.0153631	GO:0004522	pancreatic ribonuclease activity	0.0141963
Echocardiographic traits	Working memory	rs4920799	rs7770731			0	0.0153631	GO:0016894	endonuclease activity, active with either ribo- or deoxyribonucleic acids and producing 3'-phosphomonoesters	0.0321867
Echocardiographic traits	Working memory	rs4920799	rs7770731			0	0.0153631	GO:0016892	endoribonuclease activity, producing 3'-phosphomonoesters	0.0297767
Echocardiographic traits	Working memory	rs4920799	rs7770731			0	0.0153631	GO:0004522	pancreatic ribonuclease activity	0.0237251
Electrocardiographic conduction measures	Anorexia nervosa	rs283566	rs957788		FAM155A	0	0.0247504	NS	NS	NS
Electrocardiographic conduction measures	Asperger disorder	rs2008242	rs4703129	STK32B		0	0.0336185	NS	NS	NS
Electrocardiographic conduction measures	Bipolar disorder	rs2008242	rs2271893	STK32B	LMAN2L	0	0.0247504	NS	NS	NS
Electrocardiographic conduction measures	Bipolar disorder	rs2008242	rs6746896	STK32B		0	0.0422047	NS	NS	NS
Electrocardiographic conduction measures	Bipolar disorder	rs2008242	rs7247513	STK32B	ZNF490	0	0.0422047	NS	NS	NS
Electrocardiographic conduction measures	Body mass index	rs2008242	rs571312	STK32B		0	0.0422047	NS	NS	NS
Electrocardiographic conduction measures	Brain imaging	rs2008242	rs4692256	STK32B		0	0.0153631	NS	NS	NS
Electrocardiographic conduction measures	Longevity	rs2008242	rs4468878	STK32B	CDH4	0	0.0336185	NS	NS	NS
Electrocardiographic conduction measures	Metabolite levels	rs2008242	rs6807064	STK32B	ATP2B2	0	0.0336185	NS	NS	NS
Electrocardiographic conduction measures	Metabolite levels	rs2008242	rs9354308	STK32B		0	0.0336185	NS	NS	NS
Electrocardiographic conduction measures	Neutrophil count	rs2008242	rs4794822	STK32B		0	0.0247504	NS	NS	NS
Electrocardiographic conduction measures	Prostate cancer	rs2008242	rs721048	STK32B	EHBP1	0	<0.015	NS	NS	NS
Electrocardiographic conduction measures	Prostate cancer (gene x gene interaction)	rs2008242	rs731174	STK32B	EPHA10	0	0.0247504	NS	NS	NS
Electrocardiographic conduction measures	Type 1 diabetes	rs2008242	rs2292239	STK32B	ERBB3	0	0.0247504	NS	NS	NS
Electrocardiographic conduction measures	Type 1 diabetes	rs2008242	rs478222	STK32B	EFR3B	0	0.0247504	NS	NS	NS
Electrocardiographic conduction measures	Type 1 diabetes autoantibodies	rs2008242	rs2292239	STK32B	ERBB3	0	0.0247504	NS	NS	NS
Electrocardiographic conduction measures	White blood cell types	rs2008242	rs4794822	STK32B		0	0.0247504	NS	NS	NS
Electrocardiographic traits	Anorexia nervosa	rs3807989	rs957788	CAV1	FAM155A	0	<0.015	NS	NS	NS
End-stage renal disease (non-diabetic)	Prostate cancer	rs4821469	rs721048		EHBP1	0	<0.015	NS	NS	NS
Entorhinal cortical thickness	Brachial circumference	rs12279261	rs1476587	NCAM1		0	0.0422047	NS	NS	NS
Entorhinal cortical thickness	Prostate cancer	rs12279261	rs721048	NCAM1	EHBP1	0	0.0153631	NS	NS	NS
Eosinophilic esophagitis (pediatric)	Anorexia nervosa	rs1032757	rs957788		FAM155A	0	<0.015	NS	NS	NS
Eosinophilic esophagitis (pediatric)	Anorexia nervosa	rs9500256	rs957788		FAM155A	0	<0.015	NS	NS	NS
Eosinophilic esophagitis (pediatric)	Body mass index	rs1032757	rs9816226			0	0.0422047	NS	NS	NS
Eosinophilic esophagitis (pediatric)	Brachial circumference	rs1032757	rs1476587			0	0.0336185	NS	NS	NS
Eosinophilic esophagitis (pediatric)	Prostate cancer	rs1032757	rs721048		EHBP1	0	<0.015	NS	NS	NS
Erectile dysfunction and prostate cancer treatment	Prostate cancer	rs10210358	rs721048	LRP1B	EHBP1	0	<0.015	NS	NS	NS
Erectile dysfunction and prostate cancer treatment	Prostate cancer	rs2268363	rs721048	FSHR	EHBP1	0	0.0336185	NS	NS	NS
Fasting glucose-related traits	Metabolite levels	rs174550	rs9354308	FADS1		0	0.0422047	NS	NS	NS
Fasting glucose-related traits	Prostate cancer	rs11708067	rs721048	ADCY5	EHBP1	0	0.0153631	NS	NS	NS
Fasting glucose-related traits	Prostate cancer	rs174550	rs721048	FADS1	EHBP1	0	<0.015	NS	NS	NS
Follicular lymphoma	Asthma	rs2647012	rs3117098		HCG23	0	<0.015	GO:0016894	endonuclease activity, active with either ribo- or deoxyribonucleic acids and producing 3'-phosphomonoesters	<0.014
Follicular lymphoma	Asthma	rs2647012	rs3117098		HCG23	0	<0.015	GO:0004521	endoribonuclease activity	0.036527
Follicular lymphoma	Asthma	rs2647012	rs3117098		HCG23	0	<0.015	GO:0016892	endoribonuclease activity, producing 3'-phosphomonoesters	<0.014
Follicular lymphoma	Asthma	rs2647012	rs3117098		HCG23	0	<0.015	GO:0004522	pancreatic ribonuclease activity	<0.014
Follicular lymphoma	Asthma	rs2647012	rs3117098		HCG23	0	<0.015	GO:0004540	ribonuclease activity	0.0481385
Follicular lymphoma	Crohn's disease	rs2647012	rs9469220			0.488	<0.015	GO:0016894	endonuclease activity, active with either ribo- or deoxyribonucleic acids and producing 3'-phosphomonoesters	0.0200769
Follicular lymphoma	Crohn's disease	rs2647012	rs9469220			0.488	<0.015	GO:0004521	endoribonuclease activity	0.036527
Follicular lymphoma	Crohn's disease	rs2647012	rs9469220			0.488	<0.015	GO:0016892	endoribonuclease activity, producing 3'-phosphomonoesters	<0.014
Follicular lymphoma	Crohn's disease	rs2647012	rs9469220			0.488	<0.015	GO:0004522	pancreatic ribonuclease activity	<0.014
Follicular lymphoma	Dengue shock syndrome	rs2647012	rs3132468		MICB	0	<0.015	GO:0016894	endonuclease activity, active with either ribo- or deoxyribonucleic acids and producing 3'-phosphomonoesters	0.0200769
Follicular lymphoma	Dengue shock syndrome	rs2647012	rs3132468		MICB	0	<0.015	GO:0016892	endoribonuclease activity, producing 3'-phosphomonoesters	0.0141963
Follicular lymphoma	Dengue shock syndrome	rs2647012	rs3132468		MICB	0	<0.015	GO:0004522	pancreatic ribonuclease activity	0.0141963
Follicular lymphoma	Echocardiographic traits	rs2647012	rs4920799			0	0.0247504	GO:0016894	endonuclease activity, active with either ribo- or deoxyribonucleic acids and producing 3'-phosphomonoesters	0.0321867
Follicular lymphoma	Echocardiographic traits	rs2647012	rs4920799			0	0.0247504	GO:0004521	endoribonuclease activity	0.0385173
Follicular lymphoma	Echocardiographic traits	rs2647012	rs4920799			0	0.0247504	GO:0016892	endoribonuclease activity, producing 3'-phosphomonoesters	0.0297767
Follicular lymphoma	Echocardiographic traits	rs2647012	rs4920799			0	0.0247504	GO:0004522	pancreatic ribonuclease activity	0.0269624
Follicular lymphoma	Hepatitis B	rs2647012	rs2856718			0.281	<0.015	GO:0016894	endonuclease activity, active with either ribo- or deoxyribonucleic acids and producing 3'-phosphomonoesters	0.0200769
Follicular lymphoma	Hepatitis B	rs2647012	rs2856718			0.281	<0.015	GO:0004521	endoribonuclease activity	0.0404163
Follicular lymphoma	Hepatitis B	rs2647012	rs2856718			0.281	<0.015	GO:0016892	endoribonuclease activity, producing 3'-phosphomonoesters	0.0200769
Follicular lymphoma	Hepatitis B	rs2647012	rs2856718			0.281	<0.015	GO:0004522	pancreatic ribonuclease activity	0.0200769
Follicular lymphoma	Hepatitis B	rs2647012	rs2856718			0.281	<0.015	GO:0004540	ribonuclease activity	0.0494111
Follicular lymphoma	Hodgkin's lymphoma	rs2647012	rs6903608			0	0.0247504	GO:0016894	endonuclease activity, active with either ribo- or deoxyribonucleic acids and producing 3'-phosphomonoesters	0.0237251
Follicular lymphoma	Hodgkin's lymphoma	rs2647012	rs6903608			0	0.0247504	GO:0004521	endoribonuclease activity	0.0420654
Follicular lymphoma	Hodgkin's lymphoma	rs2647012	rs6903608			0	0.0247504	GO:0016892	endoribonuclease activity, producing 3'-phosphomonoesters	0.0200769
Follicular lymphoma	Hodgkin's lymphoma	rs2647012	rs6903608			0	0.0247504	GO:0004522	pancreatic ribonuclease activity	0.0200769
Follicular lymphoma	Hypothyroidism	rs2647012	rs3129720			0.617	0.0153631	GO:0016894	endonuclease activity, active with either ribo- or deoxyribonucleic acids and producing 3'-phosphomonoesters	0.0269624
Follicular lymphoma	Hypothyroidism	rs2647012	rs3129720			0.617	0.0153631	GO:0004521	endoribonuclease activity	0.0404163
Follicular lymphoma	Hypothyroidism	rs2647012	rs3129720			0.617	0.0153631	GO:0016892	endoribonuclease activity, producing 3'-phosphomonoesters	0.0200769
Follicular lymphoma	Hypothyroidism	rs2647012	rs3129720			0.617	0.0153631	GO:0004522	pancreatic ribonuclease activity	0.0200769
Follicular lymphoma	Immunoglobulin A	rs2647012	rs9271366			0.438	<0.015	GO:0016894	endonuclease activity, active with either ribo- or deoxyribonucleic acids and producing 3'-phosphomonoesters	0.0237251
Follicular lymphoma	Immunoglobulin A	rs2647012	rs9271366			0.438	<0.015	GO:0004521	endoribonuclease activity	0.0436578
Follicular lymphoma	Immunoglobulin A	rs2647012	rs9271366			0.438	<0.015	GO:0016892	endoribonuclease activity, producing 3'-phosphomonoesters	0.0237251
Follicular lymphoma	Immunoglobulin A	rs2647012	rs9271366			0.438	<0.015	GO:0004522	pancreatic ribonuclease activity	0.0200769
Follicular lymphoma	Inflammatory bowel disease	rs2647012	rs9271366			0.438	<0.015	GO:0016894	endonuclease activity, active with either ribo- or deoxyribonucleic acids and producing 3'-phosphomonoesters	0.0237251
Follicular lymphoma	Inflammatory bowel disease	rs2647012	rs9271366			0.438	<0.015	GO:0004521	endoribonuclease activity	0.0436578
Follicular lymphoma	Inflammatory bowel disease	rs2647012	rs9271366			0.438	<0.015	GO:0016892	endoribonuclease activity, producing 3'-phosphomonoesters	0.0237251
Follicular lymphoma	Inflammatory bowel disease	rs2647012	rs9271366			0.438	<0.015	GO:0004522	pancreatic ribonuclease activity	0.0200769
Follicular lymphoma	Lumiracoxib-related liver injury	rs2647012	rs3129900		C6orf10	0	0.0247504	GO:0016894	endonuclease activity, active with either ribo- or deoxyribonucleic acids and producing 3'-phosphomonoesters	<0.014
Follicular lymphoma	Lumiracoxib-related liver injury	rs2647012	rs3129900		C6orf10	0	0.0247504	GO:0004521	endoribonuclease activity	0.036527
Follicular lymphoma	Lumiracoxib-related liver injury	rs2647012	rs3129900		C6orf10	0	0.0247504	GO:0016892	endoribonuclease activity, producing 3'-phosphomonoesters	<0.014
Follicular lymphoma	Lumiracoxib-related liver injury	rs2647012	rs3129900		C6orf10	0	0.0247504	GO:0004522	pancreatic ribonuclease activity	<0.014
Follicular lymphoma	Lumiracoxib-related liver injury	rs2647012	rs3129900		C6orf10	0	0.0247504	GO:0004540	ribonuclease activity	0.0494111
Follicular lymphoma	Multiple sclerosis	rs2647012	rs3129889			0	0.0153631	GO:0016894	endonuclease activity, active with either ribo- or deoxyribonucleic acids and producing 3'-phosphomonoesters	0.0269624
Follicular lymphoma	Multiple sclerosis	rs2647012	rs3129889			0	0.0153631	GO:0004521	endoribonuclease activity	0.0481385
Follicular lymphoma	Multiple sclerosis	rs2647012	rs3129889			0	0.0153631	GO:0016892	endoribonuclease activity, producing 3'-phosphomonoesters	0.0269624
Follicular lymphoma	Multiple sclerosis	rs2647012	rs3129889			0	0.0153631	GO:0004522	pancreatic ribonuclease activity	0.0269624
Follicular lymphoma	Multiple sclerosis	rs2647012	rs3129934		C6orf10	0	0.0153631	GO:0016894	endonuclease activity, active with either ribo- or deoxyribonucleic acids and producing 3'-phosphomonoesters	0.0200769
Follicular lymphoma	Multiple sclerosis	rs2647012	rs3129934		C6orf10	0	0.0153631	GO:0004521	endoribonuclease activity	0.0436578
Follicular lymphoma	Multiple sclerosis	rs2647012	rs3129934		C6orf10	0	0.0153631	GO:0016892	endoribonuclease activity, producing 3'-phosphomonoesters	0.0200769
Follicular lymphoma	Multiple sclerosis	rs2647012	rs3129934		C6orf10	0	0.0153631	GO:0004522	pancreatic ribonuclease activity	0.0141963
Follicular lymphoma	Multiple sclerosis	rs2647012	rs3129934		C6orf10	0	0.0153631	GO:0004540	ribonuclease activity	0.0494111
Follicular lymphoma	Multiple sclerosis	rs2647012	rs3135338			0	0.0247504	GO:0016894	endonuclease activity, active with either ribo- or deoxyribonucleic acids and producing 3'-phosphomonoesters	0.0141963
Follicular lymphoma	Multiple sclerosis	rs2647012	rs3135338			0	0.0247504	GO:0004521	endoribonuclease activity	0.0385173
Follicular lymphoma	Multiple sclerosis	rs2647012	rs3135338			0	0.0247504	GO:0016892	endoribonuclease activity, producing 3'-phosphomonoesters	0.0141963
Follicular lymphoma	Multiple sclerosis	rs2647012	rs3135338			0	0.0247504	GO:0004522	pancreatic ribonuclease activity	0.0141963
Follicular lymphoma	Multiple sclerosis	rs2647012	rs3135338			0	0.0247504	GO:0004540	ribonuclease activity	0.0481385
Follicular lymphoma	Multiple sclerosis	rs2647012	rs3135388		HLA-DRA	0	<0.015	GO:0016894	endonuclease activity, active with either ribo- or deoxyribonucleic acids and producing 3'-phosphomonoesters	0.0321867
Follicular lymphoma	Multiple sclerosis	rs2647012	rs3135388		HLA-DRA	0	<0.015	GO:0004521	endoribonuclease activity	0.0451495
Follicular lymphoma	Multiple sclerosis	rs2647012	rs3135388		HLA-DRA	0	<0.015	GO:0016892	endoribonuclease activity, producing 3'-phosphomonoesters	0.0269624
Follicular lymphoma	Multiple sclerosis	rs2647012	rs3135388		HLA-DRA	0	<0.015	GO:0004522	pancreatic ribonuclease activity	0.0200769
Follicular lymphoma	Multiple sclerosis	rs2647012	rs9271366			0.438	<0.015	GO:0016894	endonuclease activity, active with either ribo- or deoxyribonucleic acids and producing 3'-phosphomonoesters	0.0237251
Follicular lymphoma	Multiple sclerosis	rs2647012	rs9271366			0.438	<0.015	GO:0004521	endoribonuclease activity	0.0436578
Follicular lymphoma	Multiple sclerosis	rs2647012	rs9271366			0.438	<0.015	GO:0016892	endoribonuclease activity, producing 3'-phosphomonoesters	0.0237251
Follicular lymphoma	Multiple sclerosis	rs2647012	rs9271366			0.438	<0.015	GO:0004522	pancreatic ribonuclease activity	0.0200769
Follicular lymphoma	Nodular sclerosis Hodgkin lymphoma	rs2647012	rs6903608			0	0.0247504	GO:0016894	endonuclease activity, active with either ribo- or deoxyribonucleic acids and producing 3'-phosphomonoesters	0.0237251
Follicular lymphoma	Nodular sclerosis Hodgkin lymphoma	rs2647012	rs6903608			0	0.0247504	GO:0004521	endoribonuclease activity	0.0420654
Follicular lymphoma	Nodular sclerosis Hodgkin lymphoma	rs2647012	rs6903608			0	0.0247504	GO:0016892	endoribonuclease activity, producing 3'-phosphomonoesters	0.0200769
Follicular lymphoma	Nodular sclerosis Hodgkin lymphoma	rs2647012	rs6903608			0	0.0247504	GO:0004522	pancreatic ribonuclease activity	0.0200769
Follicular lymphoma	Nodular sclerosis Hodgkin lymphoma	rs2647012	rs9268528			0	0.0153631	GO:0016894	endonuclease activity, active with either ribo- or deoxyribonucleic acids and producing 3'-phosphomonoesters	0.0269624
Follicular lymphoma	Nodular sclerosis Hodgkin lymphoma	rs2647012	rs9268528			0	0.0153631	GO:0004521	endoribonuclease activity	0.0321867
Follicular lymphoma	Nodular sclerosis Hodgkin lymphoma	rs2647012	rs9268528			0	0.0153631	GO:0016892	endoribonuclease activity, producing 3'-phosphomonoesters	0.0200769
Follicular lymphoma	Nodular sclerosis Hodgkin lymphoma	rs2647012	rs9268528			0	0.0153631	GO:0004522	pancreatic ribonuclease activity	0.0200769
Follicular lymphoma	Nodular sclerosis Hodgkin lymphoma	rs2647012	rs9268542			0	0.0153631	GO:0016894	endonuclease activity, active with either ribo- or deoxyribonucleic acids and producing 3'-phosphomonoesters	0.0200769
Follicular lymphoma	Nodular sclerosis Hodgkin lymphoma	rs2647012	rs9268542			0	0.0153631	GO:0004521	endoribonuclease activity	0.036527
Follicular lymphoma	Nodular sclerosis Hodgkin lymphoma	rs2647012	rs9268542			0	0.0153631	GO:0016892	endoribonuclease activity, producing 3'-phosphomonoesters	<0.014
Follicular lymphoma	Nodular sclerosis Hodgkin lymphoma	rs2647012	rs9268542			0	0.0153631	GO:0004522	pancreatic ribonuclease activity	<0.014
Follicular lymphoma	Parkinson's disease	rs2647012	rs3129882		HLA-DRA	0	<0.015	GO:0016894	endonuclease activity, active with either ribo- or deoxyribonucleic acids and producing 3'-phosphomonoesters	0.0269624
Follicular lymphoma	Parkinson's disease	rs2647012	rs3129882		HLA-DRA	0	<0.015	GO:0004521	endoribonuclease activity	0.0420654
Follicular lymphoma	Parkinson's disease	rs2647012	rs3129882		HLA-DRA	0	<0.015	GO:0016892	endoribonuclease activity, producing 3'-phosphomonoesters	0.0200769
Follicular lymphoma	Parkinson's disease	rs2647012	rs3129882		HLA-DRA	0	<0.015	GO:0004522	pancreatic ribonuclease activity	0.0141963
Follicular lymphoma	Phospholipid levels (plasma)	rs2647012	rs3117181		TNXB	0	0.0247504	GO:0016894	endonuclease activity, active with either ribo- or deoxyribonucleic acids and producing 3'-phosphomonoesters	0.0200769
Follicular lymphoma	Phospholipid levels (plasma)	rs2647012	rs3117181		TNXB	0	0.0247504	GO:0004521	endoribonuclease activity	0.0420654
Follicular lymphoma	Phospholipid levels (plasma)	rs2647012	rs3117181		TNXB	0	0.0247504	GO:0016892	endoribonuclease activity, producing 3'-phosphomonoesters	0.0200769
Follicular lymphoma	Phospholipid levels (plasma)	rs2647012	rs3117181		TNXB	0	0.0247504	GO:0004522	pancreatic ribonuclease activity	0.0141963
Follicular lymphoma	Prostate cancer	rs2647012	rs721048		EHBP1	0	<0.015	NS	NS	NS
Follicular lymphoma	Rheumatoid arthritis	rs2647012	rs9268853			0	0.0422047	GO:0016894	endonuclease activity, active with either ribo- or deoxyribonucleic acids and producing 3'-phosphomonoesters	0.0269624
Follicular lymphoma	Rheumatoid arthritis	rs2647012	rs9268853			0	0.0422047	GO:0016892	endoribonuclease activity, producing 3'-phosphomonoesters	0.0237251
Follicular lymphoma	Rheumatoid arthritis	rs2647012	rs9268853			0	0.0422047	GO:0004522	pancreatic ribonuclease activity	0.0141963
Follicular lymphoma	Systemic sclerosis	rs2647012	rs3129882		HLA-DRA	0	<0.015	GO:0016894	endonuclease activity, active with either ribo- or deoxyribonucleic acids and producing 3'-phosphomonoesters	0.0269624
Follicular lymphoma	Systemic sclerosis	rs2647012	rs3129882		HLA-DRA	0	<0.015	GO:0004521	endoribonuclease activity	0.0420654
Follicular lymphoma	Systemic sclerosis	rs2647012	rs3129882		HLA-DRA	0	<0.015	GO:0016892	endoribonuclease activity, producing 3'-phosphomonoesters	0.0200769
Follicular lymphoma	Systemic sclerosis	rs2647012	rs3129882		HLA-DRA	0	<0.015	GO:0004522	pancreatic ribonuclease activity	0.0141963
Follicular lymphoma	Type 1 diabetes	rs2647012	rs9268645		HLA-DRA	0	0.0153631	GO:0016894	endonuclease activity, active with either ribo- or deoxyribonucleic acids and producing 3'-phosphomonoesters	0.0237251
Follicular lymphoma	Type 1 diabetes	rs2647012	rs9268645		HLA-DRA	0	0.0153631	GO:0016892	endoribonuclease activity, producing 3'-phosphomonoesters	0.0237251
Follicular lymphoma	Type 1 diabetes	rs2647012	rs9268645		HLA-DRA	0	0.0153631	GO:0004522	pancreatic ribonuclease activity	0.0200769
Follicular lymphoma	Type 1 diabetes	rs2647012	rs9272346		HLA-DQA1	0.369	<0.015	GO:0016894	endonuclease activity, active with either ribo- or deoxyribonucleic acids and producing 3'-phosphomonoesters	0.0321867
Follicular lymphoma	Type 1 diabetes	rs2647012	rs9272346		HLA-DQA1	0.369	<0.015	GO:0004521	endoribonuclease activity	0.0466975
Follicular lymphoma	Type 1 diabetes	rs2647012	rs9272346		HLA-DQA1	0.369	<0.015	GO:0016892	endoribonuclease activity, producing 3'-phosphomonoesters	0.0237251
Follicular lymphoma	Type 1 diabetes	rs2647012	rs9272346		HLA-DQA1	0.369	<0.015	GO:0004522	pancreatic ribonuclease activity	0.0200769
Follicular lymphoma	Ulcerative colitis	rs2647012	rs9268853			0	0.0422047	GO:0016894	endonuclease activity, active with either ribo- or deoxyribonucleic acids and producing 3'-phosphomonoesters	0.0269624
Follicular lymphoma	Ulcerative colitis	rs2647012	rs9268853			0	0.0422047	GO:0016892	endoribonuclease activity, producing 3'-phosphomonoesters	0.0237251
Follicular lymphoma	Ulcerative colitis	rs2647012	rs9268853			0	0.0422047	GO:0004522	pancreatic ribonuclease activity	0.0141963
Follicular lymphoma	Ulcerative colitis	rs2647012	rs9268877			0	0.0247504	GO:0016894	endonuclease activity, active with either ribo- or deoxyribonucleic acids and producing 3'-phosphomonoesters	0.0200769
Follicular lymphoma	Ulcerative colitis	rs2647012	rs9268877			0	0.0247504	GO:0004521	endoribonuclease activity	0.0466975
Follicular lymphoma	Ulcerative colitis	rs2647012	rs9268877			0	0.0247504	GO:0016892	endoribonuclease activity, producing 3'-phosphomonoesters	0.0141963
Follicular lymphoma	Ulcerative colitis	rs2647012	rs9268877			0	0.0247504	GO:0004522	pancreatic ribonuclease activity	0.0141963
Follicular lymphoma	Urinary metabolites	rs2647012	rs4921914			0	0.0153631	GO:0016894	endonuclease activity, active with either ribo- or deoxyribonucleic acids and producing 3'-phosphomonoesters	0.0200769
Follicular lymphoma	Urinary metabolites	rs2647012	rs4921914			0	0.0153631	GO:0004521	endoribonuclease activity	0.0385173
Follicular lymphoma	Urinary metabolites	rs2647012	rs4921914			0	0.0153631	GO:0016892	endoribonuclease activity, producing 3'-phosphomonoesters	0.0200769
Follicular lymphoma	Urinary metabolites	rs2647012	rs4921914			0	0.0153631	GO:0004522	pancreatic ribonuclease activity	0.0200769
Gamma gluatamyl transferase levels	Anorexia nervosa	rs1169288	rs957788	HNF1A	FAM155A	0	0.0422047	NS	NS	NS
Gamma glutamyl transpeptidase	Anorexia nervosa	rs2393791	rs957788	HNF1A	FAM155A	0	<0.015	NS	NS	NS
Gamma glutamyl transpeptidase	Prostate cancer	rs4835265	rs721048	ZNF827	EHBP1	0	<0.015	NS	NS	NS
Graves' disease	Alopecia areata	rs2273017	rs9275572	C6orf10		0	0.0153631	GO:0016894	endonuclease activity, active with either ribo- or deoxyribonucleic acids and producing 3'-phosphomonoesters	0.0269624
Graves' disease	Alopecia areata	rs2273017	rs9275572	C6orf10		0	0.0153631	GO:0016892	endoribonuclease activity, producing 3'-phosphomonoesters	0.0237251
Graves' disease	Alopecia areata	rs2273017	rs9275572	C6orf10		0	0.0153631	GO:0004522	pancreatic ribonuclease activity	0.0237251
Graves' disease	Asthma	rs2273017	rs3117098	C6orf10	HCG23	0.368	0.0153631	GO:0016894	endonuclease activity, active with either ribo- or deoxyribonucleic acids and producing 3'-phosphomonoesters	0.0297767
Graves' disease	Asthma	rs2273017	rs3117098	C6orf10	HCG23	0.368	0.0153631	GO:0004521	endoribonuclease activity	0.0420654
Graves' disease	Asthma	rs2273017	rs3117098	C6orf10	HCG23	0.368	0.0153631	GO:0016892	endoribonuclease activity, producing 3'-phosphomonoesters	0.0237251
Graves' disease	Asthma	rs2273017	rs3117098	C6orf10	HCG23	0.368	0.0153631	GO:0004522	pancreatic ribonuclease activity	0.0200769
Graves' disease	Crohn's disease	rs2273017	rs9469220	C6orf10		0	0.0153631	GO:0016894	endonuclease activity, active with either ribo- or deoxyribonucleic acids and producing 3'-phosphomonoesters	0.0321867
Graves' disease	Crohn's disease	rs2273017	rs9469220	C6orf10		0	0.0153631	GO:0004521	endoribonuclease activity	0.0420654
Graves' disease	Crohn's disease	rs2273017	rs9469220	C6orf10		0	0.0153631	GO:0016892	endoribonuclease activity, producing 3'-phosphomonoesters	0.0141963
Graves' disease	Crohn's disease	rs2273017	rs9469220	C6orf10		0	0.0153631	GO:0004522	pancreatic ribonuclease activity	0.0141963
Graves' disease	Crohn's disease	rs2273017	rs9469220	C6orf10		0	0.0153631	GO:0004540	ribonuclease activity	0.0451495
Graves' disease	Dengue shock syndrome	rs2273017	rs3132468	C6orf10	MICB	0	0.0153631	GO:0016894	endonuclease activity, active with either ribo- or deoxyribonucleic acids and producing 3'-phosphomonoesters	0.0269624
Graves' disease	Dengue shock syndrome	rs2273017	rs3132468	C6orf10	MICB	0	0.0153631	GO:0004521	endoribonuclease activity	0.0436578
Graves' disease	Dengue shock syndrome	rs2273017	rs3132468	C6orf10	MICB	0	0.0153631	GO:0016892	endoribonuclease activity, producing 3'-phosphomonoesters	0.0200769
Graves' disease	Dengue shock syndrome	rs2273017	rs3132468	C6orf10	MICB	0	0.0153631	GO:0004522	pancreatic ribonuclease activity	0.0141963
Graves' disease	Echocardiographic traits	rs2273017	rs4920799	C6orf10		0	0.0153631	GO:0016894	endonuclease activity, active with either ribo- or deoxyribonucleic acids and producing 3'-phosphomonoesters	0.0297767
Graves' disease	Echocardiographic traits	rs2273017	rs4920799	C6orf10		0	0.0153631	GO:0016892	endoribonuclease activity, producing 3'-phosphomonoesters	0.0237251
Graves' disease	Echocardiographic traits	rs2273017	rs4920799	C6orf10		0	0.0153631	GO:0004522	pancreatic ribonuclease activity	0.0200769
Graves' disease	Follicular lymphoma	rs2273017	rs2647012	C6orf10		0	<0.015	GO:0016894	endonuclease activity, active with either ribo- or deoxyribonucleic acids and producing 3'-phosphomonoesters	0.0200769
Graves' disease	Follicular lymphoma	rs2273017	rs2647012	C6orf10		0	<0.015	GO:0004521	endoribonuclease activity	0.0420654
Graves' disease	Follicular lymphoma	rs2273017	rs2647012	C6orf10		0	<0.015	GO:0016892	endoribonuclease activity, producing 3'-phosphomonoesters	0.0141963
Graves' disease	Follicular lymphoma	rs2273017	rs2647012	C6orf10		0	<0.015	GO:0004522	pancreatic ribonuclease activity	0.0141963
Graves' disease	Hepatitis B	rs2273017	rs2856718	C6orf10		0	0.0153631	GO:0016894	endonuclease activity, active with either ribo- or deoxyribonucleic acids and producing 3'-phosphomonoesters	0.0200769
Graves' disease	Hepatitis B	rs2273017	rs2856718	C6orf10		0	0.0153631	GO:0004521	endoribonuclease activity	0.0451495
Graves' disease	Hepatitis B	rs2273017	rs2856718	C6orf10		0	0.0153631	GO:0016892	endoribonuclease activity, producing 3'-phosphomonoesters	0.0200769
Graves' disease	Hepatitis B	rs2273017	rs2856718	C6orf10		0	0.0153631	GO:0004522	pancreatic ribonuclease activity	0.0200769
Graves' disease	Hepatocellular carcinoma	rs2273017	rs9275572	C6orf10		0	0.0153631	GO:0016894	endonuclease activity, active with either ribo- or deoxyribonucleic acids and producing 3'-phosphomonoesters	0.0269624
Graves' disease	Hepatocellular carcinoma	rs2273017	rs9275572	C6orf10		0	0.0153631	GO:0016892	endoribonuclease activity, producing 3'-phosphomonoesters	0.0237251
Graves' disease	Hepatocellular carcinoma	rs2273017	rs9275572	C6orf10		0	0.0153631	GO:0004522	pancreatic ribonuclease activity	0.0237251
Graves' disease	Hodgkin's lymphoma	rs2273017	rs2395185	C6orf10		0.121	<0.015	GO:0016894	endonuclease activity, active with either ribo- or deoxyribonucleic acids and producing 3'-phosphomonoesters	0.0297767
Graves' disease	Hodgkin's lymphoma	rs2273017	rs2395185	C6orf10		0.121	<0.015	GO:0004521	endoribonuclease activity	0.0404163
Graves' disease	Hodgkin's lymphoma	rs2273017	rs2395185	C6orf10		0.121	<0.015	GO:0016892	endoribonuclease activity, producing 3'-phosphomonoesters	0.0237251
Graves' disease	Hodgkin's lymphoma	rs2273017	rs2395185	C6orf10		0.121	<0.015	GO:0004522	pancreatic ribonuclease activity	0.0200769
Graves' disease	Hodgkin's lymphoma	rs2273017	rs6903608	C6orf10		0.317	<0.015	GO:0016894	endonuclease activity, active with either ribo- or deoxyribonucleic acids and producing 3'-phosphomonoesters	0.0237251
Graves' disease	Hodgkin's lymphoma	rs2273017	rs6903608	C6orf10		0.317	<0.015	GO:0016892	endoribonuclease activity, producing 3'-phosphomonoesters	0.0200769
Graves' disease	Hodgkin's lymphoma	rs2273017	rs6903608	C6orf10		0.317	<0.015	GO:0004522	pancreatic ribonuclease activity	0.0200769
Graves' disease	Hypothyroidism	rs2273017	rs3129720	C6orf10		0	0.0153631	GO:0016894	endonuclease activity, active with either ribo- or deoxyribonucleic acids and producing 3'-phosphomonoesters	0.0297767
Graves' disease	Hypothyroidism	rs2273017	rs3129720	C6orf10		0	0.0153631	GO:0004521	endoribonuclease activity	0.0385173
Graves' disease	Hypothyroidism	rs2273017	rs3129720	C6orf10		0	0.0153631	GO:0016892	endoribonuclease activity, producing 3'-phosphomonoesters	0.0269624
Graves' disease	Hypothyroidism	rs2273017	rs3129720	C6orf10		0	0.0153631	GO:0004522	pancreatic ribonuclease activity	0.0269624
Graves' disease	Immunoglobulin A	rs2273017	rs9271366	C6orf10		0	0.0247504	GO:0016894	endonuclease activity, active with either ribo- or deoxyribonucleic acids and producing 3'-phosphomonoesters	0.0237251
Graves' disease	Immunoglobulin A	rs2273017	rs9271366	C6orf10		0	0.0247504	GO:0004521	endoribonuclease activity	0.0404163
Graves' disease	Immunoglobulin A	rs2273017	rs9271366	C6orf10		0	0.0247504	GO:0016892	endoribonuclease activity, producing 3'-phosphomonoesters	0.0200769
Graves' disease	Immunoglobulin A	rs2273017	rs9271366	C6orf10		0	0.0247504	GO:0004522	pancreatic ribonuclease activity	0.0141963
Graves' disease	Inflammatory bowel disease	rs2273017	rs9271366	C6orf10		0	0.0247504	GO:0016894	endonuclease activity, active with either ribo- or deoxyribonucleic acids and producing 3'-phosphomonoesters	0.0237251
Graves' disease	Inflammatory bowel disease	rs2273017	rs9271366	C6orf10		0	0.0247504	GO:0004521	endoribonuclease activity	0.0404163
Graves' disease	Inflammatory bowel disease	rs2273017	rs9271366	C6orf10		0	0.0247504	GO:0016892	endoribonuclease activity, producing 3'-phosphomonoesters	0.0200769
Graves' disease	Inflammatory bowel disease	rs2273017	rs9271366	C6orf10		0	0.0247504	GO:0004522	pancreatic ribonuclease activity	0.0141963
Graves' disease	Lumiracoxib-related liver injury	rs2273017	rs3129900	C6orf10	C6orf10	0.49	<0.015	GO:0016894	endonuclease activity, active with either ribo- or deoxyribonucleic acids and producing 3'-phosphomonoesters	0.0297767
Graves' disease	Lumiracoxib-related liver injury	rs2273017	rs3129900	C6orf10	C6orf10	0.49	<0.015	GO:0004521	endoribonuclease activity	0.0481385
Graves' disease	Lumiracoxib-related liver injury	rs2273017	rs3129900	C6orf10	C6orf10	0.49	<0.015	GO:0016892	endoribonuclease activity, producing 3'-phosphomonoesters	0.0297767
Graves' disease	Lumiracoxib-related liver injury	rs2273017	rs3129900	C6orf10	C6orf10	0.49	<0.015	GO:0004522	pancreatic ribonuclease activity	0.0237251
Graves' disease	Multiple sclerosis	rs2273017	rs3129889	C6orf10		0.428	<0.015	GO:0016894	endonuclease activity, active with either ribo- or deoxyribonucleic acids and producing 3'-phosphomonoesters	0.0269624
Graves' disease	Multiple sclerosis	rs2273017	rs3129889	C6orf10		0.428	<0.015	GO:0004521	endoribonuclease activity	0.0466975
Graves' disease	Multiple sclerosis	rs2273017	rs3129889	C6orf10		0.428	<0.015	GO:0016892	endoribonuclease activity, producing 3'-phosphomonoesters	0.0200769
Graves' disease	Multiple sclerosis	rs2273017	rs3129889	C6orf10		0.428	<0.015	GO:0004522	pancreatic ribonuclease activity	0.0200769
Graves' disease	Multiple sclerosis	rs2273017	rs3129934	C6orf10	C6orf10	0.49	0.0153631	GO:0016894	endonuclease activity, active with either ribo- or deoxyribonucleic acids and producing 3'-phosphomonoesters	0.0321867
Graves' disease	Multiple sclerosis	rs2273017	rs3129934	C6orf10	C6orf10	0.49	0.0153631	GO:0004521	endoribonuclease activity	0.0420654
Graves' disease	Multiple sclerosis	rs2273017	rs3129934	C6orf10	C6orf10	0.49	0.0153631	GO:0016892	endoribonuclease activity, producing 3'-phosphomonoesters	0.0269624
Graves' disease	Multiple sclerosis	rs2273017	rs3129934	C6orf10	C6orf10	0.49	0.0153631	GO:0004522	pancreatic ribonuclease activity	0.0200769
Graves' disease	Multiple sclerosis	rs2273017	rs3135338	C6orf10		0.345	0.0153631	GO:0016894	endonuclease activity, active with either ribo- or deoxyribonucleic acids and producing 3'-phosphomonoesters	0.0200769
Graves' disease	Multiple sclerosis	rs2273017	rs3135338	C6orf10		0.345	0.0153631	GO:0004521	endoribonuclease activity	0.0321867
Graves' disease	Multiple sclerosis	rs2273017	rs3135338	C6orf10		0.345	0.0153631	GO:0016892	endoribonuclease activity, producing 3'-phosphomonoesters	<0.014
Graves' disease	Multiple sclerosis	rs2273017	rs3135338	C6orf10		0.345	0.0153631	GO:0004522	pancreatic ribonuclease activity	<0.014
Graves' disease	Multiple sclerosis	rs2273017	rs3135388	C6orf10	HLA-DRA	0.428	0.0153631	GO:0016894	endonuclease activity, active with either ribo- or deoxyribonucleic acids and producing 3'-phosphomonoesters	0.0141963
Graves' disease	Multiple sclerosis	rs2273017	rs3135388	C6orf10	HLA-DRA	0.428	0.0153631	GO:0004521	endoribonuclease activity	0.0237251
Graves' disease	Multiple sclerosis	rs2273017	rs3135388	C6orf10	HLA-DRA	0.428	0.0153631	GO:0016892	endoribonuclease activity, producing 3'-phosphomonoesters	<0.014
Graves' disease	Multiple sclerosis	rs2273017	rs3135388	C6orf10	HLA-DRA	0.428	0.0153631	GO:0004522	pancreatic ribonuclease activity	<0.014
Graves' disease	Multiple sclerosis	rs2273017	rs9271366	C6orf10		0	0.0247504	GO:0016894	endonuclease activity, active with either ribo- or deoxyribonucleic acids and producing 3'-phosphomonoesters	0.0237251
Graves' disease	Multiple sclerosis	rs2273017	rs9271366	C6orf10		0	0.0247504	GO:0004521	endoribonuclease activity	0.0404163
Graves' disease	Multiple sclerosis	rs2273017	rs9271366	C6orf10		0	0.0247504	GO:0016892	endoribonuclease activity, producing 3'-phosphomonoesters	0.0200769
Graves' disease	Multiple sclerosis	rs2273017	rs9271366	C6orf10		0	0.0247504	GO:0004522	pancreatic ribonuclease activity	0.0141963
Graves' disease	Nephropathy	rs2273017	rs9275596	C6orf10		0	0.0153631	GO:0016894	endonuclease activity, active with either ribo- or deoxyribonucleic acids and producing 3'-phosphomonoesters	0.0321867
Graves' disease	Nephropathy	rs2273017	rs9275596	C6orf10		0	0.0153631	GO:0004521	endoribonuclease activity	0.0481385
Graves' disease	Nephropathy	rs2273017	rs9275596	C6orf10		0	0.0153631	GO:0016892	endoribonuclease activity, producing 3'-phosphomonoesters	0.0297767
Graves' disease	Nephropathy	rs2273017	rs9275596	C6orf10		0	0.0153631	GO:0004522	pancreatic ribonuclease activity	0.0297767
Graves' disease	Nodular sclerosis Hodgkin lymphoma	rs2273017	rs6903608	C6orf10		0.317	<0.015	GO:0016894	endonuclease activity, active with either ribo- or deoxyribonucleic acids and producing 3'-phosphomonoesters	0.0237251
Graves' disease	Nodular sclerosis Hodgkin lymphoma	rs2273017	rs6903608	C6orf10		0.317	<0.015	GO:0016892	endoribonuclease activity, producing 3'-phosphomonoesters	0.0200769
Graves' disease	Nodular sclerosis Hodgkin lymphoma	rs2273017	rs6903608	C6orf10		0.317	<0.015	GO:0004522	pancreatic ribonuclease activity	0.0200769
Graves' disease	Nodular sclerosis Hodgkin lymphoma	rs2273017	rs9268528	C6orf10		0.169	0.0153631	GO:0016894	endonuclease activity, active with either ribo- or deoxyribonucleic acids and producing 3'-phosphomonoesters	0.0237251
Graves' disease	Nodular sclerosis Hodgkin lymphoma	rs2273017	rs9268528	C6orf10		0.169	0.0153631	GO:0004521	endoribonuclease activity	0.0344341
Graves' disease	Nodular sclerosis Hodgkin lymphoma	rs2273017	rs9268528	C6orf10		0.169	0.0153631	GO:0016892	endoribonuclease activity, producing 3'-phosphomonoesters	0.0141963
Graves' disease	Nodular sclerosis Hodgkin lymphoma	rs2273017	rs9268528	C6orf10		0.169	0.0153631	GO:0004522	pancreatic ribonuclease activity	0.0141963
Graves' disease	Nodular sclerosis Hodgkin lymphoma	rs2273017	rs9268542	C6orf10		0.169	0.0422047	GO:0016894	endonuclease activity, active with either ribo- or deoxyribonucleic acids and producing 3'-phosphomonoesters	0.0200769
Graves' disease	Nodular sclerosis Hodgkin lymphoma	rs2273017	rs9268542	C6orf10		0.169	0.0422047	GO:0004521	endoribonuclease activity	0.0269624
Graves' disease	Nodular sclerosis Hodgkin lymphoma	rs2273017	rs9268542	C6orf10		0.169	0.0422047	GO:0016892	endoribonuclease activity, producing 3'-phosphomonoesters	0.0141963
Graves' disease	Nodular sclerosis Hodgkin lymphoma	rs2273017	rs9268542	C6orf10		0.169	0.0422047	GO:0004522	pancreatic ribonuclease activity	<0.014
Graves' disease	Nodular sclerosis Hodgkin lymphoma	rs2273017	rs9268542	C6orf10		0.169	0.0422047	GO:0004540	ribonuclease activity	0.0436578
Graves' disease	Parkinson's disease	rs2273017	rs3129882	C6orf10	HLA-DRA	0.252	<0.015	GO:0016894	endonuclease activity, active with either ribo- or deoxyribonucleic acids and producing 3'-phosphomonoesters	0.0297767
Graves' disease	Parkinson's disease	rs2273017	rs3129882	C6orf10	HLA-DRA	0.252	<0.015	GO:0004521	endoribonuclease activity	0.0481385
Graves' disease	Parkinson's disease	rs2273017	rs3129882	C6orf10	HLA-DRA	0.252	<0.015	GO:0016892	endoribonuclease activity, producing 3'-phosphomonoesters	0.0269624
Graves' disease	Parkinson's disease	rs2273017	rs3129882	C6orf10	HLA-DRA	0.252	<0.015	GO:0004522	pancreatic ribonuclease activity	0.0237251
Graves' disease	Phospholipid levels (plasma)	rs2273017	rs3117181	C6orf10	TNXB	0	<0.015	GO:0016894	endonuclease activity, active with either ribo- or deoxyribonucleic acids and producing 3'-phosphomonoesters	0.0297767
Graves' disease	Phospholipid levels (plasma)	rs2273017	rs3117181	C6orf10	TNXB	0	<0.015	GO:0004521	endoribonuclease activity	0.0481385
Graves' disease	Phospholipid levels (plasma)	rs2273017	rs3117181	C6orf10	TNXB	0	<0.015	GO:0016892	endoribonuclease activity, producing 3'-phosphomonoesters	0.0237251
Graves' disease	Phospholipid levels (plasma)	rs2273017	rs3117181	C6orf10	TNXB	0	<0.015	GO:0004522	pancreatic ribonuclease activity	0.0237251
Graves' disease	Prostate cancer	rs2273017	rs721048	C6orf10	EHBP1	0	<0.015	NS	NS	NS
Graves' disease	Prostate cancer	rs3761959	rs721048	FCRL3	EHBP1	0	0.0247504	NS	NS	NS
Graves' disease	Prostate cancer	rs6457617	rs721048		EHBP1	0	0.0422047	NS	NS	NS
Graves' disease	Rheumatoid arthritis	rs2273017	rs9268853	C6orf10		0.119	0.0153631	GO:0016894	endonuclease activity, active with either ribo- or deoxyribonucleic acids and producing 3'-phosphomonoesters	0.0237251
Graves' disease	Rheumatoid arthritis	rs2273017	rs9268853	C6orf10		0.119	0.0153631	GO:0004521	endoribonuclease activity	0.0494111
Graves' disease	Rheumatoid arthritis	rs2273017	rs9268853	C6orf10		0.119	0.0153631	GO:0016892	endoribonuclease activity, producing 3'-phosphomonoesters	0.0200769
Graves' disease	Rheumatoid arthritis	rs2273017	rs9268853	C6orf10		0.119	0.0153631	GO:0004522	pancreatic ribonuclease activity	0.0200769
Graves' disease	Systemic lupus erythematosus	rs2273017	rs2647012	C6orf10		0	<0.015	GO:0016894	endonuclease activity, active with either ribo- or deoxyribonucleic acids and producing 3'-phosphomonoesters	0.0200769
Graves' disease	Systemic lupus erythematosus	rs2273017	rs2647012	C6orf10		0	<0.015	GO:0004521	endoribonuclease activity	0.0420654
Graves' disease	Systemic lupus erythematosus	rs2273017	rs2647012	C6orf10		0	<0.015	GO:0016892	endoribonuclease activity, producing 3'-phosphomonoesters	0.0141963
Graves' disease	Systemic lupus erythematosus	rs2273017	rs2647012	C6orf10		0	<0.015	GO:0004522	pancreatic ribonuclease activity	0.0141963
Graves' disease	Systemic sclerosis	rs2273017	rs3129882	C6orf10	HLA-DRA	0.252	<0.015	GO:0016894	endonuclease activity, active with either ribo- or deoxyribonucleic acids and producing 3'-phosphomonoesters	0.0297767
Graves' disease	Systemic sclerosis	rs2273017	rs3129882	C6orf10	HLA-DRA	0.252	<0.015	GO:0004521	endoribonuclease activity	0.0481385
Graves' disease	Systemic sclerosis	rs2273017	rs3129882	C6orf10	HLA-DRA	0.252	<0.015	GO:0016892	endoribonuclease activity, producing 3'-phosphomonoesters	0.0269624
Graves' disease	Systemic sclerosis	rs2273017	rs3129882	C6orf10	HLA-DRA	0.252	<0.015	GO:0004522	pancreatic ribonuclease activity	0.0237251
Graves' disease	Type 1 diabetes	rs2273017	rs9268645	C6orf10	HLA-DRA	0.183	<0.015	GO:0016894	endonuclease activity, active with either ribo- or deoxyribonucleic acids and producing 3'-phosphomonoesters	0.0141963
Graves' disease	Type 1 diabetes	rs2273017	rs9268645	C6orf10	HLA-DRA	0.183	<0.015	GO:0004521	endoribonuclease activity	0.0436578
Graves' disease	Type 1 diabetes	rs2273017	rs9268645	C6orf10	HLA-DRA	0.183	<0.015	GO:0016892	endoribonuclease activity, producing 3'-phosphomonoesters	0.0141963
Graves' disease	Type 1 diabetes	rs2273017	rs9268645	C6orf10	HLA-DRA	0.183	<0.015	GO:0004522	pancreatic ribonuclease activity	0.0141963
Graves' disease	Type 1 diabetes	rs2273017	rs9272346	C6orf10	HLA-DQA1	0	0.0247504	GO:0016894	endonuclease activity, active with either ribo- or deoxyribonucleic acids and producing 3'-phosphomonoesters	0.0269624
Graves' disease	Type 1 diabetes	rs2273017	rs9272346	C6orf10	HLA-DQA1	0	0.0247504	GO:0004521	endoribonuclease activity	0.0404163
Graves' disease	Type 1 diabetes	rs2273017	rs9272346	C6orf10	HLA-DQA1	0	0.0247504	GO:0016892	endoribonuclease activity, producing 3'-phosphomonoesters	0.0200769
Graves' disease	Type 1 diabetes	rs2273017	rs9272346	C6orf10	HLA-DQA1	0	0.0247504	GO:0004522	pancreatic ribonuclease activity	0.0200769
Graves' disease	Ulcerative colitis	rs2273017	rs2395185	C6orf10		0.121	<0.015	GO:0016894	endonuclease activity, active with either ribo- or deoxyribonucleic acids and producing 3'-phosphomonoesters	0.0297767
Graves' disease	Ulcerative colitis	rs2273017	rs2395185	C6orf10		0.121	<0.015	GO:0004521	endoribonuclease activity	0.0404163
Graves' disease	Ulcerative colitis	rs2273017	rs2395185	C6orf10		0.121	<0.015	GO:0016892	endoribonuclease activity, producing 3'-phosphomonoesters	0.0237251
Graves' disease	Ulcerative colitis	rs2273017	rs2395185	C6orf10		0.121	<0.015	GO:0004522	pancreatic ribonuclease activity	0.0200769
Graves' disease	Ulcerative colitis	rs2273017	rs9268853	C6orf10		0.119	0.0153631	GO:0016894	endonuclease activity, active with either ribo- or deoxyribonucleic acids and producing 3'-phosphomonoesters	0.0237251
Graves' disease	Ulcerative colitis	rs2273017	rs9268853	C6orf10		0.119	0.0153631	GO:0004521	endoribonuclease activity	0.0494111
Graves' disease	Ulcerative colitis	rs2273017	rs9268853	C6orf10		0.119	0.0153631	GO:0016892	endoribonuclease activity, producing 3'-phosphomonoesters	0.0200769
Graves' disease	Ulcerative colitis	rs2273017	rs9268853	C6orf10		0.119	0.0153631	GO:0004522	pancreatic ribonuclease activity	0.0200769
Graves' disease	Ulcerative colitis	rs2273017	rs9268877	C6orf10		0.326	<0.015	GO:0016894	endonuclease activity, active with either ribo- or deoxyribonucleic acids and producing 3'-phosphomonoesters	0.036527
Graves' disease	Ulcerative colitis	rs2273017	rs9268877	C6orf10		0.326	<0.015	GO:0004521	endoribonuclease activity	0.0481385
Graves' disease	Ulcerative colitis	rs2273017	rs9268877	C6orf10		0.326	<0.015	GO:0016892	endoribonuclease activity, producing 3'-phosphomonoesters	0.0269624
Graves' disease	Ulcerative colitis	rs2273017	rs9268877	C6orf10		0.326	<0.015	GO:0004522	pancreatic ribonuclease activity	0.0269624
Graves' disease	Urinary metabolites	rs2273017	rs4921914	C6orf10		0	<0.015	GO:0016894	endonuclease activity, active with either ribo- or deoxyribonucleic acids and producing 3'-phosphomonoesters	0.0200769
Graves' disease	Urinary metabolites	rs2273017	rs4921914	C6orf10		0	<0.015	GO:0004521	endoribonuclease activity	0.0466975
Graves' disease	Urinary metabolites	rs2273017	rs4921914	C6orf10		0	<0.015	GO:0016892	endoribonuclease activity, producing 3'-phosphomonoesters	0.0141963
Graves' disease	Urinary metabolites	rs2273017	rs4921914	C6orf10		0	<0.015	GO:0004522	pancreatic ribonuclease activity	<0.014
Graves' disease	Working memory	rs2273017	rs7770731	C6orf10		0	0.0422047	GO:0016894	endonuclease activity, active with either ribo- or deoxyribonucleic acids and producing 3'-phosphomonoesters	0.0297767
Graves' disease	Working memory	rs2273017	rs7770731	C6orf10		0	0.0422047	GO:0016892	endoribonuclease activity, producing 3'-phosphomonoesters	0.0269624
Graves' disease	Working memory	rs2273017	rs7770731	C6orf10		0	0.0422047	GO:0004522	pancreatic ribonuclease activity	0.0237251
HDL cholesterol	Anorexia nervosa	rs174570	rs957788	FADS2	FAM155A	0	0.0336185	NS	NS	NS
HDL cholesterol	Bipolar disorder	rs12328675	rs4627791	COBLL1	CMTM8	0	0.0422047	NS	NS	NS
HDL cholesterol	Body mass index	rs174547	rs2568958	FADS1		0	0.0336185	NS	NS	NS
HDL cholesterol	Body mass index	rs2954029	rs9816226			0	0.0422047	NS	NS	NS
HDL cholesterol	Prostate cancer	rs174546	rs721048	FADS1	EHBP1	0	<0.015	NS	NS	NS
HDL cholesterol	Prostate cancer	rs174547	rs721048	FADS1	EHBP1	0	<0.015	NS	NS	NS
HDL cholesterol	Prostate cancer	rs2923084	rs721048		EHBP1	0	0.0153631	NS	NS	NS
HDL cholesterol	Weight	rs174547	rs2568958	FADS1		0	0.0336185	NS	NS	NS
Height	Chronic lymphocytic leukemia	rs7178424	rs783540		CPEB1	0	0.0247504	NS	NS	NS
Height	HIV-1 susceptibility	rs7178424	rs842304			0	0.0336185	NS	NS	NS
Height	Prostate cancer	rs17782313	rs721048		EHBP1	0	<0.015	NS	NS	NS
Height	Prostate cancer	rs4665736	rs721048	DNAJC27	EHBP1	0	<0.015	NS	NS	NS
Height	Protein quantitative trait loci	rs3738814	rs7076247	ATP13A2	CACNB2	0	0.0153631	NS	NS	NS
Height	Type 1 diabetes	rs17782313	rs478222		EFR3B	0	0.0336185	NS	NS	NS
Hematological and biochemical traits	Anorexia nervosa	rs11611647	rs957788		FAM155A	0	<0.015	NS	NS	NS
Hematological parameters	Alopecia areata	rs2227139	rs9275572			0	0.0422047	GO:0016894	endonuclease activity, active with either ribo- or deoxyribonucleic acids and producing 3'-phosphomonoesters	0.036527
Hematological parameters	Alopecia areata	rs2227139	rs9275572			0	0.0422047	GO:0016892	endoribonuclease activity, producing 3'-phosphomonoesters	0.0269624
Hematological parameters	Alopecia areata	rs2227139	rs9275572			0	0.0422047	GO:0004522	pancreatic ribonuclease activity	0.0269624
Hematological parameters	Anorexia nervosa	rs11066301	rs957788	PTPN11	FAM155A	0	<0.015	NS	NS	NS
Hematological parameters	Dengue shock syndrome	rs2227139	rs3132468		MICB	0	0.0336185	GO:0016894	endonuclease activity, active with either ribo- or deoxyribonucleic acids and producing 3'-phosphomonoesters	0.0237251
Hematological parameters	Dengue shock syndrome	rs2227139	rs3132468		MICB	0	0.0336185	GO:0016892	endoribonuclease activity, producing 3'-phosphomonoesters	0.0200769
Hematological parameters	Dengue shock syndrome	rs2227139	rs3132468		MICB	0	0.0336185	GO:0004522	pancreatic ribonuclease activity	0.0200769
Hematological parameters	Graves' disease	rs2227139	rs2273017		C6orf10	0.114	0.0153631	GO:0016894	endonuclease activity, active with either ribo- or deoxyribonucleic acids and producing 3'-phosphomonoesters	0.0297767
Hematological parameters	Graves' disease	rs2227139	rs2273017		C6orf10	0.114	0.0153631	GO:0004521	endoribonuclease activity	0.0481385
Hematological parameters	Graves' disease	rs2227139	rs2273017		C6orf10	0.114	0.0153631	GO:0016892	endoribonuclease activity, producing 3'-phosphomonoesters	0.0269624
Hematological parameters	Graves' disease	rs2227139	rs2273017		C6orf10	0.114	0.0153631	GO:0004522	pancreatic ribonuclease activity	0.0237251
Hematological parameters	Hepatitis B	rs2227139	rs2856718			0	0.0247504	GO:0016894	endonuclease activity, active with either ribo- or deoxyribonucleic acids and producing 3'-phosphomonoesters	0.0237251
Hematological parameters	Hepatitis B	rs2227139	rs2856718			0	0.0247504	GO:0004521	endoribonuclease activity	0.0436578
Hematological parameters	Hepatitis B	rs2227139	rs2856718			0	0.0247504	GO:0016892	endoribonuclease activity, producing 3'-phosphomonoesters	0.0141963
Hematological parameters	Hepatitis B	rs2227139	rs2856718			0	0.0247504	GO:0004522	pancreatic ribonuclease activity	0.0141963
Hematological parameters	Hepatocellular carcinoma	rs2227139	rs9275572			0	0.0422047	GO:0016894	endonuclease activity, active with either ribo- or deoxyribonucleic acids and producing 3'-phosphomonoesters	0.036527
Hematological parameters	Hepatocellular carcinoma	rs2227139	rs9275572			0	0.0422047	GO:0016892	endoribonuclease activity, producing 3'-phosphomonoesters	0.0269624
Hematological parameters	Hepatocellular carcinoma	rs2227139	rs9275572			0	0.0422047	GO:0004522	pancreatic ribonuclease activity	0.0269624
Hematological parameters	Hypothyroidism	rs2227139	rs3129720			0	0.0153631	GO:0016894	endonuclease activity, active with either ribo- or deoxyribonucleic acids and producing 3'-phosphomonoesters	0.0344341
Hematological parameters	Hypothyroidism	rs2227139	rs3129720			0	0.0153631	GO:0016892	endoribonuclease activity, producing 3'-phosphomonoesters	0.0321867
Hematological parameters	Hypothyroidism	rs2227139	rs3129720			0	0.0153631	GO:0004522	pancreatic ribonuclease activity	0.0321867
Hematological parameters	Multiple sclerosis	rs2227139	rs3129889			0.475	0.0247504	GO:0016894	endonuclease activity, active with either ribo- or deoxyribonucleic acids and producing 3'-phosphomonoesters	0.0297767
Hematological parameters	Multiple sclerosis	rs2227139	rs3129889			0.475	0.0247504	GO:0016892	endoribonuclease activity, producing 3'-phosphomonoesters	0.0297767
Hematological parameters	Multiple sclerosis	rs2227139	rs3129889			0.475	0.0247504	GO:0004522	pancreatic ribonuclease activity	0.0237251
Hematological parameters	Nephropathy	rs2227139	rs9275596			0	0.0247504	GO:0016894	endonuclease activity, active with either ribo- or deoxyribonucleic acids and producing 3'-phosphomonoesters	0.0436578
Hematological parameters	Nephropathy	rs2227139	rs9275596			0	0.0247504	GO:0016892	endoribonuclease activity, producing 3'-phosphomonoesters	0.0404163
Hematological parameters	Nephropathy	rs2227139	rs9275596			0	0.0247504	GO:0004522	pancreatic ribonuclease activity	0.0344341
Hematological parameters	Nodular sclerosis Hodgkin lymphoma	rs2227139	rs9268528			0.414	0.0336185	GO:0016894	endonuclease activity, active with either ribo- or deoxyribonucleic acids and producing 3'-phosphomonoesters	0.0269624
Hematological parameters	Nodular sclerosis Hodgkin lymphoma	rs2227139	rs9268528			0.414	0.0336185	GO:0004521	endoribonuclease activity	0.0420654
Hematological parameters	Nodular sclerosis Hodgkin lymphoma	rs2227139	rs9268528			0.414	0.0336185	GO:0016892	endoribonuclease activity, producing 3'-phosphomonoesters	0.0269624
Hematological parameters	Nodular sclerosis Hodgkin lymphoma	rs2227139	rs9268528			0.414	0.0336185	GO:0004522	pancreatic ribonuclease activity	0.0200769
Hematological parameters	Parkinson's disease	rs2227139	rs3129882		HLA-DRA	0.241	0.0336185	GO:0016894	endonuclease activity, active with either ribo- or deoxyribonucleic acids and producing 3'-phosphomonoesters	0.0297767
Hematological parameters	Parkinson's disease	rs2227139	rs3129882		HLA-DRA	0.241	0.0336185	GO:0016892	endoribonuclease activity, producing 3'-phosphomonoesters	0.0237251
Hematological parameters	Parkinson's disease	rs2227139	rs3129882		HLA-DRA	0.241	0.0336185	GO:0004522	pancreatic ribonuclease activity	0.0200769
Hematological parameters	Prostate cancer	rs2227139	rs721048		EHBP1	0	<0.015	NS	NS	NS
Hematological parameters	Systemic lupus erythematosus	rs2227139	rs3130320			0.709	0.0336185	GO:0016894	endonuclease activity, active with either ribo- or deoxyribonucleic acids and producing 3'-phosphomonoesters	0.0466975
Hematological parameters	Systemic lupus erythematosus	rs2227139	rs3130320			0.709	0.0336185	GO:0016892	endoribonuclease activity, producing 3'-phosphomonoesters	0.0420654
Hematological parameters	Systemic lupus erythematosus	rs2227139	rs3130320			0.709	0.0336185	GO:0004522	pancreatic ribonuclease activity	0.0404163
Hematological parameters	Systemic sclerosis	rs2227139	rs3129882		HLA-DRA	0.241	0.0336185	GO:0016894	endonuclease activity, active with either ribo- or deoxyribonucleic acids and producing 3'-phosphomonoesters	0.0297767
Hematological parameters	Systemic sclerosis	rs2227139	rs3129882		HLA-DRA	0.241	0.0336185	GO:0016892	endoribonuclease activity, producing 3'-phosphomonoesters	0.0237251
Hematological parameters	Systemic sclerosis	rs2227139	rs3129882		HLA-DRA	0.241	0.0336185	GO:0004522	pancreatic ribonuclease activity	0.0200769
Hematological parameters	Type 1 diabetes	rs11066301	rs17696736	PTPN11	NAA25	0	<0.015	GO:0004437	inositol or phosphatidylinositol phosphatase activity	0.0420654
Hematological parameters	Type 1 diabetes	rs11066301	rs17696736	PTPN11	NAA25	0	<0.015	GO:0008934	inositol-1(or 4)-monophosphatase activity	<0.014
Hematological parameters	Type 1 diabetes	rs11066301	rs17696736	PTPN11	NAA25	0	<0.015	GO:0003709	RNA polymerase III transcription factor activity	0.0200769
Hematological parameters	Type 1 diabetes	rs2227139	rs9272346		HLA-DQA1	0.141	<0.015	GO:0016894	endonuclease activity, active with either ribo- or deoxyribonucleic acids and producing 3'-phosphomonoesters	0.036527
Hematological parameters	Type 1 diabetes	rs2227139	rs9272346		HLA-DQA1	0.141	<0.015	GO:0016892	endoribonuclease activity, producing 3'-phosphomonoesters	0.0297767
Hematological parameters	Type 1 diabetes	rs2227139	rs9272346		HLA-DQA1	0.141	<0.015	GO:0004522	pancreatic ribonuclease activity	0.0269624
Hematological parameters	Ulcerative colitis	rs2227139	rs9268877			0.076	0.0336185	GO:0016894	endonuclease activity, active with either ribo- or deoxyribonucleic acids and producing 3'-phosphomonoesters	0.0451495
Hematological parameters	Ulcerative colitis	rs2227139	rs9268877			0.076	0.0336185	GO:0016892	endoribonuclease activity, producing 3'-phosphomonoesters	0.0297767
Hematological parameters	Ulcerative colitis	rs2227139	rs9268877			0.076	0.0336185	GO:0004522	pancreatic ribonuclease activity	0.0200769
Hemoglobin	Asthma	rs198846	rs404860	HIST1H1T	NOTCH4	0	0.0153631	GO:0030881	beta-2-microglobulin binding	0.0200769
Hemoglobin	Asthma	rs198846	rs404860	HIST1H1T	NOTCH4	0	0.0153631	GO:0032393	MHC class I receptor activity	0.0141963
Hemoglobin	Asthma	rs198846	rs404860	HIST1H1T	NOTCH4	0	0.0153631	GO:0046703	natural killer cell lectin-like receptor binding	0.0200769
Hemoglobin	Bipolar disorder	rs198846	rs4739466	HIST1H1T		0	<0.015	GO:0030881	beta-2-microglobulin binding	<0.014
Hemoglobin	Bipolar disorder	rs198846	rs4739466	HIST1H1T		0	<0.015	GO:0032393	MHC class I receptor activity	<0.014
Hemoglobin	Bipolar disorder	rs198846	rs4739466	HIST1H1T		0	<0.015	GO:0046703	natural killer cell lectin-like receptor binding	<0.014
Hemoglobin	Cognitive test performance	rs198846	rs2002030	HIST1H1T	C8orf12	0	0.0247504	GO:0030881	beta-2-microglobulin binding	0.0237251
Hemoglobin	Cognitive test performance	rs198846	rs2002030	HIST1H1T	C8orf12	0	0.0247504	GO:0032393	MHC class I receptor activity	<0.014
Hemoglobin	Cognitive test performance	rs198846	rs2002030	HIST1H1T	C8orf12	0	0.0247504	GO:0046703	natural killer cell lectin-like receptor binding	0.0237251
Hemoglobin	Hepatitis B vaccine response	rs198846	rs3135363	HIST1H1T		0	0.0153631	GO:0030881	beta-2-microglobulin binding	0.0200769
Hemoglobin	Hepatitis B vaccine response	rs198846	rs3135363	HIST1H1T		0	0.0153631	GO:0032393	MHC class I receptor activity	<0.014
Hemoglobin	Hepatitis B vaccine response	rs198846	rs3135363	HIST1H1T		0	0.0153631	GO:0046703	natural killer cell lectin-like receptor binding	0.0200769
Hemoglobin	HIV-1 control	rs198846	rs9264942	HIST1H1T		0	0.0247504	GO:0030881	beta-2-microglobulin binding	0.0200769
Hemoglobin	HIV-1 control	rs198846	rs9264942	HIST1H1T		0	0.0247504	GO:0032393	MHC class I receptor activity	<0.014
Hemoglobin	HIV-1 control	rs198846	rs9264942	HIST1H1T		0	0.0247504	GO:0046703	natural killer cell lectin-like receptor binding	0.0200769
Hemoglobin	IgE levels	rs198846	rs2523809	HIST1H1T		0	0.0153631	GO:0030881	beta-2-microglobulin binding	0.0141963
Hemoglobin	IgE levels	rs198846	rs2523809	HIST1H1T		0	0.0153631	GO:0032393	MHC class I receptor activity	<0.014
Hemoglobin	IgE levels	rs198846	rs2523809	HIST1H1T		0	0.0153631	GO:0046703	natural killer cell lectin-like receptor binding	0.0141963
Hemoglobin	Insulin resistance/response	rs198846	rs2407103	HIST1H1T		0	0.0247504	GO:0030881	beta-2-microglobulin binding	0.0237251
Hemoglobin	Insulin resistance/response	rs198846	rs2407103	HIST1H1T		0	0.0247504	GO:0032393	MHC class I receptor activity	0.0200769
Hemoglobin	Insulin resistance/response	rs198846	rs2407103	HIST1H1T		0	0.0247504	GO:0046703	natural killer cell lectin-like receptor binding	0.0237251
Hemoglobin	Lung adenocarcinoma	rs198846	rs3117582	HIST1H1T	APOM	0	<0.015	GO:0030881	beta-2-microglobulin binding	0.0141963
Hemoglobin	Lung adenocarcinoma	rs198846	rs3117582	HIST1H1T	APOM	0	<0.015	GO:0032393	MHC class I receptor activity	0.0200769
Hemoglobin	Lung adenocarcinoma	rs198846	rs3117582	HIST1H1T	APOM	0	<0.015	GO:0046703	natural killer cell lectin-like receptor binding	0.0141963
Hemoglobin	Lung cancer	rs198846	rs3117582	HIST1H1T	APOM	0	<0.015	GO:0030881	beta-2-microglobulin binding	0.0141963
Hemoglobin	Lung cancer	rs198846	rs3117582	HIST1H1T	APOM	0	<0.015	GO:0032393	MHC class I receptor activity	0.0200769
Hemoglobin	Lung cancer	rs198846	rs3117582	HIST1H1T	APOM	0	<0.015	GO:0046703	natural killer cell lectin-like receptor binding	0.0141963
Hemoglobin	Myopia (pathological)	rs198846	rs6885224	HIST1H1T	CTNND2	0	0.0153631	GO:0030881	beta-2-microglobulin binding	0.0141963
Hemoglobin	Myopia (pathological)	rs198846	rs6885224	HIST1H1T	CTNND2	0	0.0153631	GO:0032393	MHC class I receptor activity	<0.014
Hemoglobin	Myopia (pathological)	rs198846	rs6885224	HIST1H1T	CTNND2	0	0.0153631	GO:0046703	natural killer cell lectin-like receptor binding	0.0141963
Hemoglobin	Nasopharyngeal carcinoma	rs198846	rs2517713	HIST1H1T		0	0.0247504	GO:0030881	beta-2-microglobulin binding	0.0141963
Hemoglobin	Nasopharyngeal carcinoma	rs198846	rs2517713	HIST1H1T		0	0.0247504	GO:0032393	MHC class I receptor activity	0.0141963
Hemoglobin	Nasopharyngeal carcinoma	rs198846	rs2517713	HIST1H1T		0	0.0247504	GO:0046703	natural killer cell lectin-like receptor binding	0.0141963
Hemoglobin	Nasopharyngeal carcinoma	rs198846	rs2860580	HIST1H1T		0	0.0153631	GO:0030881	beta-2-microglobulin binding	0.0237251
Hemoglobin	Nasopharyngeal carcinoma	rs198846	rs2860580	HIST1H1T		0	0.0153631	GO:0032393	MHC class I receptor activity	0.0237251
Hemoglobin	Nasopharyngeal carcinoma	rs198846	rs2860580	HIST1H1T		0	0.0153631	GO:0046703	natural killer cell lectin-like receptor binding	0.0237251
Hemoglobin	Nasopharyngeal carcinoma	rs198846	rs3129055	HIST1H1T		0	0.0336185	GO:0030881	beta-2-microglobulin binding	0.0141963
Hemoglobin	Nasopharyngeal carcinoma	rs198846	rs3129055	HIST1H1T		0	0.0336185	GO:0032393	MHC class I receptor activity	0.0141963
Hemoglobin	Nasopharyngeal carcinoma	rs198846	rs3129055	HIST1H1T		0	0.0336185	GO:0046703	natural killer cell lectin-like receptor binding	0.0141963
Hemoglobin	Primary biliary cirrhosis	rs198846	rs3135363	HIST1H1T		0	0.0153631	GO:0030881	beta-2-microglobulin binding	0.0200769
Hemoglobin	Primary biliary cirrhosis	rs198846	rs3135363	HIST1H1T		0	0.0153631	GO:0032393	MHC class I receptor activity	<0.014
Hemoglobin	Primary biliary cirrhosis	rs198846	rs3135363	HIST1H1T		0	0.0153631	GO:0046703	natural killer cell lectin-like receptor binding	0.0200769
Hemoglobin	Prostate cancer (gene x gene interaction)	rs198846	rs2523395	HIST1H1T	HLA-F-AS1	0	<0.015	GO:0030881	beta-2-microglobulin binding	0.0237251
Hemoglobin	Prostate cancer (gene x gene interaction)	rs198846	rs2523395	HIST1H1T	HLA-F-AS1	0	<0.015	GO:0032393	MHC class I receptor activity	0.0141963
Hemoglobin	Prostate cancer (gene x gene interaction)	rs198846	rs2523395	HIST1H1T	HLA-F-AS1	0	<0.015	GO:0046703	natural killer cell lectin-like receptor binding	0.0237251
Hemoglobin	Protein quantitative trait loci	rs198846	rs9461688	HIST1H1T		0	<0.015	GO:0030881	beta-2-microglobulin binding	0.0141963
Hemoglobin	Protein quantitative trait loci	rs198846	rs9461688	HIST1H1T		0	<0.015	GO:0032393	MHC class I receptor activity	0.0141963
Hemoglobin	Protein quantitative trait loci	rs198846	rs9461688	HIST1H1T		0	<0.015	GO:0046703	natural killer cell lectin-like receptor binding	0.0141963
Hemoglobin	Psoriasis	rs198846	rs3134792	HIST1H1T		0	<0.015	GO:0030881	beta-2-microglobulin binding	0.0200769
Hemoglobin	Psoriasis	rs198846	rs3134792	HIST1H1T		0	<0.015	GO:0032393	MHC class I receptor activity	0.0200769
Hemoglobin	Psoriasis	rs198846	rs3134792	HIST1H1T		0	<0.015	GO:0046703	natural killer cell lectin-like receptor binding	0.0200769
Hemoglobin	Response to acetaminophen (hepatotoxicity)	rs198846	rs6852435	HIST1H1T		0	0.0153631	GO:0030881	beta-2-microglobulin binding	0.0141963
Hemoglobin	Response to acetaminophen (hepatotoxicity)	rs198846	rs6852435	HIST1H1T		0	0.0153631	GO:0032393	MHC class I receptor activity	0.0200769
Hemoglobin	Response to acetaminophen (hepatotoxicity)	rs198846	rs6852435	HIST1H1T		0	0.0153631	GO:0046703	natural killer cell lectin-like receptor binding	0.0141963
Hemoglobin	Rheumatoid arthritis	rs198846	rs615672	HIST1H1T		0	<0.015	GO:0030881	beta-2-microglobulin binding	<0.014
Hemoglobin	Rheumatoid arthritis	rs198846	rs615672	HIST1H1T		0	<0.015	GO:0032393	MHC class I receptor activity	0.0237251
Hemoglobin	Rheumatoid arthritis	rs198846	rs615672	HIST1H1T		0	<0.015	GO:0046703	natural killer cell lectin-like receptor binding	<0.014
Hemoglobin	Rheumatoid arthritis	rs198846	rs7404928	HIST1H1T	PRKCB	0	0.0336185	GO:0030881	beta-2-microglobulin binding	<0.014
Hemoglobin	Rheumatoid arthritis	rs198846	rs7404928	HIST1H1T	PRKCB	0	0.0336185	GO:0032393	MHC class I receptor activity	<0.014
Hemoglobin	Rheumatoid arthritis	rs198846	rs7404928	HIST1H1T	PRKCB	0	0.0336185	GO:0046703	natural killer cell lectin-like receptor binding	<0.014
Hemoglobin	Systemic sclerosis	rs198846	rs3130573	HIST1H1T	PSORS1C1	0	<0.015	GO:0030881	beta-2-microglobulin binding	0.0141963
Hemoglobin	Systemic sclerosis	rs198846	rs3130573	HIST1H1T	PSORS1C1	0	<0.015	GO:0032393	MHC class I receptor activity	<0.014
Hemoglobin	Systemic sclerosis	rs198846	rs3130573	HIST1H1T	PSORS1C1	0	<0.015	GO:0046703	natural killer cell lectin-like receptor binding	0.0141963
Hemoglobin	Triglycerides	rs198846	rs2247056	HIST1H1T		0	0.0247504	GO:0030881	beta-2-microglobulin binding	<0.014
Hemoglobin	Triglycerides	rs198846	rs2247056	HIST1H1T		0	0.0247504	GO:0032393	MHC class I receptor activity	0.0237251
Hemoglobin	Triglycerides	rs198846	rs2247056	HIST1H1T		0	0.0247504	GO:0046703	natural killer cell lectin-like receptor binding	<0.014
Hemoglobin	Type 1 diabetes	rs198846	rs3764021	HIST1H1T	CLEC2D	0	0.0247504	GO:0030881	beta-2-microglobulin binding	0.0200769
Hemoglobin	Type 1 diabetes	rs198846	rs3764021	HIST1H1T	CLEC2D	0	0.0247504	GO:0032393	MHC class I receptor activity	<0.014
Hemoglobin	Type 1 diabetes	rs198846	rs3764021	HIST1H1T	CLEC2D	0	0.0247504	GO:0046703	natural killer cell lectin-like receptor binding	0.0200769
Hemostatic factors and hematological phenotypes	Prostate cancer	rs2459210	rs721048		EHBP1	0	0.0247504	NS	NS	NS
Hepatitis B	Alopecia areata	rs2856718	rs9275572			0.316	0.0153631	GO:0016894	endonuclease activity, active with either ribo- or deoxyribonucleic acids and producing 3'-phosphomonoesters	0.0297767
Hepatitis B	Alopecia areata	rs2856718	rs9275572			0.316	0.0153631	GO:0004521	endoribonuclease activity	0.0481385
Hepatitis B	Alopecia areata	rs2856718	rs9275572			0.316	0.0153631	GO:0016892	endoribonuclease activity, producing 3'-phosphomonoesters	0.0269624
Hepatitis B	Alopecia areata	rs2856718	rs9275572			0.316	0.0153631	GO:0004522	pancreatic ribonuclease activity	0.0200769
Hepatitis B	Asthma	rs2856718	rs3117098		HCG23	0	0.0247504	GO:0016894	endonuclease activity, active with either ribo- or deoxyribonucleic acids and producing 3'-phosphomonoesters	0.0321867
Hepatitis B	Asthma	rs2856718	rs3117098		HCG23	0	0.0247504	GO:0004521	endoribonuclease activity	0.0466975
Hepatitis B	Asthma	rs2856718	rs3117098		HCG23	0	0.0247504	GO:0016892	endoribonuclease activity, producing 3'-phosphomonoesters	0.0200769
Hepatitis B	Asthma	rs2856718	rs3117098		HCG23	0	0.0247504	GO:0004522	pancreatic ribonuclease activity	0.0141963
Hepatitis B	Crohn's disease	rs2856718	rs9469220			0.576	0.0336185	GO:0016894	endonuclease activity, active with either ribo- or deoxyribonucleic acids and producing 3'-phosphomonoesters	0.0200769
Hepatitis B	Crohn's disease	rs2856718	rs9469220			0.576	0.0336185	GO:0004521	endoribonuclease activity	0.0481385
Hepatitis B	Crohn's disease	rs2856718	rs9469220			0.576	0.0336185	GO:0016892	endoribonuclease activity, producing 3'-phosphomonoesters	0.0200769
Hepatitis B	Crohn's disease	rs2856718	rs9469220			0.576	0.0336185	GO:0004522	pancreatic ribonuclease activity	0.0200769
Hepatitis B	Dengue shock syndrome	rs2856718	rs3132468		MICB	0	0.0247504	GO:0016894	endonuclease activity, active with either ribo- or deoxyribonucleic acids and producing 3'-phosphomonoesters	0.0237251
Hepatitis B	Dengue shock syndrome	rs2856718	rs3132468		MICB	0	0.0247504	GO:0004521	endoribonuclease activity	0.0466975
Hepatitis B	Dengue shock syndrome	rs2856718	rs3132468		MICB	0	0.0247504	GO:0016892	endoribonuclease activity, producing 3'-phosphomonoesters	0.0141963
Hepatitis B	Dengue shock syndrome	rs2856718	rs3132468		MICB	0	0.0247504	GO:0004522	pancreatic ribonuclease activity	0.0141963
Hepatitis B	Echocardiographic traits	rs2856718	rs4920799			0	0.0247504	GO:0016894	endonuclease activity, active with either ribo- or deoxyribonucleic acids and producing 3'-phosphomonoesters	0.0321867
Hepatitis B	Echocardiographic traits	rs2856718	rs4920799			0	0.0247504	GO:0004521	endoribonuclease activity	0.0420654
Hepatitis B	Echocardiographic traits	rs2856718	rs4920799			0	0.0247504	GO:0016892	endoribonuclease activity, producing 3'-phosphomonoesters	0.0141963
Hepatitis B	Echocardiographic traits	rs2856718	rs4920799			0	0.0247504	GO:0004522	pancreatic ribonuclease activity	0.0141963
Hepatitis B	Hepatocellular carcinoma	rs2856718	rs9275572			0.316	0.0153631	GO:0016894	endonuclease activity, active with either ribo- or deoxyribonucleic acids and producing 3'-phosphomonoesters	0.0297767
Hepatitis B	Hepatocellular carcinoma	rs2856718	rs9275572			0.316	0.0153631	GO:0004521	endoribonuclease activity	0.0481385
Hepatitis B	Hepatocellular carcinoma	rs2856718	rs9275572			0.316	0.0153631	GO:0016892	endoribonuclease activity, producing 3'-phosphomonoesters	0.0269624
Hepatitis B	Hepatocellular carcinoma	rs2856718	rs9275572			0.316	0.0153631	GO:0004522	pancreatic ribonuclease activity	0.0200769
Hepatitis B	Hodgkin's lymphoma	rs2856718	rs6903608			0	<0.015	GO:0016894	endonuclease activity, active with either ribo- or deoxyribonucleic acids and producing 3'-phosphomonoesters	0.0269624
Hepatitis B	Hodgkin's lymphoma	rs2856718	rs6903608			0	<0.015	GO:0004521	endoribonuclease activity	0.0466975
Hepatitis B	Hodgkin's lymphoma	rs2856718	rs6903608			0	<0.015	GO:0016892	endoribonuclease activity, producing 3'-phosphomonoesters	0.0200769
Hepatitis B	Hodgkin's lymphoma	rs2856718	rs6903608			0	<0.015	GO:0004522	pancreatic ribonuclease activity	0.0200769
Hepatitis B	Hypothyroidism	rs2856718	rs3129720			0.167	0.0153631	GO:0016894	endonuclease activity, active with either ribo- or deoxyribonucleic acids and producing 3'-phosphomonoesters	0.0141963
Hepatitis B	Hypothyroidism	rs2856718	rs3129720			0.167	0.0153631	GO:0004521	endoribonuclease activity	0.0451495
Hepatitis B	Hypothyroidism	rs2856718	rs3129720			0.167	0.0153631	GO:0016892	endoribonuclease activity, producing 3'-phosphomonoesters	0.0141963
Hepatitis B	Hypothyroidism	rs2856718	rs3129720			0.167	0.0153631	GO:0004522	pancreatic ribonuclease activity	<0.014
Hepatitis B	Immunoglobulin A	rs2856718	rs9271366			0.123	<0.015	GO:0016894	endonuclease activity, active with either ribo- or deoxyribonucleic acids and producing 3'-phosphomonoesters	0.0297767
Hepatitis B	Immunoglobulin A	rs2856718	rs9271366			0.123	<0.015	GO:0004521	endoribonuclease activity	0.0404163
Hepatitis B	Immunoglobulin A	rs2856718	rs9271366			0.123	<0.015	GO:0016892	endoribonuclease activity, producing 3'-phosphomonoesters	0.0269624
Hepatitis B	Immunoglobulin A	rs2856718	rs9271366			0.123	<0.015	GO:0004522	pancreatic ribonuclease activity	0.0269624
Hepatitis B	Inflammatory bowel disease	rs2856718	rs9271366			0.123	<0.015	GO:0016894	endonuclease activity, active with either ribo- or deoxyribonucleic acids and producing 3'-phosphomonoesters	0.0297767
Hepatitis B	Inflammatory bowel disease	rs2856718	rs9271366			0.123	<0.015	GO:0004521	endoribonuclease activity	0.0404163
Hepatitis B	Inflammatory bowel disease	rs2856718	rs9271366			0.123	<0.015	GO:0016892	endoribonuclease activity, producing 3'-phosphomonoesters	0.0269624
Hepatitis B	Inflammatory bowel disease	rs2856718	rs9271366			0.123	<0.015	GO:0004522	pancreatic ribonuclease activity	0.0269624
Hepatitis B	Lumiracoxib-related liver injury	rs2856718	rs3129900		C6orf10	0	<0.015	GO:0016894	endonuclease activity, active with either ribo- or deoxyribonucleic acids and producing 3'-phosphomonoesters	0.0269624
Hepatitis B	Lumiracoxib-related liver injury	rs2856718	rs3129900		C6orf10	0	<0.015	GO:0004521	endoribonuclease activity	0.0481385
Hepatitis B	Lumiracoxib-related liver injury	rs2856718	rs3129900		C6orf10	0	<0.015	GO:0016892	endoribonuclease activity, producing 3'-phosphomonoesters	0.0269624
Hepatitis B	Lumiracoxib-related liver injury	rs2856718	rs3129900		C6orf10	0	<0.015	GO:0004522	pancreatic ribonuclease activity	0.0269624
Hepatitis B	Multiple sclerosis	rs2856718	rs3129889			0	<0.015	GO:0016894	endonuclease activity, active with either ribo- or deoxyribonucleic acids and producing 3'-phosphomonoesters	0.0297767
Hepatitis B	Multiple sclerosis	rs2856718	rs3129889			0	<0.015	GO:0004521	endoribonuclease activity	0.0385173
Hepatitis B	Multiple sclerosis	rs2856718	rs3129889			0	<0.015	GO:0016892	endoribonuclease activity, producing 3'-phosphomonoesters	0.0237251
Hepatitis B	Multiple sclerosis	rs2856718	rs3129889			0	<0.015	GO:0004522	pancreatic ribonuclease activity	0.0200769
Hepatitis B	Multiple sclerosis	rs2856718	rs3129934		C6orf10	0	<0.015	GO:0016894	endonuclease activity, active with either ribo- or deoxyribonucleic acids and producing 3'-phosphomonoesters	0.0237251
Hepatitis B	Multiple sclerosis	rs2856718	rs3129934		C6orf10	0	<0.015	GO:0004521	endoribonuclease activity	0.0404163
Hepatitis B	Multiple sclerosis	rs2856718	rs3129934		C6orf10	0	<0.015	GO:0016892	endoribonuclease activity, producing 3'-phosphomonoesters	0.0141963
Hepatitis B	Multiple sclerosis	rs2856718	rs3129934		C6orf10	0	<0.015	GO:0004522	pancreatic ribonuclease activity	0.0141963
Hepatitis B	Multiple sclerosis	rs2856718	rs3135338			0	<0.015	GO:0016894	endonuclease activity, active with either ribo- or deoxyribonucleic acids and producing 3'-phosphomonoesters	0.0237251
Hepatitis B	Multiple sclerosis	rs2856718	rs3135338			0	<0.015	GO:0004521	endoribonuclease activity	0.0466975
Hepatitis B	Multiple sclerosis	rs2856718	rs3135338			0	<0.015	GO:0016892	endoribonuclease activity, producing 3'-phosphomonoesters	0.0237251
Hepatitis B	Multiple sclerosis	rs2856718	rs3135338			0	<0.015	GO:0004522	pancreatic ribonuclease activity	0.0200769
Hepatitis B	Multiple sclerosis	rs2856718	rs3135388		HLA-DRA	0	<0.015	GO:0016894	endonuclease activity, active with either ribo- or deoxyribonucleic acids and producing 3'-phosphomonoesters	0.0237251
Hepatitis B	Multiple sclerosis	rs2856718	rs3135388		HLA-DRA	0	<0.015	GO:0004521	endoribonuclease activity	0.0385173
Hepatitis B	Multiple sclerosis	rs2856718	rs3135388		HLA-DRA	0	<0.015	GO:0016892	endoribonuclease activity, producing 3'-phosphomonoesters	0.0200769
Hepatitis B	Multiple sclerosis	rs2856718	rs3135388		HLA-DRA	0	<0.015	GO:0004522	pancreatic ribonuclease activity	0.0200769
Hepatitis B	Multiple sclerosis	rs2856718	rs9271366			0.123	<0.015	GO:0016894	endonuclease activity, active with either ribo- or deoxyribonucleic acids and producing 3'-phosphomonoesters	0.0297767
Hepatitis B	Multiple sclerosis	rs2856718	rs9271366			0.123	<0.015	GO:0004521	endoribonuclease activity	0.0404163
Hepatitis B	Multiple sclerosis	rs2856718	rs9271366			0.123	<0.015	GO:0016892	endoribonuclease activity, producing 3'-phosphomonoesters	0.0269624
Hepatitis B	Multiple sclerosis	rs2856718	rs9271366			0.123	<0.015	GO:0004522	pancreatic ribonuclease activity	0.0269624
Hepatitis B	Nephropathy	rs2856718	rs9275596			0.26	0.0153631	GO:0016894	endonuclease activity, active with either ribo- or deoxyribonucleic acids and producing 3'-phosphomonoesters	0.0297767
Hepatitis B	Nephropathy	rs2856718	rs9275596			0.26	0.0153631	GO:0004521	endoribonuclease activity	0.0466975
Hepatitis B	Nephropathy	rs2856718	rs9275596			0.26	0.0153631	GO:0016892	endoribonuclease activity, producing 3'-phosphomonoesters	0.0237251
Hepatitis B	Nephropathy	rs2856718	rs9275596			0.26	0.0153631	GO:0004522	pancreatic ribonuclease activity	0.0237251
Hepatitis B	Nodular sclerosis Hodgkin lymphoma	rs2856718	rs6903608			0	<0.015	GO:0016894	endonuclease activity, active with either ribo- or deoxyribonucleic acids and producing 3'-phosphomonoesters	0.0269624
Hepatitis B	Nodular sclerosis Hodgkin lymphoma	rs2856718	rs6903608			0	<0.015	GO:0004521	endoribonuclease activity	0.0466975
Hepatitis B	Nodular sclerosis Hodgkin lymphoma	rs2856718	rs6903608			0	<0.015	GO:0016892	endoribonuclease activity, producing 3'-phosphomonoesters	0.0200769
Hepatitis B	Nodular sclerosis Hodgkin lymphoma	rs2856718	rs6903608			0	<0.015	GO:0004522	pancreatic ribonuclease activity	0.0200769
Hepatitis B	Nodular sclerosis Hodgkin lymphoma	rs2856718	rs9268542			0	0.0153631	GO:0016894	endonuclease activity, active with either ribo- or deoxyribonucleic acids and producing 3'-phosphomonoesters	0.0237251
Hepatitis B	Nodular sclerosis Hodgkin lymphoma	rs2856718	rs9268542			0	0.0153631	GO:0004521	endoribonuclease activity	0.0436578
Hepatitis B	Nodular sclerosis Hodgkin lymphoma	rs2856718	rs9268542			0	0.0153631	GO:0016892	endoribonuclease activity, producing 3'-phosphomonoesters	0.0200769
Hepatitis B	Nodular sclerosis Hodgkin lymphoma	rs2856718	rs9268542			0	0.0153631	GO:0004522	pancreatic ribonuclease activity	0.0200769
Hepatitis B	Parkinson's disease	rs2856718	rs3129882		HLA-DRA	0	0.0247504	GO:0016894	endonuclease activity, active with either ribo- or deoxyribonucleic acids and producing 3'-phosphomonoesters	0.0200769
Hepatitis B	Parkinson's disease	rs2856718	rs3129882		HLA-DRA	0	0.0247504	GO:0004521	endoribonuclease activity	0.0297767
Hepatitis B	Parkinson's disease	rs2856718	rs3129882		HLA-DRA	0	0.0247504	GO:0016892	endoribonuclease activity, producing 3'-phosphomonoesters	<0.014
Hepatitis B	Parkinson's disease	rs2856718	rs3129882		HLA-DRA	0	0.0247504	GO:0004522	pancreatic ribonuclease activity	<0.014
Hepatitis B	Phospholipid levels (plasma)	rs2856718	rs3117181		TNXB	0	0.0153631	GO:0016894	endonuclease activity, active with either ribo- or deoxyribonucleic acids and producing 3'-phosphomonoesters	0.0269624
Hepatitis B	Phospholipid levels (plasma)	rs2856718	rs3117181		TNXB	0	0.0153631	GO:0004521	endoribonuclease activity	0.0481385
Hepatitis B	Phospholipid levels (plasma)	rs2856718	rs3117181		TNXB	0	0.0153631	GO:0016892	endoribonuclease activity, producing 3'-phosphomonoesters	0.0200769
Hepatitis B	Phospholipid levels (plasma)	rs2856718	rs3117181		TNXB	0	0.0153631	GO:0004522	pancreatic ribonuclease activity	0.0141963
Hepatitis B	Prostate cancer	rs2856718	rs721048		EHBP1	0	<0.015	NS	NS	NS
Hepatitis B	Rheumatoid arthritis	rs2856718	rs9268853			0	0.0247504	GO:0016894	endonuclease activity, active with either ribo- or deoxyribonucleic acids and producing 3'-phosphomonoesters	0.0200769
Hepatitis B	Rheumatoid arthritis	rs2856718	rs9268853			0	0.0247504	GO:0004521	endoribonuclease activity	0.0420654
Hepatitis B	Rheumatoid arthritis	rs2856718	rs9268853			0	0.0247504	GO:0016892	endoribonuclease activity, producing 3'-phosphomonoesters	0.0200769
Hepatitis B	Rheumatoid arthritis	rs2856718	rs9268853			0	0.0247504	GO:0004522	pancreatic ribonuclease activity	0.0200769
Hepatitis B	Systemic sclerosis	rs2856718	rs3129882		HLA-DRA	0	0.0247504	GO:0016894	endonuclease activity, active with either ribo- or deoxyribonucleic acids and producing 3'-phosphomonoesters	0.0200769
Hepatitis B	Systemic sclerosis	rs2856718	rs3129882		HLA-DRA	0	0.0247504	GO:0004521	endoribonuclease activity	0.0297767
Hepatitis B	Systemic sclerosis	rs2856718	rs3129882		HLA-DRA	0	0.0247504	GO:0016892	endoribonuclease activity, producing 3'-phosphomonoesters	<0.014
Hepatitis B	Systemic sclerosis	rs2856718	rs3129882		HLA-DRA	0	0.0247504	GO:0004522	pancreatic ribonuclease activity	<0.014
Hepatitis B	Type 1 diabetes	rs2856718	rs9268645		HLA-DRA	0	0.0153631	GO:0016894	endonuclease activity, active with either ribo- or deoxyribonucleic acids and producing 3'-phosphomonoesters	0.0297767
Hepatitis B	Type 1 diabetes	rs2856718	rs9268645		HLA-DRA	0	0.0153631	GO:0004521	endoribonuclease activity	0.0420654
Hepatitis B	Type 1 diabetes	rs2856718	rs9268645		HLA-DRA	0	0.0153631	GO:0016892	endoribonuclease activity, producing 3'-phosphomonoesters	0.0237251
Hepatitis B	Type 1 diabetes	rs2856718	rs9268645		HLA-DRA	0	0.0153631	GO:0004522	pancreatic ribonuclease activity	0.0237251
Hepatitis B	Type 1 diabetes	rs2856718	rs9272346		HLA-DQA1	0.222	0.0247504	GO:0016894	endonuclease activity, active with either ribo- or deoxyribonucleic acids and producing 3'-phosphomonoesters	0.0297767
Hepatitis B	Type 1 diabetes	rs2856718	rs9272346		HLA-DQA1	0.222	0.0247504	GO:0004521	endoribonuclease activity	0.0466975
Hepatitis B	Type 1 diabetes	rs2856718	rs9272346		HLA-DQA1	0.222	0.0247504	GO:0016892	endoribonuclease activity, producing 3'-phosphomonoesters	0.0200769
Hepatitis B	Type 1 diabetes	rs2856718	rs9272346		HLA-DQA1	0.222	0.0247504	GO:0004522	pancreatic ribonuclease activity	0.0141963
Hepatitis B	Ulcerative colitis	rs2856718	rs9268853			0	0.0247504	GO:0016894	endonuclease activity, active with either ribo- or deoxyribonucleic acids and producing 3'-phosphomonoesters	0.0200769
Hepatitis B	Ulcerative colitis	rs2856718	rs9268853			0	0.0247504	GO:0004521	endoribonuclease activity	0.0420654
Hepatitis B	Ulcerative colitis	rs2856718	rs9268853			0	0.0247504	GO:0016892	endoribonuclease activity, producing 3'-phosphomonoesters	0.0200769
Hepatitis B	Ulcerative colitis	rs2856718	rs9268853			0	0.0247504	GO:0004522	pancreatic ribonuclease activity	0.0200769
Hepatitis B	Ulcerative colitis	rs2856718	rs9268877			0	<0.015	GO:0016894	endonuclease activity, active with either ribo- or deoxyribonucleic acids and producing 3'-phosphomonoesters	0.036527
Hepatitis B	Ulcerative colitis	rs2856718	rs9268877			0	<0.015	GO:0016892	endoribonuclease activity, producing 3'-phosphomonoesters	0.0297767
Hepatitis B	Ulcerative colitis	rs2856718	rs9268877			0	<0.015	GO:0004522	pancreatic ribonuclease activity	0.0237251
Hepatitis B	Urinary metabolites	rs2856718	rs4921914			0	<0.015	GO:0016894	endonuclease activity, active with either ribo- or deoxyribonucleic acids and producing 3'-phosphomonoesters	0.0237251
Hepatitis B	Urinary metabolites	rs2856718	rs4921914			0	<0.015	GO:0004521	endoribonuclease activity	0.0451495
Hepatitis B	Urinary metabolites	rs2856718	rs4921914			0	<0.015	GO:0016892	endoribonuclease activity, producing 3'-phosphomonoesters	0.0237251
Hepatitis B	Urinary metabolites	rs2856718	rs4921914			0	<0.015	GO:0004522	pancreatic ribonuclease activity	0.0141963
Hepatitis B vaccine response	Asthma	rs3135363	rs404860		NOTCH4	0	0.0153631	GO:0030881	beta-2-microglobulin binding	0.0141963
Hepatitis B vaccine response	Asthma	rs3135363	rs404860		NOTCH4	0	0.0153631	GO:0032393	MHC class I receptor activity	0.0141963
Hepatitis B vaccine response	Asthma	rs3135363	rs404860		NOTCH4	0	0.0153631	GO:0046703	natural killer cell lectin-like receptor binding	0.0141963
Hepatitis B vaccine response	Bipolar disorder	rs3135363	rs4739466			0	0.0153631	GO:0030881	beta-2-microglobulin binding	0.0200769
Hepatitis B vaccine response	Bipolar disorder	rs3135363	rs4739466			0	0.0153631	GO:0032393	MHC class I receptor activity	0.0141963
Hepatitis B vaccine response	Bipolar disorder	rs3135363	rs4739466			0	0.0153631	GO:0046703	natural killer cell lectin-like receptor binding	0.0200769
Hepatitis B vaccine response	HIV-1 control	rs3135363	rs9264942			0	<0.015	GO:0030881	beta-2-microglobulin binding	0.0200769
Hepatitis B vaccine response	HIV-1 control	rs3135363	rs9264942			0	<0.015	GO:0032393	MHC class I receptor activity	0.0141963
Hepatitis B vaccine response	HIV-1 control	rs3135363	rs9264942			0	<0.015	GO:0046703	natural killer cell lectin-like receptor binding	0.0200769
Hepatitis B vaccine response	Myopia (pathological)	rs3135363	rs6885224		CTNND2	0	0.0153631	GO:0030881	beta-2-microglobulin binding	0.0141963
Hepatitis B vaccine response	Myopia (pathological)	rs3135363	rs6885224		CTNND2	0	0.0153631	GO:0032393	MHC class I receptor activity	<0.014
Hepatitis B vaccine response	Myopia (pathological)	rs3135363	rs6885224		CTNND2	0	0.0153631	GO:0046703	natural killer cell lectin-like receptor binding	0.0141963
Hepatitis B vaccine response	Protein quantitative trait loci	rs3135363	rs9461688			0	0.0153631	GO:0030881	beta-2-microglobulin binding	0.0237251
Hepatitis B vaccine response	Protein quantitative trait loci	rs3135363	rs9461688			0	0.0153631	GO:0032393	MHC class I receptor activity	0.0237251
Hepatitis B vaccine response	Protein quantitative trait loci	rs3135363	rs9461688			0	0.0153631	GO:0046703	natural killer cell lectin-like receptor binding	0.0237251
Hepatitis B vaccine response	Response to acetaminophen (hepatotoxicity)	rs3135363	rs6852435			0	0.0153631	GO:0030881	beta-2-microglobulin binding	0.0237251
Hepatitis B vaccine response	Response to acetaminophen (hepatotoxicity)	rs3135363	rs6852435			0	0.0153631	GO:0032393	MHC class I receptor activity	<0.014
Hepatitis B vaccine response	Response to acetaminophen (hepatotoxicity)	rs3135363	rs6852435			0	0.0153631	GO:0046703	natural killer cell lectin-like receptor binding	0.0237251
Hepatitis B vaccine response	Rheumatoid arthritis	rs3135363	rs615672			0.337	0.0247504	GO:0030881	beta-2-microglobulin binding	0.0141963
Hepatitis B vaccine response	Rheumatoid arthritis	rs3135363	rs615672			0.337	0.0247504	GO:0032393	MHC class I receptor activity	<0.014
Hepatitis B vaccine response	Rheumatoid arthritis	rs3135363	rs615672			0.337	0.0247504	GO:0046703	natural killer cell lectin-like receptor binding	0.0141963
Hepatitis B vaccine response	Rheumatoid arthritis	rs3135363	rs7404928		PRKCB	0	0.0153631	GO:0030881	beta-2-microglobulin binding	0.0200769
Hepatitis B vaccine response	Rheumatoid arthritis	rs3135363	rs7404928		PRKCB	0	0.0153631	GO:0032393	MHC class I receptor activity	0.0297767
Hepatitis B vaccine response	Rheumatoid arthritis	rs3135363	rs7404928		PRKCB	0	0.0153631	GO:0046703	natural killer cell lectin-like receptor binding	0.0200769
Hepatitis B vaccine response	Type 1 diabetes	rs3135363	rs3764021		CLEC2D	0	<0.015	GO:0030881	beta-2-microglobulin binding	0.0141963
Hepatitis B vaccine response	Type 1 diabetes	rs3135363	rs3764021		CLEC2D	0	<0.015	GO:0032393	MHC class I receptor activity	<0.014
Hepatitis B vaccine response	Type 1 diabetes	rs3135363	rs3764021		CLEC2D	0	<0.015	GO:0046703	natural killer cell lectin-like receptor binding	0.0141963
Hepatocellular carcinoma	Anorexia nervosa	rs12100561	rs957788	EFCAB11	FAM155A	0	<0.015	NS	NS	NS
Hepatocellular carcinoma	Crohn's disease	rs9275572	rs9469220			0.423	<0.015	GO:0016894	endonuclease activity, active with either ribo- or deoxyribonucleic acids and producing 3'-phosphomonoesters	0.0269624
Hepatocellular carcinoma	Crohn's disease	rs9275572	rs9469220			0.423	<0.015	GO:0004521	endoribonuclease activity	0.0344341
Hepatocellular carcinoma	Crohn's disease	rs9275572	rs9469220			0.423	<0.015	GO:0016892	endoribonuclease activity, producing 3'-phosphomonoesters	0.0200769
Hepatocellular carcinoma	Crohn's disease	rs9275572	rs9469220			0.423	<0.015	GO:0004522	pancreatic ribonuclease activity	0.0141963
Hippocampal atrophy	Anorexia nervosa	rs4773460	rs957788		FAM155A	0	0.0336185	NS	NS	NS
HIV-1 control	Prostate cancer	rs17291045	rs721048		EHBP1	0	0.0153631	NS	NS	NS
HIV-1 control	Protein quantitative trait loci	rs9264942	rs9461688			0.094	<0.015	GO:0030881	beta-2-microglobulin binding	<0.014
HIV-1 control	Protein quantitative trait loci	rs9264942	rs9461688			0.094	<0.015	GO:0032393	MHC class I receptor activity	0.0237251
HIV-1 control	Protein quantitative trait loci	rs9264942	rs9461688			0.094	<0.015	GO:0046703	natural killer cell lectin-like receptor binding	<0.014
HIV-1 susceptibility	Anorexia nervosa	rs842304	rs957788		FAM155A	0	<0.015	NS	NS	NS
HIV-1 susceptibility	Body mass index	rs842304	rs9816226			0	0.0247504	NS	NS	NS
Hodgkin's lymphoma	Alopecia areata	rs2395185	rs9275572			0	0.0336185	GO:0016894	endonuclease activity, active with either ribo- or deoxyribonucleic acids and producing 3'-phosphomonoesters	0.0269624
Hodgkin's lymphoma	Alopecia areata	rs2395185	rs9275572			0	0.0336185	GO:0004521	endoribonuclease activity	0.0466975
Hodgkin's lymphoma	Alopecia areata	rs2395185	rs9275572			0	0.0336185	GO:0016892	endoribonuclease activity, producing 3'-phosphomonoesters	0.0237251
Hodgkin's lymphoma	Alopecia areata	rs2395185	rs9275572			0	0.0336185	GO:0004522	pancreatic ribonuclease activity	0.0237251
Hodgkin's lymphoma	Alopecia areata	rs6903608	rs9275572			0	<0.015	GO:0016894	endonuclease activity, active with either ribo- or deoxyribonucleic acids and producing 3'-phosphomonoesters	0.0269624
Hodgkin's lymphoma	Alopecia areata	rs6903608	rs9275572			0	<0.015	GO:0004521	endoribonuclease activity	0.0385173
Hodgkin's lymphoma	Alopecia areata	rs6903608	rs9275572			0	<0.015	GO:0016892	endoribonuclease activity, producing 3'-phosphomonoesters	0.0200769
Hodgkin's lymphoma	Alopecia areata	rs6903608	rs9275572			0	<0.015	GO:0004522	pancreatic ribonuclease activity	0.0141963
Hodgkin's lymphoma	Asthma	rs2395185	rs3117098		HCG23	0.254	0.0247504	GO:0016894	endonuclease activity, active with either ribo- or deoxyribonucleic acids and producing 3'-phosphomonoesters	0.0297767
Hodgkin's lymphoma	Asthma	rs2395185	rs3117098		HCG23	0.254	0.0247504	GO:0004521	endoribonuclease activity	0.0420654
Hodgkin's lymphoma	Asthma	rs2395185	rs3117098		HCG23	0.254	0.0247504	GO:0016892	endoribonuclease activity, producing 3'-phosphomonoesters	0.0200769
Hodgkin's lymphoma	Asthma	rs2395185	rs3117098		HCG23	0.254	0.0247504	GO:0004522	pancreatic ribonuclease activity	0.0200769
Hodgkin's lymphoma	Crohn's disease	rs2395185	rs9469220			0	0.0247504	GO:0016894	endonuclease activity, active with either ribo- or deoxyribonucleic acids and producing 3'-phosphomonoesters	0.0200769
Hodgkin's lymphoma	Crohn's disease	rs2395185	rs9469220			0	0.0247504	GO:0004521	endoribonuclease activity	0.0404163
Hodgkin's lymphoma	Crohn's disease	rs2395185	rs9469220			0	0.0247504	GO:0016892	endoribonuclease activity, producing 3'-phosphomonoesters	0.0200769
Hodgkin's lymphoma	Crohn's disease	rs2395185	rs9469220			0	0.0247504	GO:0004522	pancreatic ribonuclease activity	0.0141963
Hodgkin's lymphoma	Crohn's disease	rs6903608	rs9469220			0	0.0422047	GO:0016894	endonuclease activity, active with either ribo- or deoxyribonucleic acids and producing 3'-phosphomonoesters	0.0269624
Hodgkin's lymphoma	Crohn's disease	rs6903608	rs9469220			0	0.0422047	GO:0004521	endoribonuclease activity	0.0385173
Hodgkin's lymphoma	Crohn's disease	rs6903608	rs9469220			0	0.0422047	GO:0016892	endoribonuclease activity, producing 3'-phosphomonoesters	0.0237251
Hodgkin's lymphoma	Crohn's disease	rs6903608	rs9469220			0	0.0422047	GO:0004522	pancreatic ribonuclease activity	0.0141963
Hodgkin's lymphoma	Dengue shock syndrome	rs2395185	rs3132468		MICB	0	<0.015	GO:0016894	endonuclease activity, active with either ribo- or deoxyribonucleic acids and producing 3'-phosphomonoesters	0.0237251
Hodgkin's lymphoma	Dengue shock syndrome	rs2395185	rs3132468		MICB	0	<0.015	GO:0004521	endoribonuclease activity	0.0404163
Hodgkin's lymphoma	Dengue shock syndrome	rs2395185	rs3132468		MICB	0	<0.015	GO:0016892	endoribonuclease activity, producing 3'-phosphomonoesters	0.0141963
Hodgkin's lymphoma	Dengue shock syndrome	rs2395185	rs3132468		MICB	0	<0.015	GO:0004522	pancreatic ribonuclease activity	<0.014
Hodgkin's lymphoma	Echocardiographic traits	rs2395185	rs4920799			0	0.0153631	GO:0016894	endonuclease activity, active with either ribo- or deoxyribonucleic acids and producing 3'-phosphomonoesters	0.0200769
Hodgkin's lymphoma	Echocardiographic traits	rs2395185	rs4920799			0	0.0153631	GO:0016892	endoribonuclease activity, producing 3'-phosphomonoesters	0.0200769
Hodgkin's lymphoma	Echocardiographic traits	rs2395185	rs4920799			0	0.0153631	GO:0004522	pancreatic ribonuclease activity	0.0200769
Hodgkin's lymphoma	Follicular lymphoma	rs2395185	rs2647012			0	<0.015	GO:0016894	endonuclease activity, active with either ribo- or deoxyribonucleic acids and producing 3'-phosphomonoesters	0.0321867
Hodgkin's lymphoma	Follicular lymphoma	rs2395185	rs2647012			0	<0.015	GO:0004521	endoribonuclease activity	0.0344341
Hodgkin's lymphoma	Follicular lymphoma	rs2395185	rs2647012			0	<0.015	GO:0016892	endoribonuclease activity, producing 3'-phosphomonoesters	0.0237251
Hodgkin's lymphoma	Follicular lymphoma	rs2395185	rs2647012			0	<0.015	GO:0004522	pancreatic ribonuclease activity	0.0200769
Hodgkin's lymphoma	Hepatitis B	rs2395185	rs2856718			0	0.0153631	GO:0016894	endonuclease activity, active with either ribo- or deoxyribonucleic acids and producing 3'-phosphomonoesters	0.0297767
Hodgkin's lymphoma	Hepatitis B	rs2395185	rs2856718			0	0.0153631	GO:0004521	endoribonuclease activity	0.0436578
Hodgkin's lymphoma	Hepatitis B	rs2395185	rs2856718			0	0.0153631	GO:0016892	endoribonuclease activity, producing 3'-phosphomonoesters	0.0237251
Hodgkin's lymphoma	Hepatitis B	rs2395185	rs2856718			0	0.0153631	GO:0004522	pancreatic ribonuclease activity	0.0237251
Hodgkin's lymphoma	Hepatitis B	rs2395185	rs2856718			0	0.0153631	GO:0004540	ribonuclease activity	0.0494111
Hodgkin's lymphoma	Hepatocellular carcinoma	rs2395185	rs9275572			0	0.0336185	GO:0016894	endonuclease activity, active with either ribo- or deoxyribonucleic acids and producing 3'-phosphomonoesters	0.0269624
Hodgkin's lymphoma	Hepatocellular carcinoma	rs2395185	rs9275572			0	0.0336185	GO:0004521	endoribonuclease activity	0.0466975
Hodgkin's lymphoma	Hepatocellular carcinoma	rs2395185	rs9275572			0	0.0336185	GO:0016892	endoribonuclease activity, producing 3'-phosphomonoesters	0.0237251
Hodgkin's lymphoma	Hepatocellular carcinoma	rs2395185	rs9275572			0	0.0336185	GO:0004522	pancreatic ribonuclease activity	0.0237251
Hodgkin's lymphoma	Hepatocellular carcinoma	rs6903608	rs9275572			0	<0.015	GO:0016894	endonuclease activity, active with either ribo- or deoxyribonucleic acids and producing 3'-phosphomonoesters	0.0269624
Hodgkin's lymphoma	Hepatocellular carcinoma	rs6903608	rs9275572			0	<0.015	GO:0004521	endoribonuclease activity	0.0385173
Hodgkin's lymphoma	Hepatocellular carcinoma	rs6903608	rs9275572			0	<0.015	GO:0016892	endoribonuclease activity, producing 3'-phosphomonoesters	0.0200769
Hodgkin's lymphoma	Hepatocellular carcinoma	rs6903608	rs9275572			0	<0.015	GO:0004522	pancreatic ribonuclease activity	0.0141963
Hodgkin's lymphoma	Hypothyroidism	rs2395185	rs3129720			0	<0.015	GO:0016894	endonuclease activity, active with either ribo- or deoxyribonucleic acids and producing 3'-phosphomonoesters	0.0141963
Hodgkin's lymphoma	Hypothyroidism	rs2395185	rs3129720			0	<0.015	GO:0004521	endoribonuclease activity	0.0321867
Hodgkin's lymphoma	Hypothyroidism	rs2395185	rs3129720			0	<0.015	GO:0016892	endoribonuclease activity, producing 3'-phosphomonoesters	<0.014
Hodgkin's lymphoma	Hypothyroidism	rs2395185	rs3129720			0	<0.015	GO:0004522	pancreatic ribonuclease activity	<0.014
Hodgkin's lymphoma	Hypothyroidism	rs2395185	rs3129720			0	<0.015	GO:0004540	ribonuclease activity	0.0494111
Hodgkin's lymphoma	Immunoglobulin A	rs2395185	rs9271366			0.225	0.0153631	GO:0016894	endonuclease activity, active with either ribo- or deoxyribonucleic acids and producing 3'-phosphomonoesters	0.0200769
Hodgkin's lymphoma	Immunoglobulin A	rs2395185	rs9271366			0.225	0.0153631	GO:0004521	endoribonuclease activity	0.0451495
Hodgkin's lymphoma	Immunoglobulin A	rs2395185	rs9271366			0.225	0.0153631	GO:0016892	endoribonuclease activity, producing 3'-phosphomonoesters	0.0200769
Hodgkin's lymphoma	Immunoglobulin A	rs2395185	rs9271366			0.225	0.0153631	GO:0004522	pancreatic ribonuclease activity	0.0141963
Hodgkin's lymphoma	Immunoglobulin A	rs6903608	rs9271366			0.66	0.0153631	GO:0016894	endonuclease activity, active with either ribo- or deoxyribonucleic acids and producing 3'-phosphomonoesters	0.036527
Hodgkin's lymphoma	Immunoglobulin A	rs6903608	rs9271366			0.66	0.0153631	GO:0004521	endoribonuclease activity	0.0451495
Hodgkin's lymphoma	Immunoglobulin A	rs6903608	rs9271366			0.66	0.0153631	GO:0016892	endoribonuclease activity, producing 3'-phosphomonoesters	0.0344341
Hodgkin's lymphoma	Immunoglobulin A	rs6903608	rs9271366			0.66	0.0153631	GO:0004522	pancreatic ribonuclease activity	0.0321867
Hodgkin's lymphoma	Inflammatory bowel disease	rs2395185	rs9271366			0.225	0.0153631	GO:0016894	endonuclease activity, active with either ribo- or deoxyribonucleic acids and producing 3'-phosphomonoesters	0.0200769
Hodgkin's lymphoma	Inflammatory bowel disease	rs2395185	rs9271366			0.225	0.0153631	GO:0004521	endoribonuclease activity	0.0451495
Hodgkin's lymphoma	Inflammatory bowel disease	rs2395185	rs9271366			0.225	0.0153631	GO:0016892	endoribonuclease activity, producing 3'-phosphomonoesters	0.0200769
Hodgkin's lymphoma	Inflammatory bowel disease	rs2395185	rs9271366			0.225	0.0153631	GO:0004522	pancreatic ribonuclease activity	0.0141963
Hodgkin's lymphoma	Inflammatory bowel disease	rs6903608	rs9271366			0.66	0.0153631	GO:0016894	endonuclease activity, active with either ribo- or deoxyribonucleic acids and producing 3'-phosphomonoesters	0.036527
Hodgkin's lymphoma	Inflammatory bowel disease	rs6903608	rs9271366			0.66	0.0153631	GO:0004521	endoribonuclease activity	0.0451495
Hodgkin's lymphoma	Inflammatory bowel disease	rs6903608	rs9271366			0.66	0.0153631	GO:0016892	endoribonuclease activity, producing 3'-phosphomonoesters	0.0344341
Hodgkin's lymphoma	Inflammatory bowel disease	rs6903608	rs9271366			0.66	0.0153631	GO:0004522	pancreatic ribonuclease activity	0.0321867
Hodgkin's lymphoma	Lumiracoxib-related liver injury	rs2395185	rs3129900		C6orf10	0.225	0.0247504	GO:0016894	endonuclease activity, active with either ribo- or deoxyribonucleic acids and producing 3'-phosphomonoesters	0.0297767
Hodgkin's lymphoma	Lumiracoxib-related liver injury	rs2395185	rs3129900		C6orf10	0.225	0.0247504	GO:0016892	endoribonuclease activity, producing 3'-phosphomonoesters	0.0237251
Hodgkin's lymphoma	Lumiracoxib-related liver injury	rs2395185	rs3129900		C6orf10	0.225	0.0247504	GO:0004522	pancreatic ribonuclease activity	<0.014
Hodgkin's lymphoma	Multiple sclerosis	rs2395185	rs3129889			0.225	0.0336185	GO:0016894	endonuclease activity, active with either ribo- or deoxyribonucleic acids and producing 3'-phosphomonoesters	0.036527
Hodgkin's lymphoma	Multiple sclerosis	rs2395185	rs3129889			0.225	0.0336185	GO:0004521	endoribonuclease activity	0.0321867
Hodgkin's lymphoma	Multiple sclerosis	rs2395185	rs3129889			0.225	0.0336185	GO:0016892	endoribonuclease activity, producing 3'-phosphomonoesters	0.0237251
Hodgkin's lymphoma	Multiple sclerosis	rs2395185	rs3129889			0.225	0.0336185	GO:0004522	pancreatic ribonuclease activity	0.0200769
Hodgkin's lymphoma	Multiple sclerosis	rs2395185	rs3129934		C6orf10	0.225	<0.015	GO:0016894	endonuclease activity, active with either ribo- or deoxyribonucleic acids and producing 3'-phosphomonoesters	0.0200769
Hodgkin's lymphoma	Multiple sclerosis	rs2395185	rs3129934		C6orf10	0.225	<0.015	GO:0004521	endoribonuclease activity	0.0385173
Hodgkin's lymphoma	Multiple sclerosis	rs2395185	rs3129934		C6orf10	0.225	<0.015	GO:0016892	endoribonuclease activity, producing 3'-phosphomonoesters	0.0141963
Hodgkin's lymphoma	Multiple sclerosis	rs2395185	rs3129934		C6orf10	0.225	<0.015	GO:0004522	pancreatic ribonuclease activity	0.0141963
Hodgkin's lymphoma	Multiple sclerosis	rs2395185	rs3135338			0.041	0.0153631	GO:0016894	endonuclease activity, active with either ribo- or deoxyribonucleic acids and producing 3'-phosphomonoesters	0.0200769
Hodgkin's lymphoma	Multiple sclerosis	rs2395185	rs3135338			0.041	0.0153631	GO:0004521	endoribonuclease activity	0.0420654
Hodgkin's lymphoma	Multiple sclerosis	rs2395185	rs3135338			0.041	0.0153631	GO:0016892	endoribonuclease activity, producing 3'-phosphomonoesters	0.0141963
Hodgkin's lymphoma	Multiple sclerosis	rs2395185	rs3135338			0.041	0.0153631	GO:0004522	pancreatic ribonuclease activity	<0.014
Hodgkin's lymphoma	Multiple sclerosis	rs2395185	rs3135388		HLA-DRA	0.225	0.0247504	GO:0016894	endonuclease activity, active with either ribo- or deoxyribonucleic acids and producing 3'-phosphomonoesters	0.0237251
Hodgkin's lymphoma	Multiple sclerosis	rs2395185	rs3135388		HLA-DRA	0.225	0.0247504	GO:0004521	endoribonuclease activity	0.0436578
Hodgkin's lymphoma	Multiple sclerosis	rs2395185	rs3135388		HLA-DRA	0.225	0.0247504	GO:0016892	endoribonuclease activity, producing 3'-phosphomonoesters	0.0200769
Hodgkin's lymphoma	Multiple sclerosis	rs2395185	rs3135388		HLA-DRA	0.225	0.0247504	GO:0004522	pancreatic ribonuclease activity	0.0200769
Hodgkin's lymphoma	Multiple sclerosis	rs2395185	rs9271366			0.225	0.0153631	GO:0016894	endonuclease activity, active with either ribo- or deoxyribonucleic acids and producing 3'-phosphomonoesters	0.0200769
Hodgkin's lymphoma	Multiple sclerosis	rs2395185	rs9271366			0.225	0.0153631	GO:0004521	endoribonuclease activity	0.0451495
Hodgkin's lymphoma	Multiple sclerosis	rs2395185	rs9271366			0.225	0.0153631	GO:0016892	endoribonuclease activity, producing 3'-phosphomonoesters	0.0200769
Hodgkin's lymphoma	Multiple sclerosis	rs2395185	rs9271366			0.225	0.0153631	GO:0004522	pancreatic ribonuclease activity	0.0141963
Hodgkin's lymphoma	Multiple sclerosis	rs6903608	rs9271366			0.66	0.0153631	GO:0016894	endonuclease activity, active with either ribo- or deoxyribonucleic acids and producing 3'-phosphomonoesters	0.036527
Hodgkin's lymphoma	Multiple sclerosis	rs6903608	rs9271366			0.66	0.0153631	GO:0004521	endoribonuclease activity	0.0451495
Hodgkin's lymphoma	Multiple sclerosis	rs6903608	rs9271366			0.66	0.0153631	GO:0016892	endoribonuclease activity, producing 3'-phosphomonoesters	0.0344341
Hodgkin's lymphoma	Multiple sclerosis	rs6903608	rs9271366			0.66	0.0153631	GO:0004522	pancreatic ribonuclease activity	0.0321867
Hodgkin's lymphoma	Nephropathy	rs2395185	rs9275596			0	<0.015	GO:0016894	endonuclease activity, active with either ribo- or deoxyribonucleic acids and producing 3'-phosphomonoesters	0.0297767
Hodgkin's lymphoma	Nephropathy	rs2395185	rs9275596			0	<0.015	GO:0016892	endoribonuclease activity, producing 3'-phosphomonoesters	0.0237251
Hodgkin's lymphoma	Nephropathy	rs2395185	rs9275596			0	<0.015	GO:0004522	pancreatic ribonuclease activity	0.0237251
Hodgkin's lymphoma	Nephropathy	rs6903608	rs9275596			0	0.0153631	GO:0016894	endonuclease activity, active with either ribo- or deoxyribonucleic acids and producing 3'-phosphomonoesters	0.0344341
Hodgkin's lymphoma	Nephropathy	rs6903608	rs9275596			0	0.0153631	GO:0004521	endoribonuclease activity	0.0436578
Hodgkin's lymphoma	Nephropathy	rs6903608	rs9275596			0	0.0153631	GO:0016892	endoribonuclease activity, producing 3'-phosphomonoesters	0.0297767
Hodgkin's lymphoma	Nephropathy	rs6903608	rs9275596			0	0.0153631	GO:0004522	pancreatic ribonuclease activity	0.0297767
Hodgkin's lymphoma	Nodular sclerosis Hodgkin lymphoma	rs2395185	rs6903608			0.344	0.0247504	GO:0016894	endonuclease activity, active with either ribo- or deoxyribonucleic acids and producing 3'-phosphomonoesters	0.0237251
Hodgkin's lymphoma	Nodular sclerosis Hodgkin lymphoma	rs2395185	rs6903608			0.344	0.0247504	GO:0004521	endoribonuclease activity	0.0436578
Hodgkin's lymphoma	Nodular sclerosis Hodgkin lymphoma	rs2395185	rs6903608			0.344	0.0247504	GO:0016892	endoribonuclease activity, producing 3'-phosphomonoesters	<0.014
Hodgkin's lymphoma	Nodular sclerosis Hodgkin lymphoma	rs2395185	rs6903608			0.344	0.0247504	GO:0004522	pancreatic ribonuclease activity	<0.014
Hodgkin's lymphoma	Nodular sclerosis Hodgkin lymphoma	rs2395185	rs9268528			0.334	0.0153631	GO:0016894	endonuclease activity, active with either ribo- or deoxyribonucleic acids and producing 3'-phosphomonoesters	0.0237251
Hodgkin's lymphoma	Nodular sclerosis Hodgkin lymphoma	rs2395185	rs9268528			0.334	0.0153631	GO:0004521	endoribonuclease activity	0.0321867
Hodgkin's lymphoma	Nodular sclerosis Hodgkin lymphoma	rs2395185	rs9268528			0.334	0.0153631	GO:0016892	endoribonuclease activity, producing 3'-phosphomonoesters	0.0141963
Hodgkin's lymphoma	Nodular sclerosis Hodgkin lymphoma	rs2395185	rs9268528			0.334	0.0153631	GO:0004522	pancreatic ribonuclease activity	<0.014
Hodgkin's lymphoma	Nodular sclerosis Hodgkin lymphoma	rs2395185	rs9268542			0.334	0.0153631	GO:0016894	endonuclease activity, active with either ribo- or deoxyribonucleic acids and producing 3'-phosphomonoesters	0.0141963
Hodgkin's lymphoma	Nodular sclerosis Hodgkin lymphoma	rs2395185	rs9268542			0.334	0.0153631	GO:0004521	endoribonuclease activity	0.0420654
Hodgkin's lymphoma	Nodular sclerosis Hodgkin lymphoma	rs2395185	rs9268542			0.334	0.0153631	GO:0016892	endoribonuclease activity, producing 3'-phosphomonoesters	0.0141963
Hodgkin's lymphoma	Nodular sclerosis Hodgkin lymphoma	rs2395185	rs9268542			0.334	0.0153631	GO:0004522	pancreatic ribonuclease activity	<0.014
Hodgkin's lymphoma	Nodular sclerosis Hodgkin lymphoma	rs6903608	rs9268528			0.038	0.0247504	GO:0016894	endonuclease activity, active with either ribo- or deoxyribonucleic acids and producing 3'-phosphomonoesters	0.0237251
Hodgkin's lymphoma	Nodular sclerosis Hodgkin lymphoma	rs6903608	rs9268528			0.038	0.0247504	GO:0004521	endoribonuclease activity	0.0385173
Hodgkin's lymphoma	Nodular sclerosis Hodgkin lymphoma	rs6903608	rs9268528			0.038	0.0247504	GO:0016892	endoribonuclease activity, producing 3'-phosphomonoesters	0.0141963
Hodgkin's lymphoma	Nodular sclerosis Hodgkin lymphoma	rs6903608	rs9268528			0.038	0.0247504	GO:0004522	pancreatic ribonuclease activity	0.0141963
Hodgkin's lymphoma	Nodular sclerosis Hodgkin lymphoma	rs6903608	rs9268542			0.038	0.0153631	GO:0016894	endonuclease activity, active with either ribo- or deoxyribonucleic acids and producing 3'-phosphomonoesters	0.0321867
Hodgkin's lymphoma	Nodular sclerosis Hodgkin lymphoma	rs6903608	rs9268542			0.038	0.0153631	GO:0004521	endoribonuclease activity	0.0466975
Hodgkin's lymphoma	Nodular sclerosis Hodgkin lymphoma	rs6903608	rs9268542			0.038	0.0153631	GO:0016892	endoribonuclease activity, producing 3'-phosphomonoesters	0.0237251
Hodgkin's lymphoma	Nodular sclerosis Hodgkin lymphoma	rs6903608	rs9268542			0.038	0.0153631	GO:0004522	pancreatic ribonuclease activity	0.0200769
Hodgkin's lymphoma	Parkinson's disease	rs2395185	rs3129882		HLA-DRA	0.213	0.0153631	GO:0016894	endonuclease activity, active with either ribo- or deoxyribonucleic acids and producing 3'-phosphomonoesters	0.0321867
Hodgkin's lymphoma	Parkinson's disease	rs2395185	rs3129882		HLA-DRA	0.213	0.0153631	GO:0004521	endoribonuclease activity	0.0420654
Hodgkin's lymphoma	Parkinson's disease	rs2395185	rs3129882		HLA-DRA	0.213	0.0153631	GO:0016892	endoribonuclease activity, producing 3'-phosphomonoesters	0.0237251
Hodgkin's lymphoma	Parkinson's disease	rs2395185	rs3129882		HLA-DRA	0.213	0.0153631	GO:0004522	pancreatic ribonuclease activity	0.0200769
Hodgkin's lymphoma	Phospholipid levels (plasma)	rs2395185	rs3117181		TNXB	0	<0.015	GO:0016894	endonuclease activity, active with either ribo- or deoxyribonucleic acids and producing 3'-phosphomonoesters	0.0297767
Hodgkin's lymphoma	Phospholipid levels (plasma)	rs2395185	rs3117181		TNXB	0	<0.015	GO:0004521	endoribonuclease activity	0.0436578
Hodgkin's lymphoma	Phospholipid levels (plasma)	rs2395185	rs3117181		TNXB	0	<0.015	GO:0016892	endoribonuclease activity, producing 3'-phosphomonoesters	0.0200769
Hodgkin's lymphoma	Phospholipid levels (plasma)	rs2395185	rs3117181		TNXB	0	<0.015	GO:0004522	pancreatic ribonuclease activity	0.0141963
Hodgkin's lymphoma	Prostate cancer	rs2395185	rs721048		EHBP1	0	0.0247504	NS	NS	NS
Hodgkin's lymphoma	Prostate cancer	rs6903608	rs721048		EHBP1	0	<0.015	NS	NS	NS
Hodgkin's lymphoma	Rheumatoid arthritis	rs6903608	rs9268853			0.338	<0.015	GO:0016894	endonuclease activity, active with either ribo- or deoxyribonucleic acids and producing 3'-phosphomonoesters	0.0297767
Hodgkin's lymphoma	Rheumatoid arthritis	rs6903608	rs9268853			0.338	<0.015	GO:0016892	endoribonuclease activity, producing 3'-phosphomonoesters	0.0269624
Hodgkin's lymphoma	Rheumatoid arthritis	rs6903608	rs9268853			0.338	<0.015	GO:0004522	pancreatic ribonuclease activity	0.0269624
Hodgkin's lymphoma	Systemic lupus erythematosus	rs2395185	rs2647012			0	<0.015	GO:0016894	endonuclease activity, active with either ribo- or deoxyribonucleic acids and producing 3'-phosphomonoesters	0.0321867
Hodgkin's lymphoma	Systemic lupus erythematosus	rs2395185	rs2647012			0	<0.015	GO:0004521	endoribonuclease activity	0.0344341
Hodgkin's lymphoma	Systemic lupus erythematosus	rs2395185	rs2647012			0	<0.015	GO:0016892	endoribonuclease activity, producing 3'-phosphomonoesters	0.0237251
Hodgkin's lymphoma	Systemic lupus erythematosus	rs2395185	rs2647012			0	<0.015	GO:0004522	pancreatic ribonuclease activity	0.0200769
Hodgkin's lymphoma	Systemic sclerosis	rs2395185	rs3129882		HLA-DRA	0.213	0.0153631	GO:0016894	endonuclease activity, active with either ribo- or deoxyribonucleic acids and producing 3'-phosphomonoesters	0.0321867
Hodgkin's lymphoma	Systemic sclerosis	rs2395185	rs3129882		HLA-DRA	0.213	0.0153631	GO:0004521	endoribonuclease activity	0.0420654
Hodgkin's lymphoma	Systemic sclerosis	rs2395185	rs3129882		HLA-DRA	0.213	0.0153631	GO:0016892	endoribonuclease activity, producing 3'-phosphomonoesters	0.0237251
Hodgkin's lymphoma	Systemic sclerosis	rs2395185	rs3129882		HLA-DRA	0.213	0.0153631	GO:0004522	pancreatic ribonuclease activity	0.0200769
Hodgkin's lymphoma	Type 1 diabetes	rs2395185	rs9268645		HLA-DRA	0.312	0.0336185	GO:0016894	endonuclease activity, active with either ribo- or deoxyribonucleic acids and producing 3'-phosphomonoesters	0.0141963
Hodgkin's lymphoma	Type 1 diabetes	rs2395185	rs9268645		HLA-DRA	0.312	0.0336185	GO:0004521	endoribonuclease activity	0.0466975
Hodgkin's lymphoma	Type 1 diabetes	rs2395185	rs9268645		HLA-DRA	0.312	0.0336185	GO:0016892	endoribonuclease activity, producing 3'-phosphomonoesters	0.0141963
Hodgkin's lymphoma	Type 1 diabetes	rs2395185	rs9268645		HLA-DRA	0.312	0.0336185	GO:0004522	pancreatic ribonuclease activity	0.0141963
Hodgkin's lymphoma	Type 1 diabetes	rs2395185	rs9272346		HLA-DQA1	0.502	0.0153631	GO:0016894	endonuclease activity, active with either ribo- or deoxyribonucleic acids and producing 3'-phosphomonoesters	0.0237251
Hodgkin's lymphoma	Type 1 diabetes	rs2395185	rs9272346		HLA-DQA1	0.502	0.0153631	GO:0004521	endoribonuclease activity	0.0436578
Hodgkin's lymphoma	Type 1 diabetes	rs2395185	rs9272346		HLA-DQA1	0.502	0.0153631	GO:0016892	endoribonuclease activity, producing 3'-phosphomonoesters	0.0200769
Hodgkin's lymphoma	Type 1 diabetes	rs2395185	rs9272346		HLA-DQA1	0.502	0.0153631	GO:0004522	pancreatic ribonuclease activity	0.0200769
Hodgkin's lymphoma	Type 1 diabetes	rs6903608	rs9268645		HLA-DRA	0.026	<0.015	GO:0016894	endonuclease activity, active with either ribo- or deoxyribonucleic acids and producing 3'-phosphomonoesters	0.036527
Hodgkin's lymphoma	Type 1 diabetes	rs6903608	rs9268645		HLA-DRA	0.026	<0.015	GO:0016892	endoribonuclease activity, producing 3'-phosphomonoesters	0.0297767
Hodgkin's lymphoma	Type 1 diabetes	rs6903608	rs9268645		HLA-DRA	0.026	<0.015	GO:0004522	pancreatic ribonuclease activity	0.0297767
Hodgkin's lymphoma	Type 1 diabetes	rs6903608	rs9272346		HLA-DQA1	0.558	<0.015	GO:0016894	endonuclease activity, active with either ribo- or deoxyribonucleic acids and producing 3'-phosphomonoesters	0.0269624
Hodgkin's lymphoma	Type 1 diabetes	rs6903608	rs9272346		HLA-DQA1	0.558	<0.015	GO:0004521	endoribonuclease activity	0.0451495
Hodgkin's lymphoma	Type 1 diabetes	rs6903608	rs9272346		HLA-DQA1	0.558	<0.015	GO:0016892	endoribonuclease activity, producing 3'-phosphomonoesters	0.0269624
Hodgkin's lymphoma	Type 1 diabetes	rs6903608	rs9272346		HLA-DQA1	0.558	<0.015	GO:0004522	pancreatic ribonuclease activity	0.0269624
Hodgkin's lymphoma	Ulcerative colitis	rs2395185	rs9268877			0.523	0.0247504	GO:0016894	endonuclease activity, active with either ribo- or deoxyribonucleic acids and producing 3'-phosphomonoesters	0.0269624
Hodgkin's lymphoma	Ulcerative colitis	rs2395185	rs9268877			0.523	0.0247504	GO:0016892	endoribonuclease activity, producing 3'-phosphomonoesters	0.0237251
Hodgkin's lymphoma	Ulcerative colitis	rs2395185	rs9268877			0.523	0.0247504	GO:0004522	pancreatic ribonuclease activity	0.0237251
Hodgkin's lymphoma	Ulcerative colitis	rs6903608	rs9268853			0.338	<0.015	GO:0016894	endonuclease activity, active with either ribo- or deoxyribonucleic acids and producing 3'-phosphomonoesters	0.0297767
Hodgkin's lymphoma	Ulcerative colitis	rs6903608	rs9268853			0.338	<0.015	GO:0016892	endoribonuclease activity, producing 3'-phosphomonoesters	0.0269624
Hodgkin's lymphoma	Ulcerative colitis	rs6903608	rs9268853			0.338	<0.015	GO:0004522	pancreatic ribonuclease activity	0.0269624
Hodgkin's lymphoma	Ulcerative colitis	rs6903608	rs9268877			0.664	<0.015	GO:0016894	endonuclease activity, active with either ribo- or deoxyribonucleic acids and producing 3'-phosphomonoesters	0.0200769
Hodgkin's lymphoma	Ulcerative colitis	rs6903608	rs9268877			0.664	<0.015	GO:0004521	endoribonuclease activity	0.0420654
Hodgkin's lymphoma	Ulcerative colitis	rs6903608	rs9268877			0.664	<0.015	GO:0016892	endoribonuclease activity, producing 3'-phosphomonoesters	0.0200769
Hodgkin's lymphoma	Ulcerative colitis	rs6903608	rs9268877			0.664	<0.015	GO:0004522	pancreatic ribonuclease activity	0.0200769
Hodgkin's lymphoma	Urinary metabolites	rs2395185	rs4921914			0	<0.015	GO:0016894	endonuclease activity, active with either ribo- or deoxyribonucleic acids and producing 3'-phosphomonoesters	0.0269624
Hodgkin's lymphoma	Urinary metabolites	rs2395185	rs4921914			0	<0.015	GO:0004521	endoribonuclease activity	0.0451495
Hodgkin's lymphoma	Urinary metabolites	rs2395185	rs4921914			0	<0.015	GO:0016892	endoribonuclease activity, producing 3'-phosphomonoesters	0.0237251
Hodgkin's lymphoma	Urinary metabolites	rs2395185	rs4921914			0	<0.015	GO:0004522	pancreatic ribonuclease activity	0.0237251
Hodgkin's lymphoma	Working memory	rs2395185	rs7770731			0	0.0422047	GO:0016894	endonuclease activity, active with either ribo- or deoxyribonucleic acids and producing 3'-phosphomonoesters	0.0321867
Hodgkin's lymphoma	Working memory	rs2395185	rs7770731			0	0.0422047	GO:0004521	endoribonuclease activity	0.0481385
Hodgkin's lymphoma	Working memory	rs2395185	rs7770731			0	0.0422047	GO:0016892	endoribonuclease activity, producing 3'-phosphomonoesters	0.0200769
Hodgkin's lymphoma	Working memory	rs2395185	rs7770731			0	0.0422047	GO:0004522	pancreatic ribonuclease activity	0.0141963
Homocysteine levels	Working memory	rs6586282	rs7770731	CBS		0	0.0336185	GO:0005507	copper ion binding	0.0420654
Homocysteine levels	Working memory	rs6586282	rs7770731	CBS		0	0.0336185	GO:0016894	endonuclease activity, active with either ribo- or deoxyribonucleic acids and producing 3'-phosphomonoesters	0.0321867
Homocysteine levels	Working memory	rs6586282	rs7770731	CBS		0	0.0336185	GO:0004521	endoribonuclease activity	0.0494111
Homocysteine levels	Working memory	rs6586282	rs7770731	CBS		0	0.0336185	GO:0016892	endoribonuclease activity, producing 3'-phosphomonoesters	0.0269624
Homocysteine levels	Working memory	rs6586282	rs7770731	CBS		0	0.0336185	GO:0008201	heparin binding	0.0420654
Homocysteine levels	Working memory	rs6586282	rs7770731	CBS		0	0.0336185	GO:0004522	pancreatic ribonuclease activity	0.0237251
Homocysteine levels	Working memory	rs6586282	rs7770731	CBS		0	0.0336185	GO:0019843	rRNA binding	0.0297767
Hypertension	Anorexia nervosa	rs6596140	rs957788		FAM155A	0	<0.015	NS	NS	NS
Hypertension	Multiple sclerosis	rs2681472	rs3780792	ATP2B1	VAV2	0	<0.015	GO:0016312	inositol bisphosphate phosphatase activity	0.036527
Hypertension	Multiple sclerosis	rs2681472	rs3780792	ATP2B1	VAV2	0	<0.015	GO:0004441	inositol-1,4-bisphosphate 1-phosphatase activity	0.036527
Hypertension	Prostate cancer	rs2820037	rs721048		EHBP1	0	<0.015	NS	NS	NS
Hypothyroidism	Alopecia areata	rs3129720	rs9275572			0.545	0.0153631	GO:0016894	endonuclease activity, active with either ribo- or deoxyribonucleic acids and producing 3'-phosphomonoesters	0.0297767
Hypothyroidism	Alopecia areata	rs3129720	rs9275572			0.545	0.0153631	GO:0004521	endoribonuclease activity	0.0404163
Hypothyroidism	Alopecia areata	rs3129720	rs9275572			0.545	0.0153631	GO:0016892	endoribonuclease activity, producing 3'-phosphomonoesters	0.0200769
Hypothyroidism	Alopecia areata	rs3129720	rs9275572			0.545	0.0153631	GO:0004522	pancreatic ribonuclease activity	0.0141963
Hypothyroidism	Crohn's disease	rs3129720	rs9469220			0.293	0.0153631	GO:0016894	endonuclease activity, active with either ribo- or deoxyribonucleic acids and producing 3'-phosphomonoesters	0.0321867
Hypothyroidism	Crohn's disease	rs3129720	rs9469220			0.293	0.0153631	GO:0004521	endoribonuclease activity	0.0385173
Hypothyroidism	Crohn's disease	rs3129720	rs9469220			0.293	0.0153631	GO:0016892	endoribonuclease activity, producing 3'-phosphomonoesters	0.0141963
Hypothyroidism	Crohn's disease	rs3129720	rs9469220			0.293	0.0153631	GO:0004522	pancreatic ribonuclease activity	0.0141963
Hypothyroidism	Crohn's disease	rs3129720	rs9469220			0.293	0.0153631	GO:0004540	ribonuclease activity	0.0494111
Hypothyroidism	Dengue shock syndrome	rs3129720	rs3132468		MICB	0	0.0247504	GO:0016894	endonuclease activity, active with either ribo- or deoxyribonucleic acids and producing 3'-phosphomonoesters	0.0297767
Hypothyroidism	Dengue shock syndrome	rs3129720	rs3132468		MICB	0	0.0247504	GO:0004521	endoribonuclease activity	0.0436578
Hypothyroidism	Dengue shock syndrome	rs3129720	rs3132468		MICB	0	0.0247504	GO:0016892	endoribonuclease activity, producing 3'-phosphomonoesters	0.0269624
Hypothyroidism	Dengue shock syndrome	rs3129720	rs3132468		MICB	0	0.0247504	GO:0004522	pancreatic ribonuclease activity	0.0237251
Hypothyroidism	Echocardiographic traits	rs3129720	rs4920799			0	<0.015	GO:0016894	endonuclease activity, active with either ribo- or deoxyribonucleic acids and producing 3'-phosphomonoesters	0.0200769
Hypothyroidism	Echocardiographic traits	rs3129720	rs4920799			0	<0.015	GO:0004521	endoribonuclease activity	0.0420654
Hypothyroidism	Echocardiographic traits	rs3129720	rs4920799			0	<0.015	GO:0016892	endoribonuclease activity, producing 3'-phosphomonoesters	0.0141963
Hypothyroidism	Echocardiographic traits	rs3129720	rs4920799			0	<0.015	GO:0004522	pancreatic ribonuclease activity	0.0141963
Hypothyroidism	Hepatocellular carcinoma	rs3129720	rs9275572			0.545	0.0153631	GO:0016894	endonuclease activity, active with either ribo- or deoxyribonucleic acids and producing 3'-phosphomonoesters	0.0297767
Hypothyroidism	Hepatocellular carcinoma	rs3129720	rs9275572			0.545	0.0153631	GO:0004521	endoribonuclease activity	0.0404163
Hypothyroidism	Hepatocellular carcinoma	rs3129720	rs9275572			0.545	0.0153631	GO:0016892	endoribonuclease activity, producing 3'-phosphomonoesters	0.0200769
Hypothyroidism	Hepatocellular carcinoma	rs3129720	rs9275572			0.545	0.0153631	GO:0004522	pancreatic ribonuclease activity	0.0141963
Hypothyroidism	Hodgkin's lymphoma	rs3129720	rs6903608			0	0.0153631	GO:0016894	endonuclease activity, active with either ribo- or deoxyribonucleic acids and producing 3'-phosphomonoesters	0.0237251
Hypothyroidism	Hodgkin's lymphoma	rs3129720	rs6903608			0	0.0153631	GO:0004521	endoribonuclease activity	0.0404163
Hypothyroidism	Hodgkin's lymphoma	rs3129720	rs6903608			0	0.0153631	GO:0016892	endoribonuclease activity, producing 3'-phosphomonoesters	0.0141963
Hypothyroidism	Hodgkin's lymphoma	rs3129720	rs6903608			0	0.0153631	GO:0004522	pancreatic ribonuclease activity	0.0141963
Hypothyroidism	Immunoglobulin A	rs3129720	rs9271366			0.74	0.0153631	GO:0016894	endonuclease activity, active with either ribo- or deoxyribonucleic acids and producing 3'-phosphomonoesters	0.0200769
Hypothyroidism	Immunoglobulin A	rs3129720	rs9271366			0.74	0.0153631	GO:0004521	endoribonuclease activity	0.0385173
Hypothyroidism	Immunoglobulin A	rs3129720	rs9271366			0.74	0.0153631	GO:0016892	endoribonuclease activity, producing 3'-phosphomonoesters	0.0141963
Hypothyroidism	Immunoglobulin A	rs3129720	rs9271366			0.74	0.0153631	GO:0004522	pancreatic ribonuclease activity	0.0141963
Hypothyroidism	Inflammatory bowel disease	rs3129720	rs9271366			0.74	0.0153631	GO:0016894	endonuclease activity, active with either ribo- or deoxyribonucleic acids and producing 3'-phosphomonoesters	0.0200769
Hypothyroidism	Inflammatory bowel disease	rs3129720	rs9271366			0.74	0.0153631	GO:0004521	endoribonuclease activity	0.0385173
Hypothyroidism	Inflammatory bowel disease	rs3129720	rs9271366			0.74	0.0153631	GO:0016892	endoribonuclease activity, producing 3'-phosphomonoesters	0.0141963
Hypothyroidism	Inflammatory bowel disease	rs3129720	rs9271366			0.74	0.0153631	GO:0004522	pancreatic ribonuclease activity	0.0141963
Hypothyroidism	Lumiracoxib-related liver injury	rs3129720	rs3129900		C6orf10	0	0.0247504	GO:0016894	endonuclease activity, active with either ribo- or deoxyribonucleic acids and producing 3'-phosphomonoesters	<0.014
Hypothyroidism	Lumiracoxib-related liver injury	rs3129720	rs3129900		C6orf10	0	0.0247504	GO:0004521	endoribonuclease activity	0.0451495
Hypothyroidism	Lumiracoxib-related liver injury	rs3129720	rs3129900		C6orf10	0	0.0247504	GO:0016892	endoribonuclease activity, producing 3'-phosphomonoesters	<0.014
Hypothyroidism	Lumiracoxib-related liver injury	rs3129720	rs3129900		C6orf10	0	0.0247504	GO:0004522	pancreatic ribonuclease activity	<0.014
Hypothyroidism	Multiple sclerosis	rs3129720	rs3129889			0	0.0336185	GO:0016894	endonuclease activity, active with either ribo- or deoxyribonucleic acids and producing 3'-phosphomonoesters	0.0141963
Hypothyroidism	Multiple sclerosis	rs3129720	rs3129889			0	0.0336185	GO:0004521	endoribonuclease activity	0.0385173
Hypothyroidism	Multiple sclerosis	rs3129720	rs3129889			0	0.0336185	GO:0016892	endoribonuclease activity, producing 3'-phosphomonoesters	0.0141963
Hypothyroidism	Multiple sclerosis	rs3129720	rs3129889			0	0.0336185	GO:0004522	pancreatic ribonuclease activity	0.0141963
Hypothyroidism	Multiple sclerosis	rs3129720	rs3129934		C6orf10	0	0.0153631	GO:0016894	endonuclease activity, active with either ribo- or deoxyribonucleic acids and producing 3'-phosphomonoesters	0.0237251
Hypothyroidism	Multiple sclerosis	rs3129720	rs3129934		C6orf10	0	0.0153631	GO:0016892	endoribonuclease activity, producing 3'-phosphomonoesters	0.0200769
Hypothyroidism	Multiple sclerosis	rs3129720	rs3129934		C6orf10	0	0.0153631	GO:0004522	pancreatic ribonuclease activity	0.0200769
Hypothyroidism	Multiple sclerosis	rs3129720	rs3135338			0	0.0153631	GO:0016894	endonuclease activity, active with either ribo- or deoxyribonucleic acids and producing 3'-phosphomonoesters	0.0200769
Hypothyroidism	Multiple sclerosis	rs3129720	rs3135338			0	0.0153631	GO:0004521	endoribonuclease activity	0.0436578
Hypothyroidism	Multiple sclerosis	rs3129720	rs3135338			0	0.0153631	GO:0016892	endoribonuclease activity, producing 3'-phosphomonoesters	0.0200769
Hypothyroidism	Multiple sclerosis	rs3129720	rs3135338			0	0.0153631	GO:0004522	pancreatic ribonuclease activity	0.0200769
Hypothyroidism	Multiple sclerosis	rs3129720	rs3135388		HLA-DRA	0	<0.015	GO:0016894	endonuclease activity, active with either ribo- or deoxyribonucleic acids and producing 3'-phosphomonoesters	0.0269624
Hypothyroidism	Multiple sclerosis	rs3129720	rs3135388		HLA-DRA	0	<0.015	GO:0004521	endoribonuclease activity	0.0466975
Hypothyroidism	Multiple sclerosis	rs3129720	rs3135388		HLA-DRA	0	<0.015	GO:0016892	endoribonuclease activity, producing 3'-phosphomonoesters	0.0269624
Hypothyroidism	Multiple sclerosis	rs3129720	rs3135388		HLA-DRA	0	<0.015	GO:0004522	pancreatic ribonuclease activity	0.0200769
Hypothyroidism	Multiple sclerosis	rs3129720	rs9271366			0.74	0.0153631	GO:0016894	endonuclease activity, active with either ribo- or deoxyribonucleic acids and producing 3'-phosphomonoesters	0.0200769
Hypothyroidism	Multiple sclerosis	rs3129720	rs9271366			0.74	0.0153631	GO:0004521	endoribonuclease activity	0.0385173
Hypothyroidism	Multiple sclerosis	rs3129720	rs9271366			0.74	0.0153631	GO:0016892	endoribonuclease activity, producing 3'-phosphomonoesters	0.0141963
Hypothyroidism	Multiple sclerosis	rs3129720	rs9271366			0.74	0.0153631	GO:0004522	pancreatic ribonuclease activity	0.0141963
Hypothyroidism	Nephropathy	rs3129720	rs9275596			0.643	0.0153631	GO:0016894	endonuclease activity, active with either ribo- or deoxyribonucleic acids and producing 3'-phosphomonoesters	0.0321867
Hypothyroidism	Nephropathy	rs3129720	rs9275596			0.643	0.0153631	GO:0016892	endoribonuclease activity, producing 3'-phosphomonoesters	0.0269624
Hypothyroidism	Nephropathy	rs3129720	rs9275596			0.643	0.0153631	GO:0004522	pancreatic ribonuclease activity	0.0237251
Hypothyroidism	Nodular sclerosis Hodgkin lymphoma	rs3129720	rs6903608			0	0.0153631	GO:0016894	endonuclease activity, active with either ribo- or deoxyribonucleic acids and producing 3'-phosphomonoesters	0.0237251
Hypothyroidism	Nodular sclerosis Hodgkin lymphoma	rs3129720	rs6903608			0	0.0153631	GO:0004521	endoribonuclease activity	0.0404163
Hypothyroidism	Nodular sclerosis Hodgkin lymphoma	rs3129720	rs6903608			0	0.0153631	GO:0016892	endoribonuclease activity, producing 3'-phosphomonoesters	0.0141963
Hypothyroidism	Nodular sclerosis Hodgkin lymphoma	rs3129720	rs6903608			0	0.0153631	GO:0004522	pancreatic ribonuclease activity	0.0141963
Hypothyroidism	Nodular sclerosis Hodgkin lymphoma	rs3129720	rs9268528			0	0.0336185	GO:0016894	endonuclease activity, active with either ribo- or deoxyribonucleic acids and producing 3'-phosphomonoesters	0.0269624
Hypothyroidism	Nodular sclerosis Hodgkin lymphoma	rs3129720	rs9268528			0	0.0336185	GO:0004521	endoribonuclease activity	0.036527
Hypothyroidism	Nodular sclerosis Hodgkin lymphoma	rs3129720	rs9268528			0	0.0336185	GO:0016892	endoribonuclease activity, producing 3'-phosphomonoesters	0.0200769
Hypothyroidism	Nodular sclerosis Hodgkin lymphoma	rs3129720	rs9268528			0	0.0336185	GO:0004522	pancreatic ribonuclease activity	0.0200769
Hypothyroidism	Nodular sclerosis Hodgkin lymphoma	rs3129720	rs9268542			0	0.0247504	GO:0016894	endonuclease activity, active with either ribo- or deoxyribonucleic acids and producing 3'-phosphomonoesters	0.0200769
Hypothyroidism	Nodular sclerosis Hodgkin lymphoma	rs3129720	rs9268542			0	0.0247504	GO:0004521	endoribonuclease activity	0.0344341
Hypothyroidism	Nodular sclerosis Hodgkin lymphoma	rs3129720	rs9268542			0	0.0247504	GO:0016892	endoribonuclease activity, producing 3'-phosphomonoesters	0.0141963
Hypothyroidism	Nodular sclerosis Hodgkin lymphoma	rs3129720	rs9268542			0	0.0247504	GO:0004522	pancreatic ribonuclease activity	0.0141963
Hypothyroidism	Parkinson's disease	rs3129720	rs3129882		HLA-DRA	0	0.0247504	GO:0016894	endonuclease activity, active with either ribo- or deoxyribonucleic acids and producing 3'-phosphomonoesters	0.0269624
Hypothyroidism	Parkinson's disease	rs3129720	rs3129882		HLA-DRA	0	0.0247504	GO:0004521	endoribonuclease activity	0.0466975
Hypothyroidism	Parkinson's disease	rs3129720	rs3129882		HLA-DRA	0	0.0247504	GO:0016892	endoribonuclease activity, producing 3'-phosphomonoesters	0.0237251
Hypothyroidism	Parkinson's disease	rs3129720	rs3129882		HLA-DRA	0	0.0247504	GO:0004522	pancreatic ribonuclease activity	0.0200769
Hypothyroidism	Prostate cancer	rs3129720	rs721048		EHBP1	0	<0.015	NS	NS	NS
Hypothyroidism	Rheumatoid arthritis	rs3129720	rs9268853			0	<0.015	GO:0016894	endonuclease activity, active with either ribo- or deoxyribonucleic acids and producing 3'-phosphomonoesters	0.0269624
Hypothyroidism	Rheumatoid arthritis	rs3129720	rs9268853			0	<0.015	GO:0004521	endoribonuclease activity	0.0436578
Hypothyroidism	Rheumatoid arthritis	rs3129720	rs9268853			0	<0.015	GO:0016892	endoribonuclease activity, producing 3'-phosphomonoesters	0.0237251
Hypothyroidism	Rheumatoid arthritis	rs3129720	rs9268853			0	<0.015	GO:0004522	pancreatic ribonuclease activity	0.0237251
Hypothyroidism	Systemic sclerosis	rs3129720	rs3129882		HLA-DRA	0	0.0247504	GO:0016894	endonuclease activity, active with either ribo- or deoxyribonucleic acids and producing 3'-phosphomonoesters	0.0269624
Hypothyroidism	Systemic sclerosis	rs3129720	rs3129882		HLA-DRA	0	0.0247504	GO:0004521	endoribonuclease activity	0.0466975
Hypothyroidism	Systemic sclerosis	rs3129720	rs3129882		HLA-DRA	0	0.0247504	GO:0016892	endoribonuclease activity, producing 3'-phosphomonoesters	0.0237251
Hypothyroidism	Systemic sclerosis	rs3129720	rs3129882		HLA-DRA	0	0.0247504	GO:0004522	pancreatic ribonuclease activity	0.0200769
Hypothyroidism	Type 1 diabetes	rs3129720	rs9268645		HLA-DRA	0	<0.015	GO:0016894	endonuclease activity, active with either ribo- or deoxyribonucleic acids and producing 3'-phosphomonoesters	0.0269624
Hypothyroidism	Type 1 diabetes	rs3129720	rs9268645		HLA-DRA	0	<0.015	GO:0004521	endoribonuclease activity	0.0404163
Hypothyroidism	Type 1 diabetes	rs3129720	rs9268645		HLA-DRA	0	<0.015	GO:0016892	endoribonuclease activity, producing 3'-phosphomonoesters	0.0200769
Hypothyroidism	Type 1 diabetes	rs3129720	rs9268645		HLA-DRA	0	<0.015	GO:0004522	pancreatic ribonuclease activity	0.0141963
Hypothyroidism	Type 1 diabetes	rs3129720	rs9272346		HLA-DQA1	0.617	0.0153631	GO:0016894	endonuclease activity, active with either ribo- or deoxyribonucleic acids and producing 3'-phosphomonoesters	0.0269624
Hypothyroidism	Type 1 diabetes	rs3129720	rs9272346		HLA-DQA1	0.617	0.0153631	GO:0004521	endoribonuclease activity	0.0451495
Hypothyroidism	Type 1 diabetes	rs3129720	rs9272346		HLA-DQA1	0.617	0.0153631	GO:0016892	endoribonuclease activity, producing 3'-phosphomonoesters	0.0269624
Hypothyroidism	Type 1 diabetes	rs3129720	rs9272346		HLA-DQA1	0.617	0.0153631	GO:0004522	pancreatic ribonuclease activity	0.0141963
Hypothyroidism	Ulcerative colitis	rs3129720	rs9268853			0	<0.015	GO:0016894	endonuclease activity, active with either ribo- or deoxyribonucleic acids and producing 3'-phosphomonoesters	0.0269624
Hypothyroidism	Ulcerative colitis	rs3129720	rs9268853			0	<0.015	GO:0004521	endoribonuclease activity	0.0436578
Hypothyroidism	Ulcerative colitis	rs3129720	rs9268853			0	<0.015	GO:0016892	endoribonuclease activity, producing 3'-phosphomonoesters	0.0237251
Hypothyroidism	Ulcerative colitis	rs3129720	rs9268853			0	<0.015	GO:0004522	pancreatic ribonuclease activity	0.0237251
Hypothyroidism	Ulcerative colitis	rs3129720	rs9268877			0	<0.015	GO:0016894	endonuclease activity, active with either ribo- or deoxyribonucleic acids and producing 3'-phosphomonoesters	0.0385173
Hypothyroidism	Ulcerative colitis	rs3129720	rs9268877			0	<0.015	GO:0004521	endoribonuclease activity	0.0494111
Hypothyroidism	Ulcerative colitis	rs3129720	rs9268877			0	<0.015	GO:0016892	endoribonuclease activity, producing 3'-phosphomonoesters	0.0344341
Hypothyroidism	Ulcerative colitis	rs3129720	rs9268877			0	<0.015	GO:0004522	pancreatic ribonuclease activity	0.0321867
Hypothyroidism	Urinary metabolites	rs3129720	rs4921914			0	0.0153631	GO:0016894	endonuclease activity, active with either ribo- or deoxyribonucleic acids and producing 3'-phosphomonoesters	0.0141963
Hypothyroidism	Urinary metabolites	rs3129720	rs4921914			0	0.0153631	GO:0004521	endoribonuclease activity	0.0436578
Hypothyroidism	Urinary metabolites	rs3129720	rs4921914			0	0.0153631	GO:0016892	endoribonuclease activity, producing 3'-phosphomonoesters	<0.014
Hypothyroidism	Urinary metabolites	rs3129720	rs4921914			0	0.0153631	GO:0004522	pancreatic ribonuclease activity	<0.014
IgE levels	Asthma	rs2523809	rs404860		NOTCH4	0	0.0153631	GO:0030881	beta-2-microglobulin binding	0.0141963
IgE levels	Asthma	rs2523809	rs404860		NOTCH4	0	0.0153631	GO:0032393	MHC class I receptor activity	0.0141963
IgE levels	Asthma	rs2523809	rs404860		NOTCH4	0	0.0153631	GO:0046703	natural killer cell lectin-like receptor binding	0.0141963
IgE levels	Bipolar disorder	rs2523809	rs4739466			0	0.0153631	GO:0030881	beta-2-microglobulin binding	<0.014
IgE levels	Bipolar disorder	rs2523809	rs4739466			0	0.0153631	GO:0032393	MHC class I receptor activity	0.0200769
IgE levels	Bipolar disorder	rs2523809	rs4739466			0	0.0153631	GO:0046703	natural killer cell lectin-like receptor binding	<0.014
IgE levels	Hepatitis B vaccine response	rs2523809	rs3135363			0	<0.015	GO:0030881	beta-2-microglobulin binding	0.0141963
IgE levels	Hepatitis B vaccine response	rs2523809	rs3135363			0	<0.015	GO:0032393	MHC class I receptor activity	<0.014
IgE levels	Hepatitis B vaccine response	rs2523809	rs3135363			0	<0.015	GO:0046703	natural killer cell lectin-like receptor binding	0.0141963
IgE levels	HIV-1 control	rs2523809	rs9264942			0	<0.015	GO:0030881	beta-2-microglobulin binding	<0.014
IgE levels	HIV-1 control	rs2523809	rs9264942			0	<0.015	GO:0032393	MHC class I receptor activity	0.0269624
IgE levels	HIV-1 control	rs2523809	rs9264942			0	<0.015	GO:0046703	natural killer cell lectin-like receptor binding	<0.014
IgE levels	Lung adenocarcinoma	rs2523809	rs3117582		APOM	0	0.0153631	GO:0030881	beta-2-microglobulin binding	0.0141963
IgE levels	Lung adenocarcinoma	rs2523809	rs3117582		APOM	0	0.0153631	GO:0032393	MHC class I receptor activity	0.0200769
IgE levels	Lung adenocarcinoma	rs2523809	rs3117582		APOM	0	0.0153631	GO:0046703	natural killer cell lectin-like receptor binding	0.0141963
IgE levels	Lung cancer	rs2523809	rs3117582		APOM	0	0.0153631	GO:0030881	beta-2-microglobulin binding	0.0141963
IgE levels	Lung cancer	rs2523809	rs3117582		APOM	0	0.0153631	GO:0032393	MHC class I receptor activity	0.0200769
IgE levels	Lung cancer	rs2523809	rs3117582		APOM	0	0.0153631	GO:0046703	natural killer cell lectin-like receptor binding	0.0141963
IgE levels	Myopia (pathological)	rs2523809	rs6885224		CTNND2	0	<0.015	GO:0030881	beta-2-microglobulin binding	0.0237251
IgE levels	Myopia (pathological)	rs2523809	rs6885224		CTNND2	0	<0.015	GO:0032393	MHC class I receptor activity	0.0269624
IgE levels	Myopia (pathological)	rs2523809	rs6885224		CTNND2	0	<0.015	GO:0046703	natural killer cell lectin-like receptor binding	0.0237251
IgE levels	Nasopharyngeal carcinoma	rs2523809	rs2860580			0.103	0.0153631	GO:0030881	beta-2-microglobulin binding	0.0237251
IgE levels	Nasopharyngeal carcinoma	rs2523809	rs2860580			0.103	0.0153631	GO:0032393	MHC class I receptor activity	0.0269624
IgE levels	Nasopharyngeal carcinoma	rs2523809	rs2860580			0.103	0.0153631	GO:0046703	natural killer cell lectin-like receptor binding	0.0237251
IgE levels	Nasopharyngeal carcinoma	rs2523809	rs3129055			0.087	<0.015	GO:0030881	beta-2-microglobulin binding	0.0141963
IgE levels	Nasopharyngeal carcinoma	rs2523809	rs3129055			0.087	<0.015	GO:0032393	MHC class I receptor activity	0.0200769
IgE levels	Nasopharyngeal carcinoma	rs2523809	rs3129055			0.087	<0.015	GO:0046703	natural killer cell lectin-like receptor binding	0.0141963
IgE levels	Primary biliary cirrhosis	rs2523809	rs3135363			0	<0.015	GO:0030881	beta-2-microglobulin binding	0.0141963
IgE levels	Primary biliary cirrhosis	rs2523809	rs3135363			0	<0.015	GO:0032393	MHC class I receptor activity	<0.014
IgE levels	Primary biliary cirrhosis	rs2523809	rs3135363			0	<0.015	GO:0046703	natural killer cell lectin-like receptor binding	0.0141963
IgE levels	Prostate cancer	rs3102947	rs721048	LINC00299	EHBP1	0	0.0422047	NS	NS	NS
IgE levels	Protein quantitative trait loci	rs2523809	rs9461688			0	0.0247504	GO:0030881	beta-2-microglobulin binding	0.0200769
IgE levels	Protein quantitative trait loci	rs2523809	rs9461688			0	0.0247504	GO:0032393	MHC class I receptor activity	<0.014
IgE levels	Protein quantitative trait loci	rs2523809	rs9461688			0	0.0247504	GO:0046703	natural killer cell lectin-like receptor binding	0.0200769
IgE levels	Psoriasis	rs2523809	rs3134792			0	<0.015	GO:0030881	beta-2-microglobulin binding	0.0200769
IgE levels	Psoriasis	rs2523809	rs3134792			0	<0.015	GO:0032393	MHC class I receptor activity	0.0237251
IgE levels	Psoriasis	rs2523809	rs3134792			0	<0.015	GO:0046703	natural killer cell lectin-like receptor binding	0.0200769
IgE levels	Response to acetaminophen (hepatotoxicity)	rs2523809	rs6852435			0	0.0153631	GO:0030881	beta-2-microglobulin binding	0.0141963
IgE levels	Response to acetaminophen (hepatotoxicity)	rs2523809	rs6852435			0	0.0153631	GO:0032393	MHC class I receptor activity	<0.014
IgE levels	Response to acetaminophen (hepatotoxicity)	rs2523809	rs6852435			0	0.0153631	GO:0046703	natural killer cell lectin-like receptor binding	0.0141963
IgE levels	Rheumatoid arthritis	rs2523809	rs615672			0	0.0247504	GO:0030881	beta-2-microglobulin binding	0.0200769
IgE levels	Rheumatoid arthritis	rs2523809	rs615672			0	0.0247504	GO:0032393	MHC class I receptor activity	0.0297767
IgE levels	Rheumatoid arthritis	rs2523809	rs615672			0	0.0247504	GO:0046703	natural killer cell lectin-like receptor binding	0.0200769
IgE levels	Rheumatoid arthritis	rs2523809	rs7404928		PRKCB	0	0.0336185	GO:0030881	beta-2-microglobulin binding	<0.014
IgE levels	Rheumatoid arthritis	rs2523809	rs7404928		PRKCB	0	0.0336185	GO:0032393	MHC class I receptor activity	0.0269624
IgE levels	Rheumatoid arthritis	rs2523809	rs7404928		PRKCB	0	0.0336185	GO:0046703	natural killer cell lectin-like receptor binding	<0.014
IgE levels	Systemic sclerosis	rs2523809	rs3130573		PSORS1C1	0	<0.015	GO:0030881	beta-2-microglobulin binding	0.0269624
IgE levels	Systemic sclerosis	rs2523809	rs3130573		PSORS1C1	0	<0.015	GO:0032393	MHC class I receptor activity	0.0200769
IgE levels	Systemic sclerosis	rs2523809	rs3130573		PSORS1C1	0	<0.015	GO:0046703	natural killer cell lectin-like receptor binding	0.0269624
IgE levels	Type 1 diabetes	rs2523809	rs3764021		CLEC2D	0	<0.015	GO:0030881	beta-2-microglobulin binding	0.0269624
IgE levels	Type 1 diabetes	rs2523809	rs3764021		CLEC2D	0	<0.015	GO:0032393	MHC class I receptor activity	0.0200769
IgE levels	Type 1 diabetes	rs2523809	rs3764021		CLEC2D	0	<0.015	GO:0046703	natural killer cell lectin-like receptor binding	0.0269624
Immunoglobulin A	Alopecia areata	rs9271366	rs9275572			0.389	0.0247504	GO:0016894	endonuclease activity, active with either ribo- or deoxyribonucleic acids and producing 3'-phosphomonoesters	0.0297767
Immunoglobulin A	Alopecia areata	rs9271366	rs9275572			0.389	0.0247504	GO:0004521	endoribonuclease activity	0.0451495
Immunoglobulin A	Alopecia areata	rs9271366	rs9275572			0.389	0.0247504	GO:0016892	endoribonuclease activity, producing 3'-phosphomonoesters	0.0269624
Immunoglobulin A	Alopecia areata	rs9271366	rs9275572			0.389	0.0247504	GO:0004522	pancreatic ribonuclease activity	0.0269624
Immunoglobulin A	Crohn's disease	rs9271366	rs9469220			0.214	0.0247504	GO:0016894	endonuclease activity, active with either ribo- or deoxyribonucleic acids and producing 3'-phosphomonoesters	0.0269624
Immunoglobulin A	Crohn's disease	rs9271366	rs9469220			0.214	0.0247504	GO:0004521	endoribonuclease activity	0.0385173
Immunoglobulin A	Crohn's disease	rs9271366	rs9469220			0.214	0.0247504	GO:0016892	endoribonuclease activity, producing 3'-phosphomonoesters	0.0200769
Immunoglobulin A	Crohn's disease	rs9271366	rs9469220			0.214	0.0247504	GO:0004522	pancreatic ribonuclease activity	0.0141963
Immunoglobulin A	Hepatocellular carcinoma	rs9271366	rs9275572			0.389	0.0247504	GO:0016894	endonuclease activity, active with either ribo- or deoxyribonucleic acids and producing 3'-phosphomonoesters	0.0297767
Immunoglobulin A	Hepatocellular carcinoma	rs9271366	rs9275572			0.389	0.0247504	GO:0004521	endoribonuclease activity	0.0451495
Immunoglobulin A	Hepatocellular carcinoma	rs9271366	rs9275572			0.389	0.0247504	GO:0016892	endoribonuclease activity, producing 3'-phosphomonoesters	0.0269624
Immunoglobulin A	Hepatocellular carcinoma	rs9271366	rs9275572			0.389	0.0247504	GO:0004522	pancreatic ribonuclease activity	0.0269624
Immunoglobulin A	Nephropathy	rs9271366	rs9275596			0.475	0.0336185	GO:0016894	endonuclease activity, active with either ribo- or deoxyribonucleic acids and producing 3'-phosphomonoesters	0.0269624
Immunoglobulin A	Nephropathy	rs9271366	rs9275596			0.475	0.0336185	GO:0004521	endoribonuclease activity	0.0321867
Immunoglobulin A	Nephropathy	rs9271366	rs9275596			0.475	0.0336185	GO:0016892	endoribonuclease activity, producing 3'-phosphomonoesters	0.0200769
Immunoglobulin A	Nephropathy	rs9271366	rs9275596			0.475	0.0336185	GO:0004522	pancreatic ribonuclease activity	0.0141963
Immunoglobulin A	Prostate cancer	rs6498142	rs721048	CLEC16A	EHBP1	0	<0.015	NS	NS	NS
Immunoglobulin A	Type 1 diabetes	rs9271366	rs9272346		HLA-DQA1	0.456	<0.015	GO:0016894	endonuclease activity, active with either ribo- or deoxyribonucleic acids and producing 3'-phosphomonoesters	0.0269624
Immunoglobulin A	Type 1 diabetes	rs9271366	rs9272346		HLA-DQA1	0.456	<0.015	GO:0004521	endoribonuclease activity	0.0344341
Immunoglobulin A	Type 1 diabetes	rs9271366	rs9272346		HLA-DQA1	0.456	<0.015	GO:0016892	endoribonuclease activity, producing 3'-phosphomonoesters	0.0200769
Immunoglobulin A	Type 1 diabetes	rs9271366	rs9272346		HLA-DQA1	0.456	<0.015	GO:0004522	pancreatic ribonuclease activity	0.0200769
Inflammatory biomarkers	Obesity (extreme)	rs6728440	rs7474896			0	<0.015	GO:0050576	3-keto-steroid reductase activity	<0.014
Inflammatory biomarkers	Obesity (extreme)	rs6728440	rs7474896			0	<0.015	GO:0004303	estradiol 17-beta-dehydrogenase activity	<0.014
Inflammatory biomarkers	Obesity (extreme)	rs6728440	rs7474896			0	<0.015	GO:0016229	steroid dehydrogenase activity	<0.014
Inflammatory biomarkers	Obesity (extreme)	rs6728440	rs7474896			0	<0.015	GO:0033764	steroid dehydrogenase activity, acting on the CH-OH group of donors, NAD or NADP as acceptor	<0.014
Inflammatory biomarkers	Obesity (extreme)	rs6728440	rs7474896			0	<0.015	GO:0004714	transmembrane receptor protein tyrosine kinase activity	0.036527
Inflammatory bowel disease	Alopecia areata	rs9271366	rs9275572			0.389	0.0247504	GO:0016894	endonuclease activity, active with either ribo- or deoxyribonucleic acids and producing 3'-phosphomonoesters	0.0297767
Inflammatory bowel disease	Alopecia areata	rs9271366	rs9275572			0.389	0.0247504	GO:0004521	endoribonuclease activity	0.0451495
Inflammatory bowel disease	Alopecia areata	rs9271366	rs9275572			0.389	0.0247504	GO:0016892	endoribonuclease activity, producing 3'-phosphomonoesters	0.0269624
Inflammatory bowel disease	Alopecia areata	rs9271366	rs9275572			0.389	0.0247504	GO:0004522	pancreatic ribonuclease activity	0.0269624
Inflammatory bowel disease	Crohn's disease	rs9271366	rs9469220			0.214	0.0247504	GO:0016894	endonuclease activity, active with either ribo- or deoxyribonucleic acids and producing 3'-phosphomonoesters	0.0269624
Inflammatory bowel disease	Crohn's disease	rs9271366	rs9469220			0.214	0.0247504	GO:0004521	endoribonuclease activity	0.0385173
Inflammatory bowel disease	Crohn's disease	rs9271366	rs9469220			0.214	0.0247504	GO:0016892	endoribonuclease activity, producing 3'-phosphomonoesters	0.0200769
Inflammatory bowel disease	Crohn's disease	rs9271366	rs9469220			0.214	0.0247504	GO:0004522	pancreatic ribonuclease activity	0.0141963
Inflammatory bowel disease	Hepatocellular carcinoma	rs9271366	rs9275572			0.389	0.0247504	GO:0016894	endonuclease activity, active with either ribo- or deoxyribonucleic acids and producing 3'-phosphomonoesters	0.0297767
Inflammatory bowel disease	Hepatocellular carcinoma	rs9271366	rs9275572			0.389	0.0247504	GO:0004521	endoribonuclease activity	0.0451495
Inflammatory bowel disease	Hepatocellular carcinoma	rs9271366	rs9275572			0.389	0.0247504	GO:0016892	endoribonuclease activity, producing 3'-phosphomonoesters	0.0269624
Inflammatory bowel disease	Hepatocellular carcinoma	rs9271366	rs9275572			0.389	0.0247504	GO:0004522	pancreatic ribonuclease activity	0.0269624
Inflammatory bowel disease	Nephropathy	rs9271366	rs9275596			0.475	0.0336185	GO:0016894	endonuclease activity, active with either ribo- or deoxyribonucleic acids and producing 3'-phosphomonoesters	0.0269624
Inflammatory bowel disease	Nephropathy	rs9271366	rs9275596			0.475	0.0336185	GO:0004521	endoribonuclease activity	0.0321867
Inflammatory bowel disease	Nephropathy	rs9271366	rs9275596			0.475	0.0336185	GO:0016892	endoribonuclease activity, producing 3'-phosphomonoesters	0.0200769
Inflammatory bowel disease	Nephropathy	rs9271366	rs9275596			0.475	0.0336185	GO:0004522	pancreatic ribonuclease activity	0.0141963
Inflammatory bowel disease	Type 1 diabetes	rs9271366	rs9272346		HLA-DQA1	0.456	<0.015	GO:0016894	endonuclease activity, active with either ribo- or deoxyribonucleic acids and producing 3'-phosphomonoesters	0.0269624
Inflammatory bowel disease	Type 1 diabetes	rs9271366	rs9272346		HLA-DQA1	0.456	<0.015	GO:0004521	endoribonuclease activity	0.0344341
Inflammatory bowel disease	Type 1 diabetes	rs9271366	rs9272346		HLA-DQA1	0.456	<0.015	GO:0016892	endoribonuclease activity, producing 3'-phosphomonoesters	0.0200769
Inflammatory bowel disease	Type 1 diabetes	rs9271366	rs9272346		HLA-DQA1	0.456	<0.015	GO:0004522	pancreatic ribonuclease activity	0.0200769
Insulin resistance/response	Asthma	rs2407103	rs404860		NOTCH4	0	<0.015	GO:0030881	beta-2-microglobulin binding	0.0321867
Insulin resistance/response	Asthma	rs2407103	rs404860		NOTCH4	0	<0.015	GO:0032393	MHC class I receptor activity	0.0237251
Insulin resistance/response	Asthma	rs2407103	rs404860		NOTCH4	0	<0.015	GO:0046703	natural killer cell lectin-like receptor binding	0.0321867
Insulin resistance/response	Hepatitis B vaccine response	rs2407103	rs3135363			0	0.0153631	GO:0030881	beta-2-microglobulin binding	0.0237251
Insulin resistance/response	Hepatitis B vaccine response	rs2407103	rs3135363			0	0.0153631	GO:0032393	MHC class I receptor activity	0.0321867
Insulin resistance/response	Hepatitis B vaccine response	rs2407103	rs3135363			0	0.0153631	GO:0046703	natural killer cell lectin-like receptor binding	0.0237251
Insulin resistance/response	HIV-1 control	rs2407103	rs9264942			0	0.0153631	GO:0030881	beta-2-microglobulin binding	0.0200769
Insulin resistance/response	HIV-1 control	rs2407103	rs9264942			0	0.0153631	GO:0032393	MHC class I receptor activity	0.0141963
Insulin resistance/response	HIV-1 control	rs2407103	rs9264942			0	0.0153631	GO:0046703	natural killer cell lectin-like receptor binding	0.0200769
Insulin resistance/response	IgE levels	rs2407103	rs2523809			0	<0.015	GO:0030881	beta-2-microglobulin binding	0.0141963
Insulin resistance/response	IgE levels	rs2407103	rs2523809			0	<0.015	GO:0032393	MHC class I receptor activity	0.0237251
Insulin resistance/response	IgE levels	rs2407103	rs2523809			0	<0.015	GO:0046703	natural killer cell lectin-like receptor binding	0.0141963
Insulin resistance/response	Lung adenocarcinoma	rs2407103	rs3117582		APOM	0	0.0336185	GO:0030881	beta-2-microglobulin binding	0.0141963
Insulin resistance/response	Lung adenocarcinoma	rs2407103	rs3117582		APOM	0	0.0336185	GO:0032393	MHC class I receptor activity	0.0269624
Insulin resistance/response	Lung adenocarcinoma	rs2407103	rs3117582		APOM	0	0.0336185	GO:0046703	natural killer cell lectin-like receptor binding	0.0141963
Insulin resistance/response	Lung cancer	rs2407103	rs3117582		APOM	0	0.0336185	GO:0030881	beta-2-microglobulin binding	0.0141963
Insulin resistance/response	Lung cancer	rs2407103	rs3117582		APOM	0	0.0336185	GO:0032393	MHC class I receptor activity	0.0269624
Insulin resistance/response	Lung cancer	rs2407103	rs3117582		APOM	0	0.0336185	GO:0046703	natural killer cell lectin-like receptor binding	0.0141963
Insulin resistance/response	Myopia (pathological)	rs2407103	rs6885224		CTNND2	0	<0.015	GO:0030881	beta-2-microglobulin binding	0.0141963
[truncated: 3,382 more rows]
