# Supplementary material for: Integrative genomics analyses unveil downstream biological effectors of disease-specific polymorphisms buried in intergenic regions
Source: NPJ Genom Med. 2016 Apr 27;1:16006–. doi: 10.1038/npjgenmed.2016.6 (PMC4966659; doi:10.1038/npjgenmed.2016.6)
Supplement: Supplementary Data 4 [file npjgenmed20166-s5.xls]

## Sheet: trait_bp_fdr0.5_all.out
Supplementary Data 4: List of 3,856 Lead SNP-pairs with significant similarity in GO biological processes (GO-BP) at FDR<0.05 from 1,457,370 tested Lead SNP-pairs. The significance of GO-BP overlap was also tested empirically (last three columns) and each overlapping GO-BP term of a significant Lead SNP-pair is listed separately in the row.
Disease 1	Disease 2	same disease	SNP1	SNP2	hostgene 1	hostgene 2	LD: SNP1-SNP2	FDR of GO-BP similarity	GO-BP ID	GO-BP term	FDR of GO-BP overlap
Anorexia nervosa	Anorexia nervosa	1	rs4479806	rs957788		FAM155A	0	0.0375813	NS	NS	NS
Asthma	Asthma	1	rs3117098	rs3129943	HCG23	C6orf10	0.106	<0.00448	NS	NS	NS
Asthma	Asthma	1	rs3117098	rs9500927	HCG23		0	<0.00448	NS	NS	NS
Asthma	Asthma	1	rs3129943	rs9500927	C6orf10		0	<0.00448	GO:0002504	antigen processing and presentation of peptide or polysaccharide antigen via MHC class II	0.0488543
Behcet's disease	Behcet's disease	1	rs1495965	rs924080			0.667	<0.00448	GO:0034375	high-density lipoprotein particle remodeling	0.0365315
Behcet's disease	Behcet's disease	1	rs1495965	rs924080			0.667	<0.00448	GO:0008299	isoprenoid biosynthetic process	0.0425742
Behcet's disease	Behcet's disease	1	rs1495965	rs924080			0.667	<0.00448	GO:0034367	macromolecular complex remodeling	0.0365315
Behcet's disease	Behcet's disease	1	rs1495965	rs924080			0.667	<0.00448	GO:0009395	phospholipid catabolic process	0.0492499
Behcet's disease	Behcet's disease	1	rs1495965	rs924080			0.667	<0.00448	GO:0055091	phospholipid homeostasis	0.0269684
Behcet's disease	Behcet's disease	1	rs1495965	rs924080			0.667	<0.00448	GO:0034369	plasma lipoprotein particle remodeling	0.0365315
Behcet's disease	Behcet's disease	1	rs1495965	rs924080			0.667	<0.00448	GO:0032376	positive regulation of cholesterol transport	0.03449
Behcet's disease	Behcet's disease	1	rs1495965	rs924080			0.667	<0.00448	GO:0010983	positive regulation of high-density lipoprotein particle clearance	0.0187694
Behcet's disease	Behcet's disease	1	rs1495965	rs924080			0.667	<0.00448	GO:0032370	positive regulation of lipid transport	0.0352153
Behcet's disease	Behcet's disease	1	rs1495965	rs924080			0.667	<0.00448	GO:0010986	positive regulation of lipoprotein particle clearance	0.0187694
Behcet's disease	Behcet's disease	1	rs1495965	rs924080			0.667	<0.00448	GO:0032373	positive regulation of sterol transport	0.03449
Behcet's disease	Behcet's disease	1	rs1495965	rs924080			0.667	<0.00448	GO:0034368	protein-lipid complex remodeling	0.0365315
Behcet's disease	Behcet's disease	1	rs1495965	rs924080			0.667	<0.00448	GO:0032374	regulation of cholesterol transport	0.0476284
Behcet's disease	Behcet's disease	1	rs1495965	rs924080			0.667	<0.00448	GO:0010982	regulation of high-density lipoprotein particle clearance	0.0187694
Behcet's disease	Behcet's disease	1	rs1495965	rs924080			0.667	<0.00448	GO:0050746	regulation of lipoprotein metabolic process	0.0329833
Behcet's disease	Behcet's disease	1	rs1495965	rs924080			0.667	<0.00448	GO:0010984	regulation of lipoprotein particle clearance	0.03449
Behcet's disease	Behcet's disease	1	rs1495965	rs924080			0.667	<0.00448	GO:0032371	regulation of sterol transport	0.0476284
Behcet's disease	Behcet's disease	1	rs1495965	rs924080			0.667	<0.00448	GO:0043691	reverse cholesterol transport	0.0389556
Bipolar disorder and schizophrenia	Bipolar disorder and schizophrenia	1	rs1107592	rs6952808	MAD1L1	MAD1L1	0.676	0.00857264	GO:0010565	regulation of cellular ketone metabolic process	0.0377292
Bipolar disorder and schizophrenia	Bipolar disorder and schizophrenia	1	rs1107592	rs6952808	MAD1L1	MAD1L1	0.676	0.00857264	GO:0019217	regulation of fatty acid metabolic process	0.0377292
Bipolar disorder and schizophrenia	Bipolar disorder and schizophrenia	1	rs1107592	rs6952808	MAD1L1	MAD1L1	0.676	0.00857264	GO:0046320	regulation of fatty acid oxidation	0.0365315
Body mass index	Body mass index	1	rs6545814	rs713586	ADCY3		0.73	0.019997	GO:0019883	antigen processing and presentation of endogenous antigen	0.0128516
Body mass index	Body mass index	1	rs6545814	rs713586	ADCY3		0.73	0.019997	GO:0002483	antigen processing and presentation of endogenous peptide antigen	<0.01285
Body mass index	Body mass index	1	rs6545814	rs713586	ADCY3		0.73	0.019997	GO:0019885	antigen processing and presentation of endogenous peptide antigen via MHC class I	<0.01285
Body mass index	Body mass index	1	rs6545814	rs713586	ADCY3		0.73	0.019997	GO:0048002	antigen processing and presentation of peptide antigen	0.03449
Body mass index	Body mass index	1	rs6545814	rs713586	ADCY3		0.73	0.019997	GO:0002474	antigen processing and presentation of peptide antigen via MHC class I	0.0329833
Body mass index	Body mass index	1	rs6545814	rs713586	ADCY3		0.73	0.019997	GO:0046967	cytosol to ER transport	<0.01285
Body mass index	Body mass index	1	rs6545814	rs713586	ADCY3		0.73	0.019997	GO:0015833	peptide transport	0.0128516
C-reactive protein	C-reactive protein	1	rs1169310	rs7310409	HNF1A	HNF1A	0.697	0.00448133	GO:0006198	cAMP catabolic process	0.0128516
C-reactive protein	C-reactive protein	1	rs1169310	rs7310409	HNF1A	HNF1A	0.697	0.00448133	GO:0046058	cAMP metabolic process	0.0440586
C-reactive protein	C-reactive protein	1	rs1169310	rs7310409	HNF1A	HNF1A	0.697	0.00448133	GO:0009214	cyclic nucleotide catabolic process	0.0187694
C-reactive protein	C-reactive protein	1	rs1169310	rs7310409	HNF1A	HNF1A	0.697	0.00448133	GO:0046879	hormone secretion	0.0431093
C-reactive protein	C-reactive protein	1	rs1169310	rs7310409	HNF1A	HNF1A	0.697	0.00448133	GO:0009914	hormone transport	0.0468162
C-reactive protein	C-reactive protein	1	rs1169310	rs7310409	HNF1A	HNF1A	0.697	0.00448133	GO:0030073	insulin secretion	0.0320957
C-reactive protein	C-reactive protein	1	rs1169310	rs7310409	HNF1A	HNF1A	0.697	0.00448133	GO:0009125	nucleoside monophosphate catabolic process	0.0269684
C-reactive protein	C-reactive protein	1	rs1169310	rs7310409	HNF1A	HNF1A	0.697	0.00448133	GO:0030072	peptide hormone secretion	0.0431093
C-reactive protein	C-reactive protein	1	rs1169310	rs7310409	HNF1A	HNF1A	0.697	0.00448133	GO:0002790	peptide secretion	0.0431093
C-reactive protein	C-reactive protein	1	rs1169310	rs7310409	HNF1A	HNF1A	0.697	0.00448133	GO:0031398	positive regulation of protein ubiquitination	0.04357
C-reactive protein	C-reactive protein	1	rs1169310	rs7310409	HNF1A	HNF1A	0.697	0.00448133	GO:0000160	two-component signal transduction system (phosphorelay)	0.0299411
Crohn's disease	Crohn's disease	1	rs10734105	rs9469220			0	0.0375813	NS	NS	NS
Fasting plasma glucose	Fasting plasma glucose	1	rs560887	rs563694	G6PC2		0.685	0.0162608	GO:0019471	4-hydroxyproline metabolic process	0.0187694
Fasting plasma glucose	Fasting plasma glucose	1	rs560887	rs563694	G6PC2		0.685	0.0162608	GO:0006839	mitochondrial transport	0.0496082
Fasting plasma glucose	Fasting plasma glucose	1	rs560887	rs563694	G6PC2		0.685	0.0162608	GO:0019511	peptidyl-proline hydroxylation	0.0187694
Fasting plasma glucose	Fasting plasma glucose	1	rs560887	rs563694	G6PC2		0.685	0.0162608	GO:0018401	peptidyl-proline hydroxylation to 4-hydroxy-L-proline	0.0187694
Fasting plasma glucose	Fasting plasma glucose	1	rs560887	rs563694	G6PC2		0.685	0.0162608	GO:0018208	peptidyl-proline modification	0.0187694
Fasting plasma glucose	Fasting plasma glucose	1	rs560887	rs563694	G6PC2		0.685	0.0162608	GO:0022417	protein maturation by protein folding	0.0187694
Fasting plasma glucose	Fasting plasma glucose	1	rs560887	rs563694	G6PC2		0.685	0.0162608	GO:0006626	protein targeting to mitochondrion	0.0358853
Fasting plasma glucose	Fasting plasma glucose	1	rs560887	rs563694	G6PC2		0.685	0.0162608	GO:0006805	xenobiotic metabolic process	0.0286342
Graves' disease	Graves' disease	1	rs2273017	rs6457617	C6orf10		0	<0.00448	GO:0009405	pathogenesis	0.0365315
Graves' disease	Graves' disease	1	rs2273017	rs6457617	C6orf10		0	<0.00448	GO:0044403	symbiosis, encompassing mutualism through parasitism	0.0365315
Height	Height	1	rs3110496	rs7178424	GIT1		0	0.0375813	NS	NS	NS
Height	Height	1	rs4886707	rs7971536			0	0.0440527	NS	NS	NS
Height	Height	1	rs7178424	rs7971536			0	<0.00448	NS	NS	NS
Hodgkin's lymphoma	Hodgkin's lymphoma	1	rs2395185	rs6903608			0.344	<0.00448	GO:0009405	pathogenesis	0.0250022
Hodgkin's lymphoma	Hodgkin's lymphoma	1	rs2395185	rs6903608			0.344	<0.00448	GO:0044403	symbiosis, encompassing mutualism through parasitism	0.0250022
Hypothyroidism	Hypothyroidism	1	rs2517532	rs3129720			0	<0.00448	NS	NS	NS
Immunoglobulin A	Immunoglobulin A	1	rs2187668	rs9271366	HLA-DQA1		0.044	<0.00448	NS	NS	NS
Lung adenocarcinoma	Lung adenocarcinoma	1	rs3117582	rs4324798	APOM		0	<0.00448	NS	NS	NS
Multiple sclerosis	Multiple sclerosis	1	rs2040406	rs2293152		STAT3	0	<0.00448	NS	NS	NS
Multiple sclerosis	Multiple sclerosis	1	rs2040406	rs3129889			0.048	<0.00448	NS	NS	NS
Multiple sclerosis	Multiple sclerosis	1	rs2040406	rs3129934		C6orf10	0	<0.00448	NS	NS	NS
Multiple sclerosis	Multiple sclerosis	1	rs2040406	rs3135338			0	<0.00448	NS	NS	NS
Multiple sclerosis	Multiple sclerosis	1	rs2040406	rs3135388		HLA-DRA	0.048	<0.00448	NS	NS	NS
Multiple sclerosis	Multiple sclerosis	1	rs2040406	rs9271366			0.048	<0.00448	NS	NS	NS
Multiple sclerosis	Multiple sclerosis	1	rs2293152	rs3129889	STAT3		0	<0.00448	NS	NS	NS
Multiple sclerosis	Multiple sclerosis	1	rs2293152	rs3129934	STAT3	C6orf10	0	<0.00448	NS	NS	NS
Multiple sclerosis	Multiple sclerosis	1	rs2293152	rs3135338	STAT3		0	<0.00448	NS	NS	NS
Multiple sclerosis	Multiple sclerosis	1	rs2293152	rs3135388	STAT3	HLA-DRA	0	<0.00448	NS	NS	NS
Multiple sclerosis	Multiple sclerosis	1	rs2293152	rs9271366	STAT3		0	<0.00448	NS	NS	NS
Multiple sclerosis	Multiple sclerosis	1	rs3129889	rs3135338			0.514	<0.00448	GO:0009405	pathogenesis	0.0329833
Multiple sclerosis	Multiple sclerosis	1	rs3129889	rs3135338			0.514	<0.00448	GO:0044403	symbiosis, encompassing mutualism through parasitism	0.0329833
Multiple sclerosis	Multiple sclerosis	1	rs3129934	rs3135338	C6orf10		0.514	<0.00448	GO:0009405	pathogenesis	0.022435
Multiple sclerosis	Multiple sclerosis	1	rs3129934	rs3135338	C6orf10		0.514	<0.00448	GO:0044403	symbiosis, encompassing mutualism through parasitism	0.022435
Multiple sclerosis	Multiple sclerosis	1	rs3129934	rs9271366	C6orf10		0	<0.00448	GO:0009405	pathogenesis	0.0358853
Multiple sclerosis	Multiple sclerosis	1	rs3129934	rs9271366	C6orf10		0	<0.00448	GO:0044403	symbiosis, encompassing mutualism through parasitism	0.0358853
Multiple sclerosis	Multiple sclerosis	1	rs3135338	rs3135388		HLA-DRA	0.514	<0.00448	GO:0009405	pathogenesis	0.0311568
Multiple sclerosis	Multiple sclerosis	1	rs3135338	rs3135388		HLA-DRA	0.514	<0.00448	GO:0044403	symbiosis, encompassing mutualism through parasitism	0.0311568
Multiple sclerosis	Multiple sclerosis	1	rs3135338	rs9271366			0.514	<0.00448	GO:0009405	pathogenesis	0.0128516
Multiple sclerosis	Multiple sclerosis	1	rs3135338	rs9271366			0.514	<0.00448	GO:0044403	symbiosis, encompassing mutualism through parasitism	0.0128516
Nasopharyngeal carcinoma	Nasopharyngeal carcinoma	1	rs2517713	rs29232			0	<0.00448	GO:0002218	activation of innate immune response	0.0484869
Nasopharyngeal carcinoma	Nasopharyngeal carcinoma	1	rs2517713	rs29232			0	<0.00448	GO:0051607	defense response to virus	0.0450059
Nasopharyngeal carcinoma	Nasopharyngeal carcinoma	1	rs2517713	rs29232			0	<0.00448	GO:0002418	immune response to tumor cell	0.0365315
Nasopharyngeal carcinoma	Nasopharyngeal carcinoma	1	rs2517713	rs29232			0	<0.00448	GO:0002220	innate immune response activating cell surface receptor signaling pathway	0.0365315
Nasopharyngeal carcinoma	Nasopharyngeal carcinoma	1	rs2517713	rs29232			0	<0.00448	GO:0002758	innate immune response-activating signal transduction	0.0484869
Nasopharyngeal carcinoma	Nasopharyngeal carcinoma	1	rs2517713	rs29232			0	<0.00448	GO:0031348	negative regulation of defense response	0.0480563
Nasopharyngeal carcinoma	Nasopharyngeal carcinoma	1	rs2517713	rs29232			0	<0.00448	GO:0050687	negative regulation of defense response to virus	0.0389556
Nasopharyngeal carcinoma	Nasopharyngeal carcinoma	1	rs2517713	rs29232			0	<0.00448	GO:0050689	negative regulation of defense response to virus by host	0.0389556
Nasopharyngeal carcinoma	Nasopharyngeal carcinoma	1	rs2517713	rs29232			0	<0.00448	GO:0002698	negative regulation of immune effector process	0.0464028
Nasopharyngeal carcinoma	Nasopharyngeal carcinoma	1	rs2517713	rs29232			0	<0.00448	GO:0043901	negative regulation of multi-organism process	0.0389556
Nasopharyngeal carcinoma	Nasopharyngeal carcinoma	1	rs2517713	rs29232			0	<0.00448	GO:0002832	negative regulation of response to biotic stimulus	0.0389556
Nasopharyngeal carcinoma	Nasopharyngeal carcinoma	1	rs2517713	rs29232			0	<0.00448	GO:0050691	regulation of defense response to virus by host	0.0425742
Nasopharyngeal carcinoma	Nasopharyngeal carcinoma	1	rs2517713	rs29232			0	<0.00448	GO:0032526	response to retinoic acid	0.0496082
Nasopharyngeal carcinoma	Nasopharyngeal carcinoma	1	rs2517713	rs29232			0	<0.00448	GO:0002347	response to tumor cell	0.0394984
Nasopharyngeal carcinoma	Nasopharyngeal carcinoma	1	rs2517713	rs29232			0	<0.00448	GO:0033189	response to vitamin A	0.0496082
Nasopharyngeal carcinoma	Nasopharyngeal carcinoma	1	rs2517713	rs29232			0	<0.00448	GO:0002223	stimulatory C-type lectin receptor signaling pathway	0.0365315
Nasopharyngeal carcinoma	Nasopharyngeal carcinoma	1	rs2517713	rs3129055			0	<0.00448	GO:0002218	activation of innate immune response	0.0440586
Nasopharyngeal carcinoma	Nasopharyngeal carcinoma	1	rs2517713	rs3129055			0	<0.00448	GO:0051607	defense response to virus	0.0410586
Nasopharyngeal carcinoma	Nasopharyngeal carcinoma	1	rs2517713	rs3129055			0	<0.00448	GO:0002418	immune response to tumor cell	0.0358853
Nasopharyngeal carcinoma	Nasopharyngeal carcinoma	1	rs2517713	rs3129055			0	<0.00448	GO:0002220	innate immune response activating cell surface receptor signaling pathway	0.0358853
Nasopharyngeal carcinoma	Nasopharyngeal carcinoma	1	rs2517713	rs3129055			0	<0.00448	GO:0002758	innate immune response-activating signal transduction	0.0440586
Nasopharyngeal carcinoma	Nasopharyngeal carcinoma	1	rs2517713	rs3129055			0	<0.00448	GO:0031348	negative regulation of defense response	0.0454666
Nasopharyngeal carcinoma	Nasopharyngeal carcinoma	1	rs2517713	rs3129055			0	<0.00448	GO:0050687	negative regulation of defense response to virus	0.0365315
Nasopharyngeal carcinoma	Nasopharyngeal carcinoma	1	rs2517713	rs3129055			0	<0.00448	GO:0050689	negative regulation of defense response to virus by host	0.0365315
Nasopharyngeal carcinoma	Nasopharyngeal carcinoma	1	rs2517713	rs3129055			0	<0.00448	GO:0002698	negative regulation of immune effector process	0.04357
Nasopharyngeal carcinoma	Nasopharyngeal carcinoma	1	rs2517713	rs3129055			0	<0.00448	GO:0043901	negative regulation of multi-organism process	0.0365315
Nasopharyngeal carcinoma	Nasopharyngeal carcinoma	1	rs2517713	rs3129055			0	<0.00448	GO:0002832	negative regulation of response to biotic stimulus	0.0365315
Nasopharyngeal carcinoma	Nasopharyngeal carcinoma	1	rs2517713	rs3129055			0	<0.00448	GO:0050691	regulation of defense response to virus by host	0.0389556
Nasopharyngeal carcinoma	Nasopharyngeal carcinoma	1	rs2517713	rs3129055			0	<0.00448	GO:0032526	response to retinoic acid	0.0431093
Nasopharyngeal carcinoma	Nasopharyngeal carcinoma	1	rs2517713	rs3129055			0	<0.00448	GO:0002347	response to tumor cell	0.0394984
Nasopharyngeal carcinoma	Nasopharyngeal carcinoma	1	rs2517713	rs3129055			0	<0.00448	GO:0033273	response to vitamin	0.0472331
Nasopharyngeal carcinoma	Nasopharyngeal carcinoma	1	rs2517713	rs3129055			0	<0.00448	GO:0033189	response to vitamin A	0.0431093
Nasopharyngeal carcinoma	Nasopharyngeal carcinoma	1	rs2517713	rs3129055			0	<0.00448	GO:0002223	stimulatory C-type lectin receptor signaling pathway	0.0358853
Nasopharyngeal carcinoma	Nasopharyngeal carcinoma	1	rs2860580	rs29232			0	<0.00448	GO:0002218	activation of innate immune response	0.0480563
Nasopharyngeal carcinoma	Nasopharyngeal carcinoma	1	rs2860580	rs29232			0	<0.00448	GO:0051607	defense response to virus	0.0454666
Nasopharyngeal carcinoma	Nasopharyngeal carcinoma	1	rs2860580	rs29232			0	<0.00448	GO:0002418	immune response to tumor cell	0.0389556
Nasopharyngeal carcinoma	Nasopharyngeal carcinoma	1	rs2860580	rs29232			0	<0.00448	GO:0002220	innate immune response activating cell surface receptor signaling pathway	0.0389556
Nasopharyngeal carcinoma	Nasopharyngeal carcinoma	1	rs2860580	rs29232			0	<0.00448	GO:0002758	innate immune response-activating signal transduction	0.0480563
Nasopharyngeal carcinoma	Nasopharyngeal carcinoma	1	rs2860580	rs29232			0	<0.00448	GO:0031348	negative regulation of defense response	0.0496082
Nasopharyngeal carcinoma	Nasopharyngeal carcinoma	1	rs2860580	rs29232			0	<0.00448	GO:0050687	negative regulation of defense response to virus	0.0352153
Nasopharyngeal carcinoma	Nasopharyngeal carcinoma	1	rs2860580	rs29232			0	<0.00448	GO:0050689	negative regulation of defense response to virus by host	0.0352153
Nasopharyngeal carcinoma	Nasopharyngeal carcinoma	1	rs2860580	rs29232			0	<0.00448	GO:0002698	negative regulation of immune effector process	0.0406034
Nasopharyngeal carcinoma	Nasopharyngeal carcinoma	1	rs2860580	rs29232			0	<0.00448	GO:0043901	negative regulation of multi-organism process	0.0352153
Nasopharyngeal carcinoma	Nasopharyngeal carcinoma	1	rs2860580	rs29232			0	<0.00448	GO:0002832	negative regulation of response to biotic stimulus	0.0352153
Nasopharyngeal carcinoma	Nasopharyngeal carcinoma	1	rs2860580	rs29232			0	<0.00448	GO:0050691	regulation of defense response to virus by host	0.0389556
Nasopharyngeal carcinoma	Nasopharyngeal carcinoma	1	rs2860580	rs29232			0	<0.00448	GO:0032526	response to retinoic acid	0.0496082
Nasopharyngeal carcinoma	Nasopharyngeal carcinoma	1	rs2860580	rs29232			0	<0.00448	GO:0002347	response to tumor cell	0.0415276
Nasopharyngeal carcinoma	Nasopharyngeal carcinoma	1	rs2860580	rs29232			0	<0.00448	GO:0033189	response to vitamin A	0.0496082
Nasopharyngeal carcinoma	Nasopharyngeal carcinoma	1	rs2860580	rs29232			0	<0.00448	GO:0002223	stimulatory C-type lectin receptor signaling pathway	0.0389556
Nasopharyngeal carcinoma	Nasopharyngeal carcinoma	1	rs2860580	rs3129055			0	<0.00448	GO:0002218	activation of innate immune response	0.0425742
Nasopharyngeal carcinoma	Nasopharyngeal carcinoma	1	rs2860580	rs3129055			0	<0.00448	GO:0051607	defense response to virus	0.0415276
Nasopharyngeal carcinoma	Nasopharyngeal carcinoma	1	rs2860580	rs3129055			0	<0.00448	GO:0046629	gamma-delta T cell activation	0.0476284
Nasopharyngeal carcinoma	Nasopharyngeal carcinoma	1	rs2860580	rs3129055			0	<0.00448	GO:0002418	immune response to tumor cell	0.0358853
Nasopharyngeal carcinoma	Nasopharyngeal carcinoma	1	rs2860580	rs3129055			0	<0.00448	GO:0002220	innate immune response activating cell surface receptor signaling pathway	0.0358853
Nasopharyngeal carcinoma	Nasopharyngeal carcinoma	1	rs2860580	rs3129055			0	<0.00448	GO:0002758	innate immune response-activating signal transduction	0.0425742
Nasopharyngeal carcinoma	Nasopharyngeal carcinoma	1	rs2860580	rs3129055			0	<0.00448	GO:0031348	negative regulation of defense response	0.0440586
Nasopharyngeal carcinoma	Nasopharyngeal carcinoma	1	rs2860580	rs3129055			0	<0.00448	GO:0050687	negative regulation of defense response to virus	0.0329833
Nasopharyngeal carcinoma	Nasopharyngeal carcinoma	1	rs2860580	rs3129055			0	<0.00448	GO:0050689	negative regulation of defense response to virus by host	0.0329833
Nasopharyngeal carcinoma	Nasopharyngeal carcinoma	1	rs2860580	rs3129055			0	<0.00448	GO:0002698	negative regulation of immune effector process	0.0406034
Nasopharyngeal carcinoma	Nasopharyngeal carcinoma	1	rs2860580	rs3129055			0	<0.00448	GO:0043901	negative regulation of multi-organism process	0.0329833
Nasopharyngeal carcinoma	Nasopharyngeal carcinoma	1	rs2860580	rs3129055			0	<0.00448	GO:0002832	negative regulation of response to biotic stimulus	0.0329833
Nasopharyngeal carcinoma	Nasopharyngeal carcinoma	1	rs2860580	rs3129055			0	<0.00448	GO:0045089	positive regulation of innate immune response	0.0499575
Nasopharyngeal carcinoma	Nasopharyngeal carcinoma	1	rs2860580	rs3129055			0	<0.00448	GO:0050691	regulation of defense response to virus by host	0.0383498
Nasopharyngeal carcinoma	Nasopharyngeal carcinoma	1	rs2860580	rs3129055			0	<0.00448	GO:0032526	response to retinoic acid	0.0454666
Nasopharyngeal carcinoma	Nasopharyngeal carcinoma	1	rs2860580	rs3129055			0	<0.00448	GO:0002347	response to tumor cell	0.0389556
Nasopharyngeal carcinoma	Nasopharyngeal carcinoma	1	rs2860580	rs3129055			0	<0.00448	GO:0033273	response to vitamin	0.0484869
Nasopharyngeal carcinoma	Nasopharyngeal carcinoma	1	rs2860580	rs3129055			0	<0.00448	GO:0033189	response to vitamin A	0.0454666
Nasopharyngeal carcinoma	Nasopharyngeal carcinoma	1	rs2860580	rs3129055			0	<0.00448	GO:0002223	stimulatory C-type lectin receptor signaling pathway	0.0358853
Nasopharyngeal carcinoma	Nasopharyngeal carcinoma	1	rs29232	rs3129055			0.072	<0.00448	GO:0002218	activation of innate immune response	0.0476284
Nasopharyngeal carcinoma	Nasopharyngeal carcinoma	1	rs29232	rs3129055			0.072	<0.00448	GO:0051607	defense response to virus	0.0468162
Nasopharyngeal carcinoma	Nasopharyngeal carcinoma	1	rs29232	rs3129055			0.072	<0.00448	GO:0002418	immune response to tumor cell	0.0377292
Nasopharyngeal carcinoma	Nasopharyngeal carcinoma	1	rs29232	rs3129055			0.072	<0.00448	GO:0002220	innate immune response activating cell surface receptor signaling pathway	0.0377292
Nasopharyngeal carcinoma	Nasopharyngeal carcinoma	1	rs29232	rs3129055			0.072	<0.00448	GO:0002758	innate immune response-activating signal transduction	0.0476284
Nasopharyngeal carcinoma	Nasopharyngeal carcinoma	1	rs29232	rs3129055			0.072	<0.00448	GO:0031348	negative regulation of defense response	0.0484869
Nasopharyngeal carcinoma	Nasopharyngeal carcinoma	1	rs29232	rs3129055			0.072	<0.00448	GO:0050687	negative regulation of defense response to virus	0.0389556
Nasopharyngeal carcinoma	Nasopharyngeal carcinoma	1	rs29232	rs3129055			0.072	<0.00448	GO:0050689	negative regulation of defense response to virus by host	0.0389556
Nasopharyngeal carcinoma	Nasopharyngeal carcinoma	1	rs29232	rs3129055			0.072	<0.00448	GO:0002698	negative regulation of immune effector process	0.0454666
Nasopharyngeal carcinoma	Nasopharyngeal carcinoma	1	rs29232	rs3129055			0.072	<0.00448	GO:0043901	negative regulation of multi-organism process	0.0389556
Nasopharyngeal carcinoma	Nasopharyngeal carcinoma	1	rs29232	rs3129055			0.072	<0.00448	GO:0002832	negative regulation of response to biotic stimulus	0.0389556
Nasopharyngeal carcinoma	Nasopharyngeal carcinoma	1	rs29232	rs3129055			0.072	<0.00448	GO:0050691	regulation of defense response to virus by host	0.0425742
Nasopharyngeal carcinoma	Nasopharyngeal carcinoma	1	rs29232	rs3129055			0.072	<0.00448	GO:0032526	response to retinoic acid	0.0464028
Nasopharyngeal carcinoma	Nasopharyngeal carcinoma	1	rs29232	rs3129055			0.072	<0.00448	GO:0002347	response to tumor cell	0.0394984
Nasopharyngeal carcinoma	Nasopharyngeal carcinoma	1	rs29232	rs3129055			0.072	<0.00448	GO:0033273	response to vitamin	0.0499575
Nasopharyngeal carcinoma	Nasopharyngeal carcinoma	1	rs29232	rs3129055			0.072	<0.00448	GO:0033189	response to vitamin A	0.0464028
Nasopharyngeal carcinoma	Nasopharyngeal carcinoma	1	rs29232	rs3129055			0.072	<0.00448	GO:0002223	stimulatory C-type lectin receptor signaling pathway	0.0377292
Nephropathy	Nephropathy	1	rs3115573	rs9275596			0	<0.00448	GO:0009405	pathogenesis	0.0338033
Nephropathy	Nephropathy	1	rs3115573	rs9275596			0	<0.00448	GO:0044403	symbiosis, encompassing mutualism through parasitism	0.0338033
Nodular sclerosis Hodgkin lymphoma	Nodular sclerosis Hodgkin lymphoma	1	rs6903608	rs9268528			0.038	<0.00448	GO:0009405	pathogenesis	0.0286342
Nodular sclerosis Hodgkin lymphoma	Nodular sclerosis Hodgkin lymphoma	1	rs6903608	rs9268528			0.038	<0.00448	GO:0044403	symbiosis, encompassing mutualism through parasitism	0.0286342
Nodular sclerosis Hodgkin lymphoma	Nodular sclerosis Hodgkin lymphoma	1	rs6903608	rs9268542			0.038	<0.00448	GO:0009405	pathogenesis	0.0311568
Nodular sclerosis Hodgkin lymphoma	Nodular sclerosis Hodgkin lymphoma	1	rs6903608	rs9268542			0.038	<0.00448	GO:0044403	symbiosis, encompassing mutualism through parasitism	0.0311568
Psoriasis	Psoriasis	1	rs1265181	rs3134792			0.539	<0.00448	GO:0002218	activation of innate immune response	0.0476284
Psoriasis	Psoriasis	1	rs1265181	rs3134792			0.539	<0.00448	GO:0051607	defense response to virus	0.0472331
Psoriasis	Psoriasis	1	rs1265181	rs3134792			0.539	<0.00448	GO:0002418	immune response to tumor cell	0.0383498
Psoriasis	Psoriasis	1	rs1265181	rs3134792			0.539	<0.00448	GO:0002220	innate immune response activating cell surface receptor signaling pathway	0.0383498
Psoriasis	Psoriasis	1	rs1265181	rs3134792			0.539	<0.00448	GO:0002758	innate immune response-activating signal transduction	0.0476284
Psoriasis	Psoriasis	1	rs1265181	rs3134792			0.539	<0.00448	GO:0050687	negative regulation of defense response to virus	0.0365315
Psoriasis	Psoriasis	1	rs1265181	rs3134792			0.539	<0.00448	GO:0050689	negative regulation of defense response to virus by host	0.0365315
Psoriasis	Psoriasis	1	rs1265181	rs3134792			0.539	<0.00448	GO:0002698	negative regulation of immune effector process	0.0440586
Psoriasis	Psoriasis	1	rs1265181	rs3134792			0.539	<0.00448	GO:0043901	negative regulation of multi-organism process	0.0365315
Psoriasis	Psoriasis	1	rs1265181	rs3134792			0.539	<0.00448	GO:0002832	negative regulation of response to biotic stimulus	0.0365315
Psoriasis	Psoriasis	1	rs1265181	rs3134792			0.539	<0.00448	GO:0050691	regulation of defense response to virus by host	0.0400547
Psoriasis	Psoriasis	1	rs1265181	rs3134792			0.539	<0.00448	GO:0032526	response to retinoic acid	0.0484869
Psoriasis	Psoriasis	1	rs1265181	rs3134792			0.539	<0.00448	GO:0002347	response to tumor cell	0.0415276
Psoriasis	Psoriasis	1	rs1265181	rs3134792			0.539	<0.00448	GO:0033189	response to vitamin A	0.0484869
Psoriasis	Psoriasis	1	rs1265181	rs3134792			0.539	<0.00448	GO:0002223	stimulatory C-type lectin receptor signaling pathway	0.0383498
Pulmonary function	Pulmonary function	1	rs2855812	rs2857595	MICB		0.309	<0.00448	NS	NS	NS
Rheumatoid arthritis	Rheumatoid arthritis	1	rs1063635	rs2075876	MICA	AIRE	0	<0.00448	GO:0002218	activation of innate immune response	0.0440586
Rheumatoid arthritis	Rheumatoid arthritis	1	rs1063635	rs2075876	MICA	AIRE	0	<0.00448	GO:0051607	defense response to virus	0.0394984
Rheumatoid arthritis	Rheumatoid arthritis	1	rs1063635	rs2075876	MICA	AIRE	0	<0.00448	GO:0002418	immune response to tumor cell	0.0320957
Rheumatoid arthritis	Rheumatoid arthritis	1	rs1063635	rs2075876	MICA	AIRE	0	<0.00448	GO:0002220	innate immune response activating cell surface receptor signaling pathway	0.0320957
Rheumatoid arthritis	Rheumatoid arthritis	1	rs1063635	rs2075876	MICA	AIRE	0	<0.00448	GO:0002758	innate immune response-activating signal transduction	0.0440586
Rheumatoid arthritis	Rheumatoid arthritis	1	rs1063635	rs2075876	MICA	AIRE	0	<0.00448	GO:0031348	negative regulation of defense response	0.0445446
Rheumatoid arthritis	Rheumatoid arthritis	1	rs1063635	rs2075876	MICA	AIRE	0	<0.00448	GO:0050687	negative regulation of defense response to virus	0.0329833
Rheumatoid arthritis	Rheumatoid arthritis	1	rs1063635	rs2075876	MICA	AIRE	0	<0.00448	GO:0050689	negative regulation of defense response to virus by host	0.0329833
Rheumatoid arthritis	Rheumatoid arthritis	1	rs1063635	rs2075876	MICA	AIRE	0	<0.00448	GO:0002698	negative regulation of immune effector process	0.0410586
Rheumatoid arthritis	Rheumatoid arthritis	1	rs1063635	rs2075876	MICA	AIRE	0	<0.00448	GO:0043901	negative regulation of multi-organism process	0.0329833
Rheumatoid arthritis	Rheumatoid arthritis	1	rs1063635	rs2075876	MICA	AIRE	0	<0.00448	GO:0002832	negative regulation of response to biotic stimulus	0.0329833
Rheumatoid arthritis	Rheumatoid arthritis	1	rs1063635	rs2075876	MICA	AIRE	0	<0.00448	GO:0050691	regulation of defense response to virus by host	0.0358853
Rheumatoid arthritis	Rheumatoid arthritis	1	rs1063635	rs2075876	MICA	AIRE	0	<0.00448	GO:0032526	response to retinoic acid	0.0445446
Rheumatoid arthritis	Rheumatoid arthritis	1	rs1063635	rs2075876	MICA	AIRE	0	<0.00448	GO:0002347	response to tumor cell	0.0377292
Rheumatoid arthritis	Rheumatoid arthritis	1	rs1063635	rs2075876	MICA	AIRE	0	<0.00448	GO:0033273	response to vitamin	0.0484869
Rheumatoid arthritis	Rheumatoid arthritis	1	rs1063635	rs2075876	MICA	AIRE	0	<0.00448	GO:0033189	response to vitamin A	0.0445446
Rheumatoid arthritis	Rheumatoid arthritis	1	rs1063635	rs2075876	MICA	AIRE	0	<0.00448	GO:0002223	stimulatory C-type lectin receptor signaling pathway	0.0320957
Rheumatoid arthritis	Rheumatoid arthritis	1	rs1063635	rs615672	MICA		0	<0.00448	GO:0002218	activation of innate immune response	0.045936
Rheumatoid arthritis	Rheumatoid arthritis	1	rs1063635	rs615672	MICA		0	<0.00448	GO:0051607	defense response to virus	0.0410586
Rheumatoid arthritis	Rheumatoid arthritis	1	rs1063635	rs615672	MICA		0	<0.00448	GO:0002418	immune response to tumor cell	0.03449
Rheumatoid arthritis	Rheumatoid arthritis	1	rs1063635	rs615672	MICA		0	<0.00448	GO:0002220	innate immune response activating cell surface receptor signaling pathway	0.03449
Rheumatoid arthritis	Rheumatoid arthritis	1	rs1063635	rs615672	MICA		0	<0.00448	GO:0002758	innate immune response-activating signal transduction	0.045936
Rheumatoid arthritis	Rheumatoid arthritis	1	rs1063635	rs615672	MICA		0	<0.00448	GO:0050687	negative regulation of defense response to virus	0.0371346
Rheumatoid arthritis	Rheumatoid arthritis	1	rs1063635	rs615672	MICA		0	<0.00448	GO:0050689	negative regulation of defense response to virus by host	0.0371346
Rheumatoid arthritis	Rheumatoid arthritis	1	rs1063635	rs615672	MICA		0	<0.00448	GO:0002698	negative regulation of immune effector process	0.0425742
Rheumatoid arthritis	Rheumatoid arthritis	1	rs1063635	rs615672	MICA		0	<0.00448	GO:0043901	negative regulation of multi-organism process	0.0371346
Rheumatoid arthritis	Rheumatoid arthritis	1	rs1063635	rs615672	MICA		0	<0.00448	GO:0002832	negative regulation of response to biotic stimulus	0.0371346
Rheumatoid arthritis	Rheumatoid arthritis	1	rs1063635	rs615672	MICA		0	<0.00448	GO:0050691	regulation of defense response to virus by host	0.0415276
Rheumatoid arthritis	Rheumatoid arthritis	1	rs1063635	rs615672	MICA		0	<0.00448	GO:0032526	response to retinoic acid	0.0464028
Rheumatoid arthritis	Rheumatoid arthritis	1	rs1063635	rs615672	MICA		0	<0.00448	GO:0002347	response to tumor cell	0.0410586
Rheumatoid arthritis	Rheumatoid arthritis	1	rs1063635	rs615672	MICA		0	<0.00448	GO:0033273	response to vitamin	0.0488543
Rheumatoid arthritis	Rheumatoid arthritis	1	rs1063635	rs615672	MICA		0	<0.00448	GO:0033189	response to vitamin A	0.0464028
Rheumatoid arthritis	Rheumatoid arthritis	1	rs1063635	rs615672	MICA		0	<0.00448	GO:0002223	stimulatory C-type lectin receptor signaling pathway	0.03449
Rheumatoid arthritis	Rheumatoid arthritis	1	rs1063635	rs7404928	MICA	PRKCB	0	<0.00448	GO:0002218	activation of innate immune response	0.0445446
Rheumatoid arthritis	Rheumatoid arthritis	1	rs1063635	rs7404928	MICA	PRKCB	0	<0.00448	GO:0051607	defense response to virus	0.0371346
Rheumatoid arthritis	Rheumatoid arthritis	1	rs1063635	rs7404928	MICA	PRKCB	0	<0.00448	GO:0046629	gamma-delta T cell activation	0.0488543
Rheumatoid arthritis	Rheumatoid arthritis	1	rs1063635	rs7404928	MICA	PRKCB	0	<0.00448	GO:0002418	immune response to tumor cell	0.0311568
Rheumatoid arthritis	Rheumatoid arthritis	1	rs1063635	rs7404928	MICA	PRKCB	0	<0.00448	GO:0002220	innate immune response activating cell surface receptor signaling pathway	0.0311568
Rheumatoid arthritis	Rheumatoid arthritis	1	rs1063635	rs7404928	MICA	PRKCB	0	<0.00448	GO:0002758	innate immune response-activating signal transduction	0.0445446
Rheumatoid arthritis	Rheumatoid arthritis	1	rs1063635	rs7404928	MICA	PRKCB	0	<0.00448	GO:0031348	negative regulation of defense response	0.045936
Rheumatoid arthritis	Rheumatoid arthritis	1	rs1063635	rs7404928	MICA	PRKCB	0	<0.00448	GO:0050687	negative regulation of defense response to virus	0.0352153
Rheumatoid arthritis	Rheumatoid arthritis	1	rs1063635	rs7404928	MICA	PRKCB	0	<0.00448	GO:0050689	negative regulation of defense response to virus by host	0.0352153
Rheumatoid arthritis	Rheumatoid arthritis	1	rs1063635	rs7404928	MICA	PRKCB	0	<0.00448	GO:0002698	negative regulation of immune effector process	0.0415276
Rheumatoid arthritis	Rheumatoid arthritis	1	rs1063635	rs7404928	MICA	PRKCB	0	<0.00448	GO:0043901	negative regulation of multi-organism process	0.0352153
Rheumatoid arthritis	Rheumatoid arthritis	1	rs1063635	rs7404928	MICA	PRKCB	0	<0.00448	GO:0002832	negative regulation of response to biotic stimulus	0.0352153
Rheumatoid arthritis	Rheumatoid arthritis	1	rs1063635	rs7404928	MICA	PRKCB	0	<0.00448	GO:0050691	regulation of defense response to virus by host	0.0377292
Rheumatoid arthritis	Rheumatoid arthritis	1	rs1063635	rs7404928	MICA	PRKCB	0	<0.00448	GO:0032526	response to retinoic acid	0.0468162
Rheumatoid arthritis	Rheumatoid arthritis	1	rs1063635	rs7404928	MICA	PRKCB	0	<0.00448	GO:0002347	response to tumor cell	0.0320957
Rheumatoid arthritis	Rheumatoid arthritis	1	rs1063635	rs7404928	MICA	PRKCB	0	<0.00448	GO:0033273	response to vitamin	0.0484869
Rheumatoid arthritis	Rheumatoid arthritis	1	rs1063635	rs7404928	MICA	PRKCB	0	<0.00448	GO:0033189	response to vitamin A	0.0468162
Rheumatoid arthritis	Rheumatoid arthritis	1	rs1063635	rs7404928	MICA	PRKCB	0	<0.00448	GO:0002223	stimulatory C-type lectin receptor signaling pathway	0.0311568
Rheumatoid arthritis	Rheumatoid arthritis	1	rs2075876	rs615672	AIRE		0	<0.00448	GO:0002218	activation of innate immune response	0.0496082
Rheumatoid arthritis	Rheumatoid arthritis	1	rs2075876	rs615672	AIRE		0	<0.00448	GO:0051607	defense response to virus	0.0450059
Rheumatoid arthritis	Rheumatoid arthritis	1	rs2075876	rs615672	AIRE		0	<0.00448	GO:0002418	immune response to tumor cell	0.03449
Rheumatoid arthritis	Rheumatoid arthritis	1	rs2075876	rs615672	AIRE		0	<0.00448	GO:0002220	innate immune response activating cell surface receptor signaling pathway	0.03449
Rheumatoid arthritis	Rheumatoid arthritis	1	rs2075876	rs615672	AIRE		0	<0.00448	GO:0002758	innate immune response-activating signal transduction	0.0496082
Rheumatoid arthritis	Rheumatoid arthritis	1	rs2075876	rs615672	AIRE		0	<0.00448	GO:0050687	negative regulation of defense response to virus	0.0431093
Rheumatoid arthritis	Rheumatoid arthritis	1	rs2075876	rs615672	AIRE		0	<0.00448	GO:0050689	negative regulation of defense response to virus by host	0.0431093
Rheumatoid arthritis	Rheumatoid arthritis	1	rs2075876	rs615672	AIRE		0	<0.00448	GO:0043901	negative regulation of multi-organism process	0.0431093
Rheumatoid arthritis	Rheumatoid arthritis	1	rs2075876	rs615672	AIRE		0	<0.00448	GO:0002832	negative regulation of response to biotic stimulus	0.0431093
Rheumatoid arthritis	Rheumatoid arthritis	1	rs2075876	rs615672	AIRE		0	<0.00448	GO:0050691	regulation of defense response to virus by host	0.0454666
Rheumatoid arthritis	Rheumatoid arthritis	1	rs2075876	rs615672	AIRE		0	<0.00448	GO:0002347	response to tumor cell	0.0383498
Rheumatoid arthritis	Rheumatoid arthritis	1	rs2075876	rs615672	AIRE		0	<0.00448	GO:0002223	stimulatory C-type lectin receptor signaling pathway	0.03449
Rheumatoid arthritis	Rheumatoid arthritis	1	rs2075876	rs7404928	AIRE	PRKCB	0	<0.00448	GO:0002218	activation of innate immune response	0.0389556
Rheumatoid arthritis	Rheumatoid arthritis	1	rs2075876	rs7404928	AIRE	PRKCB	0	<0.00448	GO:0051607	defense response to virus	0.0358853
Rheumatoid arthritis	Rheumatoid arthritis	1	rs2075876	rs7404928	AIRE	PRKCB	0	<0.00448	GO:0046629	gamma-delta T cell activation	0.0480563
Rheumatoid arthritis	Rheumatoid arthritis	1	rs2075876	rs7404928	AIRE	PRKCB	0	<0.00448	GO:0002418	immune response to tumor cell	0.0299411
Rheumatoid arthritis	Rheumatoid arthritis	1	rs2075876	rs7404928	AIRE	PRKCB	0	<0.00448	GO:0002220	innate immune response activating cell surface receptor signaling pathway	0.0299411
Rheumatoid arthritis	Rheumatoid arthritis	1	rs2075876	rs7404928	AIRE	PRKCB	0	<0.00448	GO:0002758	innate immune response-activating signal transduction	0.0389556
Rheumatoid arthritis	Rheumatoid arthritis	1	rs2075876	rs7404928	AIRE	PRKCB	0	<0.00448	GO:0031348	negative regulation of defense response	0.0410586
Rheumatoid arthritis	Rheumatoid arthritis	1	rs2075876	rs7404928	AIRE	PRKCB	0	<0.00448	GO:0050687	negative regulation of defense response to virus	0.0320957
Rheumatoid arthritis	Rheumatoid arthritis	1	rs2075876	rs7404928	AIRE	PRKCB	0	<0.00448	GO:0050689	negative regulation of defense response to virus by host	0.0320957
Rheumatoid arthritis	Rheumatoid arthritis	1	rs2075876	rs7404928	AIRE	PRKCB	0	<0.00448	GO:0002698	negative regulation of immune effector process	0.0394984
Rheumatoid arthritis	Rheumatoid arthritis	1	rs2075876	rs7404928	AIRE	PRKCB	0	<0.00448	GO:0043901	negative regulation of multi-organism process	0.0320957
Rheumatoid arthritis	Rheumatoid arthritis	1	rs2075876	rs7404928	AIRE	PRKCB	0	<0.00448	GO:0002832	negative regulation of response to biotic stimulus	0.0320957
Rheumatoid arthritis	Rheumatoid arthritis	1	rs2075876	rs7404928	AIRE	PRKCB	0	<0.00448	GO:0050688	regulation of defense response to virus	0.0468162
Rheumatoid arthritis	Rheumatoid arthritis	1	rs2075876	rs7404928	AIRE	PRKCB	0	<0.00448	GO:0050691	regulation of defense response to virus by host	0.0329833
Rheumatoid arthritis	Rheumatoid arthritis	1	rs2075876	rs7404928	AIRE	PRKCB	0	<0.00448	GO:0032526	response to retinoic acid	0.0425742
Rheumatoid arthritis	Rheumatoid arthritis	1	rs2075876	rs7404928	AIRE	PRKCB	0	<0.00448	GO:0002347	response to tumor cell	0.03449
Rheumatoid arthritis	Rheumatoid arthritis	1	rs2075876	rs7404928	AIRE	PRKCB	0	<0.00448	GO:0033273	response to vitamin	0.0464028
Rheumatoid arthritis	Rheumatoid arthritis	1	rs2075876	rs7404928	AIRE	PRKCB	0	<0.00448	GO:0033189	response to vitamin A	0.0425742
Rheumatoid arthritis	Rheumatoid arthritis	1	rs2075876	rs7404928	AIRE	PRKCB	0	<0.00448	GO:0002223	stimulatory C-type lectin receptor signaling pathway	0.0299411
Rheumatoid arthritis	Rheumatoid arthritis	1	rs615672	rs6457617			0.004	0.00448133	NS	NS	NS
Rheumatoid arthritis	Rheumatoid arthritis	1	rs615672	rs6457620			0.004	0.00448133	NS	NS	NS
Rheumatoid arthritis	Rheumatoid arthritis	1	rs615672	rs7404928		PRKCB	0	<0.00448	GO:0002218	activation of innate immune response	0.04357
Rheumatoid arthritis	Rheumatoid arthritis	1	rs615672	rs7404928		PRKCB	0	<0.00448	GO:0051607	defense response to virus	0.0464028
Rheumatoid arthritis	Rheumatoid arthritis	1	rs615672	rs7404928		PRKCB	0	<0.00448	GO:0002418	immune response to tumor cell	0.0338033
Rheumatoid arthritis	Rheumatoid arthritis	1	rs615672	rs7404928		PRKCB	0	<0.00448	GO:0002220	innate immune response activating cell surface receptor signaling pathway	0.0338033
Rheumatoid arthritis	Rheumatoid arthritis	1	rs615672	rs7404928		PRKCB	0	<0.00448	GO:0002758	innate immune response-activating signal transduction	0.04357
Rheumatoid arthritis	Rheumatoid arthritis	1	rs615672	rs7404928		PRKCB	0	<0.00448	GO:0031348	negative regulation of defense response	0.0484869
Rheumatoid arthritis	Rheumatoid arthritis	1	rs615672	rs7404928		PRKCB	0	<0.00448	GO:0050687	negative regulation of defense response to virus	0.0377292
Rheumatoid arthritis	Rheumatoid arthritis	1	rs615672	rs7404928		PRKCB	0	<0.00448	GO:0050689	negative regulation of defense response to virus by host	0.0377292
Rheumatoid arthritis	Rheumatoid arthritis	1	rs615672	rs7404928		PRKCB	0	<0.00448	GO:0002698	negative regulation of immune effector process	0.0476284
Rheumatoid arthritis	Rheumatoid arthritis	1	rs615672	rs7404928		PRKCB	0	<0.00448	GO:0043901	negative regulation of multi-organism process	0.0377292
Rheumatoid arthritis	Rheumatoid arthritis	1	rs615672	rs7404928		PRKCB	0	<0.00448	GO:0002832	negative regulation of response to biotic stimulus	0.0377292
Rheumatoid arthritis	Rheumatoid arthritis	1	rs615672	rs7404928		PRKCB	0	<0.00448	GO:0050691	regulation of defense response to virus by host	0.0415276
Rheumatoid arthritis	Rheumatoid arthritis	1	rs615672	rs7404928		PRKCB	0	<0.00448	GO:0032526	response to retinoic acid	0.0445446
Rheumatoid arthritis	Rheumatoid arthritis	1	rs615672	rs7404928		PRKCB	0	<0.00448	GO:0002347	response to tumor cell	0.0352153
Rheumatoid arthritis	Rheumatoid arthritis	1	rs615672	rs7404928		PRKCB	0	<0.00448	GO:0033273	response to vitamin	0.0468162
Rheumatoid arthritis	Rheumatoid arthritis	1	rs615672	rs7404928		PRKCB	0	<0.00448	GO:0033189	response to vitamin A	0.0445446
Rheumatoid arthritis	Rheumatoid arthritis	1	rs615672	rs7404928		PRKCB	0	<0.00448	GO:0002223	stimulatory C-type lectin receptor signaling pathway	0.0338033
Rheumatoid arthritis	Rheumatoid arthritis	1	rs615672	rs9268853			0.144	<0.00448	NS	NS	NS
Rheumatoid arthritis	Rheumatoid arthritis	1	rs615672	rs9272219			0.696	<0.00448	NS	NS	NS
Rheumatoid arthritis	Rheumatoid arthritis	1	rs6457617	rs9268853			0	<0.00448	GO:0009405	pathogenesis	0.0329833
Rheumatoid arthritis	Rheumatoid arthritis	1	rs6457617	rs9268853			0	<0.00448	GO:0044403	symbiosis, encompassing mutualism through parasitism	0.0329833
Rheumatoid arthritis	Rheumatoid arthritis	1	rs6457617	rs9272219			0.017	<0.00448	NS	NS	NS
Rheumatoid arthritis	Rheumatoid arthritis	1	rs6457620	rs9268853			0	<0.00448	GO:0009405	pathogenesis	0.0329833
Rheumatoid arthritis	Rheumatoid arthritis	1	rs6457620	rs9268853			0	<0.00448	GO:0044403	symbiosis, encompassing mutualism through parasitism	0.0329833
Rheumatoid arthritis	Rheumatoid arthritis	1	rs6457620	rs9272219			0.017	<0.00448	NS	NS	NS
Rheumatoid arthritis	Rheumatoid arthritis	1	rs9268853	rs9272219			0.133	<0.00448	NS	NS	NS
Schizophrenia	Schizophrenia	1	rs13194053	rs3131296		NOTCH4	0	0.0124525	NS	NS	NS
Schizophrenia	Schizophrenia	1	rs13194053	rs9272219			0	0.0237037	NS	NS	NS
Schizophrenia	Schizophrenia	1	rs3131296	rs9272219	NOTCH4		0	<0.00448	NS	NS	NS
Stevens-Johnson syndrome and toxic epidermal necrolysis (SJS-TEN)	Stevens-Johnson syndrome and toxic epidermal necrolysis (SJS-TEN)	1	rs2734583	rs2844665	SNORD117		0	0.00448133	NS	NS	NS
Stevens-Johnson syndrome and toxic epidermal necrolysis (SJS-TEN)	Stevens-Johnson syndrome and toxic epidermal necrolysis (SJS-TEN)	1	rs2734583	rs3815087	SNORD117	PSORS1C1	0	<0.00448	NS	NS	NS
Systemic lupus erythematosus	Systemic lupus erythematosus	1	rs11574637	rs9888739	ITGAX	ITGAM	0.428	<0.00448	GO:0051806	entry into cell of other organism during symbiotic interaction	0.04357
Systemic lupus erythematosus	Systemic lupus erythematosus	1	rs11574637	rs9888739	ITGAX	ITGAM	0.428	<0.00448	GO:0044409	entry into host	0.04357
Systemic lupus erythematosus	Systemic lupus erythematosus	1	rs11574637	rs9888739	ITGAX	ITGAM	0.428	<0.00448	GO:0030260	entry into host cell	0.04357
Systemic lupus erythematosus	Systemic lupus erythematosus	1	rs11574637	rs9888739	ITGAX	ITGAM	0.428	<0.00448	GO:0051828	entry into other organism during symbiotic interaction	0.04357
Systemic lupus erythematosus	Systemic lupus erythematosus	1	rs11574637	rs9888739	ITGAX	ITGAM	0.428	<0.00448	GO:0046718	entry of virus into host cell	0.04357
Systemic lupus erythematosus	Systemic lupus erythematosus	1	rs11574637	rs9888739	ITGAX	ITGAM	0.428	<0.00448	GO:0052192	movement in environment of other organism during symbiotic interaction	0.04357
Systemic lupus erythematosus	Systemic lupus erythematosus	1	rs11574637	rs9888739	ITGAX	ITGAM	0.428	<0.00448	GO:0052126	movement in host environment	0.04357
Systemic lupus erythematosus	Systemic lupus erythematosus	1	rs11574637	rs9888739	ITGAX	ITGAM	0.428	<0.00448	GO:0043128	positive regulation of 1-phosphatidylinositol 4-kinase activity	0.0286342
Systemic lupus erythematosus	Systemic lupus erythematosus	1	rs11574637	rs9888739	ITGAX	ITGAM	0.428	<0.00448	GO:0043126	regulation of 1-phosphatidylinositol 4-kinase activity	0.0286342
Systemic lupus erythematosus	Systemic lupus erythematosus	1	rs2187668	rs2647012	HLA-DQA1		0.147	<0.00448	NS	NS	NS
Systemic lupus erythematosus	Systemic lupus erythematosus	1	rs2187668	rs3131379	HLA-DQA1	MSH5	0	<0.00448	GO:0002504	antigen processing and presentation of peptide or polysaccharide antigen via MHC class II	0.0484869
Systemic lupus erythematosus	Systemic lupus erythematosus	1	rs2647012	rs3130320			0	<0.00448	GO:0009405	pathogenesis	0.0358853
Systemic lupus erythematosus	Systemic lupus erythematosus	1	rs2647012	rs3130320			0	<0.00448	GO:0044403	symbiosis, encompassing mutualism through parasitism	0.0358853
Systemic lupus erythematosus	Systemic lupus erythematosus	1	rs2647012	rs3131379		MSH5	0	<0.00448	NS	NS	NS
Systemic sclerosis	Systemic sclerosis	1	rs3129763	rs3129882		HLA-DRA	0.044	<0.00448	NS	NS	NS
Systemic sclerosis	Systemic sclerosis	1	rs3129763	rs6457617			0.02	<0.00448	NS	NS	NS
Systemic sclerosis	Systemic sclerosis	1	rs3129882	rs6457617	HLA-DRA		0	<0.00448	GO:0009405	pathogenesis	0.0352153
Systemic sclerosis	Systemic sclerosis	1	rs3129882	rs6457617	HLA-DRA		0	<0.00448	GO:0044403	symbiosis, encompassing mutualism through parasitism	0.0352153
Type 1 diabetes	Type 1 diabetes	1	rs9268645	rs9272346	HLA-DRA	HLA-DQA1	0.157	<0.00448	GO:0009405	pathogenesis	0.0358853
Type 1 diabetes	Type 1 diabetes	1	rs9268645	rs9272346	HLA-DRA	HLA-DQA1	0.157	<0.00448	GO:0044403	symbiosis, encompassing mutualism through parasitism	0.0358853
Ulcerative colitis	Ulcerative colitis	1	rs2395185	rs9268480		BTNL2	0.628	<0.00448	GO:0009405	pathogenesis	0.0352153
Ulcerative colitis	Ulcerative colitis	1	rs2395185	rs9268480		BTNL2	0.628	<0.00448	GO:0044403	symbiosis, encompassing mutualism through parasitism	0.0352153
Ulcerative colitis	Ulcerative colitis	1	rs2395185	rs9268877			0.523	<0.00448	GO:0009405	pathogenesis	0.0311568
Ulcerative colitis	Ulcerative colitis	1	rs2395185	rs9268877			0.523	<0.00448	GO:0044403	symbiosis, encompassing mutualism through parasitism	0.0311568
Ulcerative colitis	Ulcerative colitis	1	rs9268480	rs9268853	BTNL2		0.631	<0.00448	GO:0009405	pathogenesis	0.0320957
Ulcerative colitis	Ulcerative colitis	1	rs9268480	rs9268853	BTNL2		0.631	<0.00448	GO:0044403	symbiosis, encompassing mutualism through parasitism	0.0320957
Ulcerative colitis	Ulcerative colitis	1	rs9268480	rs9268877	BTNL2		0.305	<0.00448	GO:0009405	pathogenesis	0.0377292
Ulcerative colitis	Ulcerative colitis	1	rs9268480	rs9268877	BTNL2		0.305	<0.00448	GO:0044403	symbiosis, encompassing mutualism through parasitism	0.0377292
Ulcerative colitis	Ulcerative colitis	1	rs9268853	rs9268877			0.509	<0.00448	GO:0009405	pathogenesis	0.0320957
Ulcerative colitis	Ulcerative colitis	1	rs9268853	rs9268877			0.509	<0.00448	GO:0044403	symbiosis, encompassing mutualism through parasitism	0.0320957
AB1-42	Sexual dysfunction (SSRI/SNRI-related)	0	rs10784496	rs857228	RPSAP52		0	0.0375813	GO:0006754	ATP biosynthetic process	0.0445446
AB1-42	Sexual dysfunction (SSRI/SNRI-related)	0	rs10784496	rs857228	RPSAP52		0	0.0375813	GO:0046034	ATP metabolic process	0.0464028
AB1-42	Sexual dysfunction (SSRI/SNRI-related)	0	rs10784496	rs857228	RPSAP52		0	0.0375813	GO:0015986	ATP synthesis coupled proton transport	0.0311568
AB1-42	Sexual dysfunction (SSRI/SNRI-related)	0	rs10784496	rs857228	RPSAP52		0	0.0375813	GO:0015985	energy coupled proton transport, down electrochemical gradient	0.0311568
AB1-42	Sexual dysfunction (SSRI/SNRI-related)	0	rs10784496	rs857228	RPSAP52		0	0.0375813	GO:0006818	hydrogen transport	0.0358853
AB1-42	Sexual dysfunction (SSRI/SNRI-related)	0	rs10784496	rs857228	RPSAP52		0	0.0375813	GO:0034220	ion transmembrane transport	0.0320957
AB1-42	Sexual dysfunction (SSRI/SNRI-related)	0	rs10784496	rs857228	RPSAP52		0	0.0375813	GO:0009142	nucleoside triphosphate biosynthetic process	0.0468162
AB1-42	Sexual dysfunction (SSRI/SNRI-related)	0	rs10784496	rs857228	RPSAP52		0	0.0375813	GO:0015992	proton transport	0.0352153
AB1-42	Sexual dysfunction (SSRI/SNRI-related)	0	rs10784496	rs857228	RPSAP52		0	0.0375813	GO:0009145	purine nucleoside triphosphate biosynthetic process	0.0468162
AB1-42	Sexual dysfunction (SSRI/SNRI-related)	0	rs10784496	rs857228	RPSAP52		0	0.0375813	GO:0009206	purine ribonucleoside triphosphate biosynthetic process	0.0468162
AB1-42	Sexual dysfunction (SSRI/SNRI-related)	0	rs10784496	rs857228	RPSAP52		0	0.0375813	GO:0009205	purine ribonucleoside triphosphate metabolic process	0.0496082
AB1-42	Sexual dysfunction (SSRI/SNRI-related)	0	rs10784496	rs857228	RPSAP52		0	0.0375813	GO:0009201	ribonucleoside triphosphate biosynthetic process	0.0468162
AB1-42	Sexual dysfunction (SSRI/SNRI-related)	0	rs10784496	rs857228	RPSAP52		0	0.0375813	GO:0009199	ribonucleoside triphosphate metabolic process	0.0496082
Acenocoumarol maintenance dosage	Anorexia nervosa	0	rs12772169	rs957788		FAM155A	0	0.0307873	NS	NS	NS
Acenocoumarol maintenance dosage	Common traits (Other)	0	rs12772169	rs776488			0	0.0272919	NS	NS	NS
Acute lymphoblastic leukemia (childhood)	Anorexia nervosa	0	rs10873876	rs957788	ST6GALNAC3	FAM155A	0	0.019997	NS	NS	NS
Acute lymphoblastic leukemia (childhood)	Height	0	rs10873876	rs4886707	ST6GALNAC3		0	0.0342469	GO:0006944	membrane fusion	0.0358853
Acute lymphoblastic leukemia (childhood)	Height	0	rs10873876	rs7178424	ST6GALNAC3		0	0.00448133	NS	NS	NS
Acute lymphoblastic leukemia (childhood)	Height	0	rs10873876	rs7971536	ST6GALNAC3		0	0.0473423	GO:0006892	post-Golgi vesicle-mediated transport	0.042039
Acute lymphoblastic leukemia (childhood)	Insulin-like growth factors	0	rs1945213	rs4234798		SORCS2	0	0.0307873	NS	NS	NS
Acute lymphoblastic leukemia (childhood)	Proinsulin levels	0	rs1945213	rs4502156			0	0.0408133	GO:0006383	transcription from RNA polymerase III promoter	0.0450059
Acute lymphoblastic leukemia (childhood)	Sudden cardiac arrest	0	rs10873876	rs950776	ST6GALNAC3	CHRNB4	0	0.0342469	NS	NS	NS
Acute lymphoblastic leukemia (childhood)	Two-hour glucose challenge	0	rs10873876	rs17271305	ST6GALNAC3	VPS13C	0	0.0307873	NS	NS	NS
Acute lymphoblastic leukemia (childhood)	Type 1 diabetes	0	rs3942852	rs9272346	PTPRJ	HLA-DQA1	0	<0.00448	NS	NS	NS
Acute lymphoblastic leukemia (childhood)	Ulcerative colitis	0	rs3942852	rs9268480	PTPRJ	BTNL2	0	0.00857264	NS	NS	NS
Adiponectin levels	Conduct disorder (interaction)	0	rs10517133	rs8073783			0	0.0272919	NS	NS	NS
Adiponectin levels	Cystic fibrosis severity	0	rs10517133	rs12188164		AHRR	0	0.0272919	GO:0030520	estrogen receptor signaling pathway	0.0269684
Adiponectin levels	Height	0	rs10517133	rs3110496		GIT1	0	0.0237037	NS	NS	NS
Adiponectin levels	HIV-1 control	0	rs10517133	rs17291045			0	0.0272919	NS	NS	NS
Adiponectin levels	LDL cholesterol	0	rs10517133	rs2954021			0	0.0272919	NS	NS	NS
Adiponectin levels	Liver enzyme levels (alanie transaminase)	0	rs10517133	rs2954021			0	0.0272919	NS	NS	NS
Adiponectin levels	Liver enzyme levels (alkaline phosphatase)	0	rs10517133	rs2954021			0	0.0272919	NS	NS	NS
Adiponectin levels	Longevity	0	rs10517133	rs4721135		MAD1L1	0	0.0237037	NS	NS	NS
Adiponectin levels	Pancreatic cancer	0	rs10517133	rs7832232			0	0.0375813	NS	NS	NS
Adiponectin levels	Primary biliary cirrhosis	0	rs10517133	rs1372072			0	0.0440527	NS	NS	NS
Adiponectin levels	Response to antipsychotic treatment	0	rs10517133	rs17216786		CDH13	0	0.0375813	NS	NS	NS
AIDS progression	Alopecia areata	0	rs8321	rs9275572	ZNRD1		0	0.00448133	NS	NS	NS
AIDS progression	Asthma	0	rs8321	rs9500927	ZNRD1		0	<0.00448	NS	NS	NS
AIDS progression	Chronic lymphocytic leukemia	0	rs8321	rs9272535	ZNRD1	HLA-DQA1	0	<0.00448	NS	NS	NS
AIDS progression	Crohn's disease	0	rs477687	rs6651252	C5orf66		0	0.00448133	NS	NS	NS
AIDS progression	Crohn's disease	0	rs8321	rs9469220	ZNRD1		0	0.0124525	NS	NS	NS
AIDS progression	Hepatocellular carcinoma	0	rs8321	rs9275572	ZNRD1		0	0.00448133	NS	NS	NS
AIDS progression	HIV-1 control	0	rs8321	rs9264942	ZNRD1		0	<0.00448	GO:0002218	activation of innate immune response	0.0484869
AIDS progression	HIV-1 control	0	rs8321	rs9264942	ZNRD1		0	<0.00448	GO:0051607	defense response to virus	0.0450059
AIDS progression	HIV-1 control	0	rs8321	rs9264942	ZNRD1		0	<0.00448	GO:0002418	immune response to tumor cell	0.0352153
AIDS progression	HIV-1 control	0	rs8321	rs9264942	ZNRD1		0	<0.00448	GO:0002220	innate immune response activating cell surface receptor signaling pathway	0.0352153
AIDS progression	HIV-1 control	0	rs8321	rs9264942	ZNRD1		0	<0.00448	GO:0002758	innate immune response-activating signal transduction	0.0484869
AIDS progression	HIV-1 control	0	rs8321	rs9264942	ZNRD1		0	<0.00448	GO:0050687	negative regulation of defense response to virus	0.0406034
AIDS progression	HIV-1 control	0	rs8321	rs9264942	ZNRD1		0	<0.00448	GO:0050689	negative regulation of defense response to virus by host	0.0406034
AIDS progression	HIV-1 control	0	rs8321	rs9264942	ZNRD1		0	<0.00448	GO:0002698	negative regulation of immune effector process	0.0476284
AIDS progression	HIV-1 control	0	rs8321	rs9264942	ZNRD1		0	<0.00448	GO:0043901	negative regulation of multi-organism process	0.0406034
AIDS progression	HIV-1 control	0	rs8321	rs9264942	ZNRD1		0	<0.00448	GO:0002832	negative regulation of response to biotic stimulus	0.0406034
AIDS progression	HIV-1 control	0	rs8321	rs9264942	ZNRD1		0	<0.00448	GO:0050691	regulation of defense response to virus by host	0.045936
AIDS progression	HIV-1 control	0	rs8321	rs9264942	ZNRD1		0	<0.00448	GO:0002347	response to tumor cell	0.0410586
AIDS progression	HIV-1 control	0	rs8321	rs9264942	ZNRD1		0	<0.00448	GO:0002223	stimulatory C-type lectin receptor signaling pathway	0.0352153
AIDS progression	Immunoglobulin A	0	rs8321	rs9271366	ZNRD1		0	0.00857264	NS	NS	NS
AIDS progression	Inflammatory bowel disease	0	rs8321	rs9271366	ZNRD1		0	0.00857264	NS	NS	NS
AIDS progression	Multiple sclerosis	0	rs8321	rs9271366	ZNRD1		0	0.00857264	NS	NS	NS
AIDS progression	Nephropathy	0	rs8321	rs9275596	ZNRD1		0	0.0124525	NS	NS	NS
AIDS progression	Nodular sclerosis Hodgkin lymphoma	0	rs8321	rs9268528	ZNRD1		0	0.00857264	NS	NS	NS
AIDS progression	Nodular sclerosis Hodgkin lymphoma	0	rs8321	rs9268542	ZNRD1		0	<0.00448	NS	NS	NS
AIDS progression	Protein quantitative trait loci	0	rs8321	rs9461688	ZNRD1		0	<0.00448	GO:0051607	defense response to virus	0.0484869
AIDS progression	Protein quantitative trait loci	0	rs8321	rs9461688	ZNRD1		0	<0.00448	GO:0002418	immune response to tumor cell	0.0431093
AIDS progression	Protein quantitative trait loci	0	rs8321	rs9461688	ZNRD1		0	<0.00448	GO:0002220	innate immune response activating cell surface receptor signaling pathway	0.0431093
AIDS progression	Protein quantitative trait loci	0	rs8321	rs9461688	ZNRD1		0	<0.00448	GO:0050687	negative regulation of defense response to virus	0.0383498
AIDS progression	Protein quantitative trait loci	0	rs8321	rs9461688	ZNRD1		0	<0.00448	GO:0050689	negative regulation of defense response to virus by host	0.0383498
AIDS progression	Protein quantitative trait loci	0	rs8321	rs9461688	ZNRD1		0	<0.00448	GO:0002698	negative regulation of immune effector process	0.0468162
AIDS progression	Protein quantitative trait loci	0	rs8321	rs9461688	ZNRD1		0	<0.00448	GO:0043901	negative regulation of multi-organism process	0.0383498
AIDS progression	Protein quantitative trait loci	0	rs8321	rs9461688	ZNRD1		0	<0.00448	GO:0002832	negative regulation of response to biotic stimulus	0.0383498
AIDS progression	Protein quantitative trait loci	0	rs8321	rs9461688	ZNRD1		0	<0.00448	GO:0050691	regulation of defense response to virus by host	0.0415276
AIDS progression	Protein quantitative trait loci	0	rs8321	rs9461688	ZNRD1		0	<0.00448	GO:0002347	response to tumor cell	0.0468162
AIDS progression	Protein quantitative trait loci	0	rs8321	rs9461688	ZNRD1		0	<0.00448	GO:0002223	stimulatory C-type lectin receptor signaling pathway	0.0431093
AIDS progression	Rheumatoid arthritis	0	rs8321	rs9268853	ZNRD1		0	0.00857264	NS	NS	NS
AIDS progression	Rheumatoid arthritis	0	rs8321	rs9272219	ZNRD1		0	<0.00448	NS	NS	NS
AIDS progression	Schizophrenia	0	rs8321	rs9272219	ZNRD1		0	<0.00448	NS	NS	NS
AIDS progression	Type 1 diabetes	0	rs8321	rs9268645	ZNRD1	HLA-DRA	0	0.00448133	NS	NS	NS
AIDS progression	Type 1 diabetes	0	rs8321	rs9272346	ZNRD1	HLA-DQA1	0	0.00448133	NS	NS	NS
AIDS progression	Ulcerative colitis	0	rs8321	rs9268480	ZNRD1	BTNL2	0	<0.00448	NS	NS	NS
AIDS progression	Ulcerative colitis	0	rs8321	rs9268853	ZNRD1		0	0.00857264	NS	NS	NS
AIDS progression	Ulcerative colitis	0	rs8321	rs9268877	ZNRD1		0	0.0124525	NS	NS	NS
Alcoholism (heaviness of drinking)	Longevity	0	rs2827312	rs9664222			0	<0.00448	GO:0051258	protein polymerization	0.0431093
Alcoholism (heaviness of drinking)	Parkinson's disease	0	rs2827312	rs7617877		LINC00693	0	0.00448133	GO:0051258	protein polymerization	0.0394984
Alopecia areata	Asthma	0	rs9275572	rs9500927			0	<0.00448	NS	NS	NS
Alopecia areata	Crohn's disease	0	rs9275572	rs9469220			0.423	<0.00448	GO:0009405	pathogenesis	0.0286342
Alopecia areata	Crohn's disease	0	rs9275572	rs9469220			0.423	<0.00448	GO:0044403	symbiosis, encompassing mutualism through parasitism	0.0286342
Alzheimer's disease	AIDS progression	0	rs727153	rs8321		ZNRD1	0	<0.00448	GO:0048002	antigen processing and presentation of peptide antigen	0.0496082
Alzheimer's disease	Alopecia areata	0	rs727153	rs9275572			0	<0.00448	NS	NS	NS
Alzheimer's disease	Asthma	0	rs727153	rs9500927			0	0.0124525	GO:0002504	antigen processing and presentation of peptide or polysaccharide antigen via MHC class II	0.0320957
Alzheimer's disease	Chronic lymphocytic leukemia	0	rs727153	rs9272535		HLA-DQA1	0	0.0124525	GO:0002504	antigen processing and presentation of peptide or polysaccharide antigen via MHC class II	0.0371346
Alzheimer's disease	Crohn's disease	0	rs727153	rs9469220			0	<0.00448	NS	NS	NS
Alzheimer's disease	Hepatocellular carcinoma	0	rs727153	rs9275572			0	<0.00448	NS	NS	NS
Alzheimer's disease	Immunoglobulin A	0	rs727153	rs9271366			0	<0.00448	NS	NS	NS
Alzheimer's disease	Inflammatory bowel disease	0	rs727153	rs9271366			0	<0.00448	NS	NS	NS
Alzheimer's disease	Multiple sclerosis	0	rs727153	rs9271366			0	<0.00448	NS	NS	NS
Alzheimer's disease	Nephropathy	0	rs727153	rs9275596			0	<0.00448	NS	NS	NS
Alzheimer's disease	Nodular sclerosis Hodgkin lymphoma	0	rs727153	rs9268528			0	<0.00448	NS	NS	NS
Alzheimer's disease	Nodular sclerosis Hodgkin lymphoma	0	rs727153	rs9268542			0	<0.00448	NS	NS	NS
Alzheimer's disease	Platelet counts	0	rs727153	rs7550918			0	0.0408133	GO:0045580	regulation of T cell differentiation	0.0499575
Alzheimer's disease	Rheumatoid arthritis	0	rs727153	rs9268853			0	<0.00448	NS	NS	NS
Alzheimer's disease	Rheumatoid arthritis	0	rs727153	rs9272219			0	0.00857264	GO:0002504	antigen processing and presentation of peptide or polysaccharide antigen via MHC class II	0.0352153
Alzheimer's disease	Schizophrenia	0	rs727153	rs9272219			0	0.00857264	GO:0002504	antigen processing and presentation of peptide or polysaccharide antigen via MHC class II	0.0352153
Alzheimer's disease	Type 1 diabetes	0	rs727153	rs9268645		HLA-DRA	0	<0.00448	NS	NS	NS
Alzheimer's disease	Type 1 diabetes	0	rs727153	rs9272346		HLA-DQA1	0	<0.00448	NS	NS	NS
Alzheimer's disease	Ulcerative colitis	0	rs727153	rs9268480		BTNL2	0	<0.00448	NS	NS	NS
Alzheimer's disease	Ulcerative colitis	0	rs727153	rs9268853			0	<0.00448	NS	NS	NS
Alzheimer's disease	Ulcerative colitis	0	rs727153	rs9268877			0	<0.00448	NS	NS	NS
Amyotrophic lateral sclerosis	Anorexia nervosa	0	rs3825776	rs957788	LIPC	FAM155A	0	0.00448133	NS	NS	NS
Amyotrophic lateral sclerosis	Height	0	rs3825776	rs7178424	LIPC		0	0.0272919	NS	NS	NS
Amyotrophic lateral sclerosis	Insulin-like growth factors	0	rs3825776	rs4234798	LIPC	SORCS2	0	<0.00448	GO:0006352	transcription initiation	0.0450059
Amyotrophic lateral sclerosis	Moyamoya disease	0	rs3825776	rs6565681	LIPC	RNF213	0	0.0162608	NS	NS	NS
Amyotrophic lateral sclerosis	Proinsulin levels	0	rs3825776	rs4502156	LIPC		0	<0.00448	NS	NS	NS
Ankylosing spondylitis	Bipolar disorder	0	rs30187	rs3845817	ERAP1		0	0.00448133	GO:0019883	antigen processing and presentation of endogenous antigen	<0.01285
Ankylosing spondylitis	Bipolar disorder	0	rs30187	rs3845817	ERAP1		0	0.00448133	GO:0002483	antigen processing and presentation of endogenous peptide antigen	<0.01285
Ankylosing spondylitis	Bipolar disorder	0	rs30187	rs3845817	ERAP1		0	0.00448133	GO:0019885	antigen processing and presentation of endogenous peptide antigen via MHC class I	<0.01285
Ankylosing spondylitis	Bipolar disorder	0	rs30187	rs3845817	ERAP1		0	0.00448133	GO:0048002	antigen processing and presentation of peptide antigen	0.0352153
Ankylosing spondylitis	Bipolar disorder	0	rs30187	rs3845817	ERAP1		0	0.00448133	GO:0002474	antigen processing and presentation of peptide antigen via MHC class I	0.03449
Ankylosing spondylitis	Bipolar disorder	0	rs30187	rs3845817	ERAP1		0	0.00448133	GO:0008217	regulation of blood pressure	0.0299411
Ankylosing spondylitis	Height	0	rs30187	rs7846385	ERAP1		0	0.00448133	GO:0019883	antigen processing and presentation of endogenous antigen	0.022435
Ankylosing spondylitis	Height	0	rs30187	rs7846385	ERAP1		0	0.00448133	GO:0002483	antigen processing and presentation of endogenous peptide antigen	0.0128516
Ankylosing spondylitis	Height	0	rs30187	rs7846385	ERAP1		0	0.00448133	GO:0019885	antigen processing and presentation of endogenous peptide antigen via MHC class I	0.0128516
Ankylosing spondylitis	Height	0	rs30187	rs7846385	ERAP1		0	0.00448133	GO:0048002	antigen processing and presentation of peptide antigen	0.03449
Ankylosing spondylitis	Height	0	rs30187	rs7846385	ERAP1		0	0.00448133	GO:0002474	antigen processing and presentation of peptide antigen via MHC class I	0.0338033
Ankylosing spondylitis	Height	0	rs30187	rs7846385	ERAP1		0	0.00448133	GO:0008217	regulation of blood pressure	0.0329833
Anorexia nervosa	Alopecia areata	0	rs830998	rs9275572	LRP2		0	0.0408133	NS	NS	NS
Anorexia nervosa	Crohn's disease	0	rs830998	rs9469220	LRP2		0	0.0307873	NS	NS	NS
Anorexia nervosa	Height	0	rs4479806	rs7178424			0	0.0342469	NS	NS	NS
Anorexia nervosa	Hepatocellular carcinoma	0	rs830998	rs9275572	LRP2		0	0.0408133	NS	NS	NS
Anorexia nervosa	Immunoglobulin A	0	rs830998	rs9271366	LRP2		0	0.0272919	NS	NS	NS
Anorexia nervosa	Inflammatory bowel disease	0	rs830998	rs9271366	LRP2		0	0.0272919	NS	NS	NS
Anorexia nervosa	Multiple sclerosis	0	rs830998	rs9271366	LRP2		0	0.0272919	NS	NS	NS
Anorexia nervosa	Nephropathy	0	rs830998	rs9275596	LRP2		0	0.0375813	NS	NS	NS
Anorexia nervosa	Nodular sclerosis Hodgkin lymphoma	0	rs830998	rs9268528	LRP2		0	0.0307873	NS	NS	NS
Anorexia nervosa	Nodular sclerosis Hodgkin lymphoma	0	rs830998	rs9268542	LRP2		0	0.0408133	NS	NS	NS
Anorexia nervosa	Rheumatoid arthritis	0	rs830998	rs9268853	LRP2		0	0.019997	NS	NS	NS
Anorexia nervosa	Systemic lupus erythematosus	0	rs17725255	rs9888739		ITGAM	0	<0.00448	GO:0007066	female meiosis sister chromatid cohesion	0.0128516
Anorexia nervosa	Systemic lupus erythematosus	0	rs17725255	rs9888739		ITGAM	0	<0.00448	GO:0051177	meiotic sister chromatid cohesion	0.0128516
Anorexia nervosa	Type 1 diabetes	0	rs830998	rs9268645	LRP2	HLA-DRA	0	0.0375813	NS	NS	NS
Anorexia nervosa	Type 1 diabetes	0	rs830998	rs9272346	LRP2	HLA-DQA1	0	<0.00448	NS	NS	NS
Anorexia nervosa	Ulcerative colitis	0	rs830998	rs9268480	LRP2	BTNL2	0	0.0124525	NS	NS	NS
Anorexia nervosa	Ulcerative colitis	0	rs830998	rs9268853	LRP2		0	0.019997	NS	NS	NS
Anorexia nervosa	Ulcerative colitis	0	rs830998	rs9268877	LRP2		0	0.0342469	NS	NS	NS
Anticoagulant levels	Graves' disease	0	rs1413885	rs2273017	DNAJC6	C6orf10	0	0.0272919	NS	NS	NS
Anticoagulant levels	Hypothyroidism	0	rs1413885	rs3129720	DNAJC6		0	0.019997	NS	NS	NS
Anticoagulant levels	Type 1 diabetes	0	rs1413885	rs9272346	DNAJC6	HLA-DQA1	0	0.019997	NS	NS	NS
Anti-cyclic Citrullinated Peptide Antibody	AIDS progression	0	rs1980493	rs8321	BTNL2	ZNRD1	0	<0.00448	NS	NS	NS
Anti-cyclic Citrullinated Peptide Antibody	Alopecia areata	0	rs1980493	rs9275572	BTNL2		0	<0.00448	NS	NS	NS
Anti-cyclic Citrullinated Peptide Antibody	Alzheimer's disease	0	rs1980493	rs727153	BTNL2		0	0.0124525	GO:0002504	antigen processing and presentation of peptide or polysaccharide antigen via MHC class II	0.0383498
Anti-cyclic Citrullinated Peptide Antibody	Asthma	0	rs1980493	rs3117098	BTNL2	HCG23	0.076	<0.00448	NS	NS	NS
Anti-cyclic Citrullinated Peptide Antibody	Asthma	0	rs1980493	rs3129943	BTNL2	C6orf10	0.322	<0.00448	GO:0002504	antigen processing and presentation of peptide or polysaccharide antigen via MHC class II	0.0496082
Anti-cyclic Citrullinated Peptide Antibody	Asthma	0	rs1980493	rs9500927	BTNL2		0	<0.00448	NS	NS	NS
Anti-cyclic Citrullinated Peptide Antibody	Bone mineral density (spine)	0	rs1980493	rs3130340	BTNL2		0.385	0.00448133	NS	NS	NS
Anti-cyclic Citrullinated Peptide Antibody	Celiac disease	0	rs1980493	rs2187668	BTNL2	HLA-DQA1	0	<0.00448	NS	NS	NS
Anti-cyclic Citrullinated Peptide Antibody	Chronic lymphocytic leukemia	0	rs1980493	rs9272535	BTNL2	HLA-DQA1	0	<0.00448	NS	NS	NS
Anti-cyclic Citrullinated Peptide Antibody	Crohn's disease	0	rs1980493	rs9469220	BTNL2		0	<0.00448	NS	NS	NS
Anti-cyclic Citrullinated Peptide Antibody	Dengue shock syndrome	0	rs1980493	rs3132468	BTNL2	MICB	0	<0.00448	NS	NS	NS
Anti-cyclic Citrullinated Peptide Antibody	Echocardiographic traits	0	rs1980493	rs4920799	BTNL2		0	<0.00448	NS	NS	NS
Anti-cyclic Citrullinated Peptide Antibody	Follicular lymphoma	0	rs1980493	rs2647012	BTNL2		0	<0.00448	NS	NS	NS
Anti-cyclic Citrullinated Peptide Antibody	Graves' disease	0	rs1980493	rs2273017	BTNL2	C6orf10	0.103	<0.00448	NS	NS	NS
Anti-cyclic Citrullinated Peptide Antibody	Graves' disease	0	rs1980493	rs6457617	BTNL2		0	<0.00448	NS	NS	NS
Anti-cyclic Citrullinated Peptide Antibody	Hematological parameters	0	rs1980493	rs2227139	BTNL2		0.176	<0.00448	NS	NS	NS
Anti-cyclic Citrullinated Peptide Antibody	Hepatitis B	0	rs1980493	rs2856718	BTNL2		0	<0.00448	NS	NS	NS
Anti-cyclic Citrullinated Peptide Antibody	Hepatitis B vaccine response	0	rs1980493	rs3135363	BTNL2		0.547	<0.00448	NS	NS	NS
Anti-cyclic Citrullinated Peptide Antibody	Hepatocellular carcinoma	0	rs1980493	rs9275572	BTNL2		0	<0.00448	NS	NS	NS
Anti-cyclic Citrullinated Peptide Antibody	Hodgkin's lymphoma	0	rs1980493	rs2395185	BTNL2		0.087	<0.00448	NS	NS	NS
Anti-cyclic Citrullinated Peptide Antibody	Hodgkin's lymphoma	0	rs1980493	rs6903608	BTNL2		0.073	<0.00448	NS	NS	NS
Anti-cyclic Citrullinated Peptide Antibody	Hypothyroidism	0	rs1980493	rs3129720	BTNL2		0	<0.00448	NS	NS	NS
Anti-cyclic Citrullinated Peptide Antibody	Immunoglobulin A	0	rs1980493	rs2187668	BTNL2	HLA-DQA1	0	<0.00448	NS	NS	NS
Anti-cyclic Citrullinated Peptide Antibody	Immunoglobulin A	0	rs1980493	rs9271366	BTNL2		0	<0.00448	NS	NS	NS
Anti-cyclic Citrullinated Peptide Antibody	Inflammatory bowel disease	0	rs1980493	rs9271366	BTNL2		0	<0.00448	NS	NS	NS
Anti-cyclic Citrullinated Peptide Antibody	LDL cholesterol	0	rs1980493	rs4844614	BTNL2	CR1L	0	<0.00448	NS	NS	NS
Anti-cyclic Citrullinated Peptide Antibody	Lumiracoxib-related liver injury	0	rs1980493	rs3129900	BTNL2	C6orf10	0.048	<0.00448	NS	NS	NS
Anti-cyclic Citrullinated Peptide Antibody	Lung adenocarcinoma	0	rs1980493	rs3117582	BTNL2	APOM	0	<0.00448	NS	NS	NS
Anti-cyclic Citrullinated Peptide Antibody	Lung adenocarcinoma	0	rs1980493	rs4324798	BTNL2		0	0.00857264	NS	NS	NS
Anti-cyclic Citrullinated Peptide Antibody	Lung cancer	0	rs1980493	rs3117582	BTNL2	APOM	0	<0.00448	NS	NS	NS
Anti-cyclic Citrullinated Peptide Antibody	Menarche (age at onset)	0	rs1980493	rs2090409	BTNL2		0	0.0342469	NS	NS	NS
Anti-cyclic Citrullinated Peptide Antibody	Metabolic syndrome	0	rs1980493	rs3099844	BTNL2		0	<0.00448	NS	NS	NS
Anti-cyclic Citrullinated Peptide Antibody	Multiple sclerosis	0	rs1980493	rs2040406	BTNL2		0	<0.00448	GO:0002504	antigen processing and presentation of peptide or polysaccharide antigen via MHC class II	0.0425742
Anti-cyclic Citrullinated Peptide Antibody	Multiple sclerosis	0	rs1980493	rs2293152	BTNL2	STAT3	0	<0.00448	NS	NS	NS
Anti-cyclic Citrullinated Peptide Antibody	Multiple sclerosis	0	rs1980493	rs3129889	BTNL2		0.048	<0.00448	NS	NS	NS
Anti-cyclic Citrullinated Peptide Antibody	Multiple sclerosis	0	rs1980493	rs3129934	BTNL2	C6orf10	0.048	<0.00448	NS	NS	NS
Anti-cyclic Citrullinated Peptide Antibody	Multiple sclerosis	0	rs1980493	rs3135338	BTNL2		0.093	<0.00448	NS	NS	NS
Anti-cyclic Citrullinated Peptide Antibody	Multiple sclerosis	0	rs1980493	rs3135388	BTNL2	HLA-DRA	0.048	<0.00448	NS	NS	NS
Anti-cyclic Citrullinated Peptide Antibody	Multiple sclerosis	0	rs1980493	rs9271366	BTNL2		0	<0.00448	NS	NS	NS
Anti-cyclic Citrullinated Peptide Antibody	Neonatal lupus	0	rs1980493	rs3099844	BTNL2		0	<0.00448	NS	NS	NS
Anti-cyclic Citrullinated Peptide Antibody	Nephropathy	0	rs1980493	rs3115573	BTNL2		0.031	0.00448133	NS	NS	NS
Anti-cyclic Citrullinated Peptide Antibody	Nephropathy	0	rs1980493	rs9275596	BTNL2		0	<0.00448	NS	NS	NS
Anti-cyclic Citrullinated Peptide Antibody	Nephropathy (idiopathic membranous)	0	rs1980493	rs2187668	BTNL2	HLA-DQA1	0	<0.00448	NS	NS	NS
Anti-cyclic Citrullinated Peptide Antibody	Nodular sclerosis Hodgkin lymphoma	0	rs1980493	rs6903608	BTNL2		0.073	<0.00448	NS	NS	NS
Anti-cyclic Citrullinated Peptide Antibody	Nodular sclerosis Hodgkin lymphoma	0	rs1980493	rs9268528	BTNL2		0.073	<0.00448	NS	NS	NS
Anti-cyclic Citrullinated Peptide Antibody	Nodular sclerosis Hodgkin lymphoma	0	rs1980493	rs9268542	BTNL2		0.073	<0.00448	NS	NS	NS
Anti-cyclic Citrullinated Peptide Antibody	Parkinson's disease	0	rs1980493	rs3129882	BTNL2	HLA-DRA	0.119	<0.00448	NS	NS	NS
Anti-cyclic Citrullinated Peptide Antibody	Phospholipid levels (plasma)	0	rs1980493	rs3117181	BTNL2	TNXB	0	<0.00448	NS	NS	NS
Anti-cyclic Citrullinated Peptide Antibody	Primary biliary cirrhosis	0	rs1980493	rs3135363	BTNL2		0.547	<0.00448	NS	NS	NS
Anti-cyclic Citrullinated Peptide Antibody	Psoriasis	0	rs1980493	rs3134792	BTNL2		0	<0.00448	NS	NS	NS
Anti-cyclic Citrullinated Peptide Antibody	Pulmonary function	0	rs1980493	rs2855812	BTNL2	MICB	0	<0.00448	NS	NS	NS
Anti-cyclic Citrullinated Peptide Antibody	Pulmonary function	0	rs1980493	rs2857595	BTNL2		0	<0.00448	NS	NS	NS
Anti-cyclic Citrullinated Peptide Antibody	Rheumatoid arthritis	0	rs1980493	rs615672	BTNL2		0	<0.00448	NS	NS	NS
Anti-cyclic Citrullinated Peptide Antibody	Rheumatoid arthritis	0	rs1980493	rs6457617	BTNL2		0	<0.00448	NS	NS	NS
Anti-cyclic Citrullinated Peptide Antibody	Rheumatoid arthritis	0	rs1980493	rs6457620	BTNL2		0	<0.00448	NS	NS	NS
Anti-cyclic Citrullinated Peptide Antibody	Rheumatoid arthritis	0	rs1980493	rs9268853	BTNL2		0.083	<0.00448	NS	NS	NS
Anti-cyclic Citrullinated Peptide Antibody	Rheumatoid arthritis	0	rs1980493	rs9272219	BTNL2		0	<0.00448	GO:0002504	antigen processing and presentation of peptide or polysaccharide antigen via MHC class II	0.0472331
Anti-cyclic Citrullinated Peptide Antibody	Schizophrenia	0	rs1980493	rs3131296	BTNL2	NOTCH4	0.728	<0.00448	GO:0002504	antigen processing and presentation of peptide or polysaccharide antigen via MHC class II	0.045936
Anti-cyclic Citrullinated Peptide Antibody	Schizophrenia	0	rs1980493	rs9272219	BTNL2		0	<0.00448	GO:0002504	antigen processing and presentation of peptide or polysaccharide antigen via MHC class II	0.0472331
Anti-cyclic Citrullinated Peptide Antibody	Stevens-Johnson syndrome and toxic epidermal necrolysis (SJS-TEN)	0	rs1980493	rs2734583	BTNL2	SNORD117	0	<0.00448	NS	NS	NS
Anti-cyclic Citrullinated Peptide Antibody	Stevens-Johnson syndrome and toxic epidermal necrolysis (SJS-TEN)	0	rs1980493	rs2844665	BTNL2		0	<0.00448	NS	NS	NS
Anti-cyclic Citrullinated Peptide Antibody	Systemic lupus erythematosus	0	rs1980493	rs2187668	BTNL2	HLA-DQA1	0	<0.00448	NS	NS	NS
Anti-cyclic Citrullinated Peptide Antibody	Systemic lupus erythematosus	0	rs1980493	rs2647012	BTNL2		0	<0.00448	NS	NS	NS
Anti-cyclic Citrullinated Peptide Antibody	Systemic lupus erythematosus	0	rs1980493	rs3131379	BTNL2	MSH5	0	<0.00448	GO:0002504	antigen processing and presentation of peptide or polysaccharide antigen via MHC class II	0.0454666
Anti-cyclic Citrullinated Peptide Antibody	Systemic sclerosis	0	rs1980493	rs3129763	BTNL2		0	0.00448133	GO:0002504	antigen processing and presentation of peptide or polysaccharide antigen via MHC class II	0.0496082
Anti-cyclic Citrullinated Peptide Antibody	Systemic sclerosis	0	rs1980493	rs3129882	BTNL2	HLA-DRA	0.119	<0.00448	NS	NS	NS
Anti-cyclic Citrullinated Peptide Antibody	Systemic sclerosis	0	rs1980493	rs6457617	BTNL2		0	<0.00448	NS	NS	NS
Anti-cyclic Citrullinated Peptide Antibody	Type 1 diabetes	0	rs1980493	rs9268645	BTNL2	HLA-DRA	0.076	<0.00448	NS	NS	NS
Anti-cyclic Citrullinated Peptide Antibody	Type 1 diabetes	0	rs1980493	rs9272346	BTNL2	HLA-DQA1	0	<0.00448	NS	NS	NS
Anti-cyclic Citrullinated Peptide Antibody	Type 1 diabetes autoantibodies	0	rs1980493	rs7171171	BTNL2		0	0.0162608	NS	NS	NS
Anti-cyclic Citrullinated Peptide Antibody	Ulcerative colitis	0	rs1980493	rs2395185	BTNL2		0.087	<0.00448	NS	NS	NS
Anti-cyclic Citrullinated Peptide Antibody	Ulcerative colitis	0	rs1980493	rs9268480	BTNL2	BTNL2	0.058	<0.00448	NS	NS	NS
Anti-cyclic Citrullinated Peptide Antibody	Ulcerative colitis	0	rs1980493	rs9268853	BTNL2		0.083	<0.00448	NS	NS	NS
Anti-cyclic Citrullinated Peptide Antibody	Ulcerative colitis	0	rs1980493	rs9268877	BTNL2		0.11	<0.00448	NS	NS	NS
Anti-cyclic Citrullinated Peptide Antibody	Urinary metabolites	0	rs1980493	rs4921914	BTNL2		0	<0.00448	NS	NS	NS
Anti-cyclic Citrullinated Peptide Antibody	Vitiligo	0	rs1980493	rs3806156	BTNL2	BTNL2	0.073	<0.00448	NS	NS	NS
Anti-cyclic Citrullinated Peptide Antibody	Waist-hip ratio	0	rs1980493	rs2076529	BTNL2	BTNL2	0.097	<0.00448	NS	NS	NS
Asthma	AIDS progression	0	rs3117098	rs8321	HCG23	ZNRD1	0	0.00857264	NS	NS	NS
Asthma	AIDS progression	0	rs3129943	rs8321	C6orf10	ZNRD1	0	0.00448133	NS	NS	NS
Asthma	AIDS progression	0	rs404860	rs8321	NOTCH4	ZNRD1	0	<0.00448	GO:0002218	activation of innate immune response	0.0450059
Asthma	AIDS progression	0	rs404860	rs8321	NOTCH4	ZNRD1	0	<0.00448	GO:0051607	defense response to virus	0.0415276
Asthma	AIDS progression	0	rs404860	rs8321	NOTCH4	ZNRD1	0	<0.00448	GO:0002418	immune response to tumor cell	0.0352153
Asthma	AIDS progression	0	rs404860	rs8321	NOTCH4	ZNRD1	0	<0.00448	GO:0002220	innate immune response activating cell surface receptor signaling pathway	0.0352153
Asthma	AIDS progression	0	rs404860	rs8321	NOTCH4	ZNRD1	0	<0.00448	GO:0002758	innate immune response-activating signal transduction	0.0450059
Asthma	AIDS progression	0	rs404860	rs8321	NOTCH4	ZNRD1	0	<0.00448	GO:0050687	negative regulation of defense response to virus	0.0358853
Asthma	AIDS progression	0	rs404860	rs8321	NOTCH4	ZNRD1	0	<0.00448	GO:0050689	negative regulation of defense response to virus by host	0.0358853
Asthma	AIDS progression	0	rs404860	rs8321	NOTCH4	ZNRD1	0	<0.00448	GO:0002698	negative regulation of immune effector process	0.0476284
Asthma	AIDS progression	0	rs404860	rs8321	NOTCH4	ZNRD1	0	<0.00448	GO:0043901	negative regulation of multi-organism process	0.0358853
Asthma	AIDS progression	0	rs404860	rs8321	NOTCH4	ZNRD1	0	<0.00448	GO:0002832	negative regulation of response to biotic stimulus	0.0358853
Asthma	AIDS progression	0	rs404860	rs8321	NOTCH4	ZNRD1	0	<0.00448	GO:0050691	regulation of defense response to virus by host	0.0394984
Asthma	AIDS progression	0	rs404860	rs8321	NOTCH4	ZNRD1	0	<0.00448	GO:0032526	response to retinoic acid	0.0484869
Asthma	AIDS progression	0	rs404860	rs8321	NOTCH4	ZNRD1	0	<0.00448	GO:0002347	response to tumor cell	0.0394984
Asthma	AIDS progression	0	rs404860	rs8321	NOTCH4	ZNRD1	0	<0.00448	GO:0033189	response to vitamin A	0.0484869
Asthma	AIDS progression	0	rs404860	rs8321	NOTCH4	ZNRD1	0	<0.00448	GO:0002223	stimulatory C-type lectin receptor signaling pathway	0.0352153
Asthma	Alopecia areata	0	rs3117098	rs9275572	HCG23		0	<0.00448	GO:0009405	pathogenesis	0.0286342
Asthma	Alopecia areata	0	rs3117098	rs9275572	HCG23		0	<0.00448	GO:0044403	symbiosis, encompassing mutualism through parasitism	0.0286342
Asthma	Alopecia areata	0	rs3129943	rs9275572	C6orf10		0	<0.00448	NS	NS	NS
Asthma	Alzheimer's disease	0	rs3117098	rs727153	HCG23		0	<0.00448	NS	NS	NS
Asthma	Alzheimer's disease	0	rs3129943	rs727153	C6orf10		0	0.0162608	GO:0002504	antigen processing and presentation of peptide or polysaccharide antigen via MHC class II	0.0371346
Asthma	Anorexia nervosa	0	rs3117098	rs830998	HCG23	LRP2	0	0.0307873	NS	NS	NS
Asthma	Bipolar disorder	0	rs404860	rs4739466	NOTCH4		0	<0.00448	GO:0002218	activation of innate immune response	0.0440586
Asthma	Bipolar disorder	0	rs404860	rs4739466	NOTCH4		0	<0.00448	GO:0051607	defense response to virus	0.0394984
Asthma	Bipolar disorder	0	rs404860	rs4739466	NOTCH4		0	<0.00448	GO:0046629	gamma-delta T cell activation	0.0484869
Asthma	Bipolar disorder	0	rs404860	rs4739466	NOTCH4		0	<0.00448	GO:0002418	immune response to tumor cell	0.0320957
Asthma	Bipolar disorder	0	rs404860	rs4739466	NOTCH4		0	<0.00448	GO:0002220	innate immune response activating cell surface receptor signaling pathway	0.0320957
Asthma	Bipolar disorder	0	rs404860	rs4739466	NOTCH4		0	<0.00448	GO:0002758	innate immune response-activating signal transduction	0.0440586
Asthma	Bipolar disorder	0	rs404860	rs4739466	NOTCH4		0	<0.00448	GO:0031348	negative regulation of defense response	0.0480563
Asthma	Bipolar disorder	0	rs404860	rs4739466	NOTCH4		0	<0.00448	GO:0050687	negative regulation of defense response to virus	0.0352153
Asthma	Bipolar disorder	0	rs404860	rs4739466	NOTCH4		0	<0.00448	GO:0050689	negative regulation of defense response to virus by host	0.0352153
Asthma	Bipolar disorder	0	rs404860	rs4739466	NOTCH4		0	<0.00448	GO:0002698	negative regulation of immune effector process	0.0425742
Asthma	Bipolar disorder	0	rs404860	rs4739466	NOTCH4		0	<0.00448	GO:0043901	negative regulation of multi-organism process	0.0352153
Asthma	Bipolar disorder	0	rs404860	rs4739466	NOTCH4		0	<0.00448	GO:0002832	negative regulation of response to biotic stimulus	0.0352153
Asthma	Bipolar disorder	0	rs404860	rs4739466	NOTCH4		0	<0.00448	GO:0050691	regulation of defense response to virus by host	0.0377292
Asthma	Bipolar disorder	0	rs404860	rs4739466	NOTCH4		0	<0.00448	GO:0032526	response to retinoic acid	0.045936
Asthma	Bipolar disorder	0	rs404860	rs4739466	NOTCH4		0	<0.00448	GO:0002347	response to tumor cell	0.0352153
Asthma	Bipolar disorder	0	rs404860	rs4739466	NOTCH4		0	<0.00448	GO:0033273	response to vitamin	0.0476284
Asthma	Bipolar disorder	0	rs404860	rs4739466	NOTCH4		0	<0.00448	GO:0033189	response to vitamin A	0.045936
Asthma	Bipolar disorder	0	rs404860	rs4739466	NOTCH4		0	<0.00448	GO:0002223	stimulatory C-type lectin receptor signaling pathway	0.0320957
Asthma	Bone mineral density (spine)	0	rs3117098	rs3130340	HCG23		0.157	0.00448133	NS	NS	NS
Asthma	Chronic lymphocytic leukemia	0	rs3117098	rs9272535	HCG23	HLA-DQA1	0	<0.00448	NS	NS	NS
Asthma	Chronic lymphocytic leukemia	0	rs3129943	rs9272535	C6orf10	HLA-DQA1	0	<0.00448	GO:0002504	antigen processing and presentation of peptide or polysaccharide antigen via MHC class II	0.0476284
Asthma	Cognitive test performance	0	rs3117098	rs7782376	HCG23		0	0.0342469	NS	NS	NS
Asthma	Crohn's disease	0	rs3117098	rs9469220	HCG23		0	<0.00448	GO:0009405	pathogenesis	0.0338033
Asthma	Crohn's disease	0	rs3117098	rs9469220	HCG23		0	<0.00448	GO:0044403	symbiosis, encompassing mutualism through parasitism	0.0338033
Asthma	Crohn's disease	0	rs3129943	rs9469220	C6orf10		0	<0.00448	NS	NS	NS
Asthma	Dengue shock syndrome	0	rs3117098	rs3132468	HCG23	MICB	0	<0.00448	GO:0009405	pathogenesis	0.0365315
Asthma	Dengue shock syndrome	0	rs3117098	rs3132468	HCG23	MICB	0	<0.00448	GO:0044403	symbiosis, encompassing mutualism through parasitism	0.0365315
Asthma	Dengue shock syndrome	0	rs3129943	rs3132468	C6orf10	MICB	0	<0.00448	NS	NS	NS
Asthma	Echocardiographic traits	0	rs3117098	rs4920799	HCG23		0	<0.00448	GO:0009405	pathogenesis	0.03449
Asthma	Echocardiographic traits	0	rs3117098	rs4920799	HCG23		0	<0.00448	GO:0044403	symbiosis, encompassing mutualism through parasitism	0.03449
Asthma	Echocardiographic traits	0	rs3129943	rs4920799	C6orf10		0	<0.00448	NS	NS	NS
Asthma	Graves' disease	0	rs3117098	rs6457617	HCG23		0	<0.00448	GO:0009405	pathogenesis	0.0338033
Asthma	Graves' disease	0	rs3117098	rs6457617	HCG23		0	<0.00448	GO:0044403	symbiosis, encompassing mutualism through parasitism	0.0338033
Asthma	Graves' disease	0	rs3129943	rs6457617	C6orf10		0	<0.00448	NS	NS	NS
Asthma	Height	0	rs3117098	rs3825199	HCG23		0	0.019997	NS	NS	NS
Asthma	Hepatitis B vaccine response	0	rs3117098	rs3135363	HCG23		0.002	<0.00448	NS	NS	NS
Asthma	Hepatitis B vaccine response	0	rs3129943	rs3135363	C6orf10		0.155	<0.00448	NS	NS	NS
Asthma	Hepatocellular carcinoma	0	rs3117098	rs9275572	HCG23		0	<0.00448	GO:0009405	pathogenesis	0.0286342
Asthma	Hepatocellular carcinoma	0	rs3117098	rs9275572	HCG23		0	<0.00448	GO:0044403	symbiosis, encompassing mutualism through parasitism	0.0286342
Asthma	Hepatocellular carcinoma	0	rs3129943	rs9275572	C6orf10		0	<0.00448	NS	NS	NS
Asthma	HIV-1 control	0	rs3117098	rs3815087	HCG23	PSORS1C1	0	<0.00448	NS	NS	NS
Asthma	HIV-1 control	0	rs404860	rs9264942	NOTCH4		0	<0.00448	GO:0002218	activation of innate immune response	0.0394984
Asthma	HIV-1 control	0	rs404860	rs9264942	NOTCH4		0	<0.00448	GO:0051607	defense response to virus	0.0358853
Asthma	HIV-1 control	0	rs404860	rs9264942	NOTCH4		0	<0.00448	GO:0046629	gamma-delta T cell activation	0.0488543
Asthma	HIV-1 control	0	rs404860	rs9264942	NOTCH4		0	<0.00448	GO:0002418	immune response to tumor cell	0.0311568
Asthma	HIV-1 control	0	rs404860	rs9264942	NOTCH4		0	<0.00448	GO:0002220	innate immune response activating cell surface receptor signaling pathway	0.0311568
Asthma	HIV-1 control	0	rs404860	rs9264942	NOTCH4		0	<0.00448	GO:0002758	innate immune response-activating signal transduction	0.0394984
Asthma	HIV-1 control	0	rs404860	rs9264942	NOTCH4		0	<0.00448	GO:0031348	negative regulation of defense response	0.0472331
Asthma	HIV-1 control	0	rs404860	rs9264942	NOTCH4		0	<0.00448	GO:0050687	negative regulation of defense response to virus	0.0338033
Asthma	HIV-1 control	0	rs404860	rs9264942	NOTCH4		0	<0.00448	GO:0050689	negative regulation of defense response to virus by host	0.0338033
Asthma	HIV-1 control	0	rs404860	rs9264942	NOTCH4		0	<0.00448	GO:0002698	negative regulation of immune effector process	0.0365315
Asthma	HIV-1 control	0	rs404860	rs9264942	NOTCH4		0	<0.00448	GO:0043901	negative regulation of multi-organism process	0.0338033
Asthma	HIV-1 control	0	rs404860	rs9264942	NOTCH4		0	<0.00448	GO:0002832	negative regulation of response to biotic stimulus	0.0338033
Asthma	HIV-1 control	0	rs404860	rs9264942	NOTCH4		0	<0.00448	GO:0045089	positive regulation of innate immune response	0.0496082
Asthma	HIV-1 control	0	rs404860	rs9264942	NOTCH4		0	<0.00448	GO:0050688	regulation of defense response to virus	0.0464028
Asthma	HIV-1 control	0	rs404860	rs9264942	NOTCH4		0	<0.00448	GO:0050691	regulation of defense response to virus by host	0.0352153
Asthma	HIV-1 control	0	rs404860	rs9264942	NOTCH4		0	<0.00448	GO:0043900	regulation of multi-organism process	0.0499575
Asthma	HIV-1 control	0	rs404860	rs9264942	NOTCH4		0	<0.00448	GO:0032526	response to retinoic acid	0.0410586
Asthma	HIV-1 control	0	rs404860	rs9264942	NOTCH4		0	<0.00448	GO:0002347	response to tumor cell	0.0365315
Asthma	HIV-1 control	0	rs404860	rs9264942	NOTCH4		0	<0.00448	GO:0033273	response to vitamin	0.0440586
Asthma	HIV-1 control	0	rs404860	rs9264942	NOTCH4		0	<0.00448	GO:0033189	response to vitamin A	0.0410586
Asthma	HIV-1 control	0	rs404860	rs9264942	NOTCH4		0	<0.00448	GO:0002223	stimulatory C-type lectin receptor signaling pathway	0.0311568
Asthma	Hodgkin's lymphoma	0	rs3117098	rs6903608	HCG23		0.798	<0.00448	GO:0009405	pathogenesis	0.03449
Asthma	Hodgkin's lymphoma	0	rs3117098	rs6903608	HCG23		0.798	<0.00448	GO:0044403	symbiosis, encompassing mutualism through parasitism	0.03449
Asthma	Hodgkin's lymphoma	0	rs3129943	rs6903608	C6orf10		0.099	<0.00448	NS	NS	NS
Asthma	Hypothyroidism	0	rs3117098	rs3129720	HCG23		0	<0.00448	GO:0009405	pathogenesis	0.0338033
Asthma	Hypothyroidism	0	rs3117098	rs3129720	HCG23		0	<0.00448	GO:0044403	symbiosis, encompassing mutualism through parasitism	0.0338033
Asthma	Immunoglobulin A	0	rs3117098	rs9271366	HCG23		0	<0.00448	GO:0009405	pathogenesis	0.0320957
Asthma	Immunoglobulin A	0	rs3117098	rs9271366	HCG23		0	<0.00448	GO:0044403	symbiosis, encompassing mutualism through parasitism	0.0320957
Asthma	Immunoglobulin A	0	rs3129943	rs9271366	C6orf10		0	<0.00448	NS	NS	NS
Asthma	Inflammatory bowel disease	0	rs3117098	rs9271366	HCG23		0	<0.00448	GO:0009405	pathogenesis	0.0320957
Asthma	Inflammatory bowel disease	0	rs3117098	rs9271366	HCG23		0	<0.00448	GO:0044403	symbiosis, encompassing mutualism through parasitism	0.0320957
Asthma	Inflammatory bowel disease	0	rs3129943	rs9271366	C6orf10		0	<0.00448	NS	NS	NS
Asthma	LDL cholesterol	0	rs3117098	rs4844614	HCG23	CR1L	0	<0.00448	NS	NS	NS
Asthma	LDL cholesterol	0	rs3129943	rs4844614	C6orf10	CR1L	0	<0.00448	GO:0002504	antigen processing and presentation of peptide or polysaccharide antigen via MHC class II	0.0480563
Asthma	Lumiracoxib-related liver injury	0	rs3117098	rs3129900	HCG23	C6orf10	0.492	<0.00448	GO:0009405	pathogenesis	0.0338033
Asthma	Lumiracoxib-related liver injury	0	rs3117098	rs3129900	HCG23	C6orf10	0.492	<0.00448	GO:0044403	symbiosis, encompassing mutualism through parasitism	0.0338033
Asthma	Lung adenocarcinoma	0	rs3117098	rs3117582	HCG23	APOM	0	<0.00448	NS	NS	NS
Asthma	Lung adenocarcinoma	0	rs3117098	rs4324798	HCG23		0	<0.00448	NS	NS	NS
Asthma	Lung adenocarcinoma	0	rs3129943	rs4324798	C6orf10		0	<0.00448	NS	NS	NS
Asthma	Lung cancer	0	rs3117098	rs3117582	HCG23	APOM	0	<0.00448	NS	NS	NS
Asthma	Multiple sclerosis	0	rs3117098	rs3129889	HCG23		0.56	<0.00448	GO:0009405	pathogenesis	0.0320957
Asthma	Multiple sclerosis	0	rs3117098	rs3129889	HCG23		0.56	<0.00448	GO:0044403	symbiosis, encompassing mutualism through parasitism	0.0320957
Asthma	Multiple sclerosis	0	rs3117098	rs3129934	HCG23	C6orf10	0.492	<0.00448	GO:0009405	pathogenesis	0.0320957
Asthma	Multiple sclerosis	0	rs3117098	rs3129934	HCG23	C6orf10	0.492	<0.00448	GO:0044403	symbiosis, encompassing mutualism through parasitism	0.0320957
Asthma	Multiple sclerosis	0	rs3117098	rs3135338	HCG23		0.22	<0.00448	GO:0009405	pathogenesis	0.0338033
Asthma	Multiple sclerosis	0	rs3117098	rs3135338	HCG23		0.22	<0.00448	GO:0044403	symbiosis, encompassing mutualism through parasitism	0.0338033
Asthma	Multiple sclerosis	0	rs3117098	rs3135388	HCG23	HLA-DRA	0.56	<0.00448	GO:0009405	pathogenesis	0.0352153
Asthma	Multiple sclerosis	0	rs3117098	rs3135388	HCG23	HLA-DRA	0.56	<0.00448	GO:0044403	symbiosis, encompassing mutualism through parasitism	0.0352153
Asthma	Multiple sclerosis	0	rs3117098	rs9271366	HCG23		0	<0.00448	GO:0009405	pathogenesis	0.0320957
Asthma	Multiple sclerosis	0	rs3117098	rs9271366	HCG23		0	<0.00448	GO:0044403	symbiosis, encompassing mutualism through parasitism	0.0320957
Asthma	Multiple sclerosis	0	rs3129943	rs3135338	C6orf10		0.019	<0.00448	NS	NS	NS
Asthma	Multiple sclerosis	0	rs3129943	rs3135388	C6orf10	HLA-DRA	0.117	<0.00448	NS	NS	NS
Asthma	Multiple sclerosis	0	rs3129943	rs9271366	C6orf10		0	<0.00448	NS	NS	NS
Asthma	Myopia (pathological)	0	rs404860	rs6885224	NOTCH4	CTNND2	0	<0.00448	GO:0002218	activation of innate immune response	0.042039
Asthma	Myopia (pathological)	0	rs404860	rs6885224	NOTCH4	CTNND2	0	<0.00448	GO:0051607	defense response to virus	0.0400547
Asthma	Myopia (pathological)	0	rs404860	rs6885224	NOTCH4	CTNND2	0	<0.00448	GO:0046629	gamma-delta T cell activation	0.045936
Asthma	Myopia (pathological)	0	rs404860	rs6885224	NOTCH4	CTNND2	0	<0.00448	GO:0002418	immune response to tumor cell	0.0320957
Asthma	Myopia (pathological)	0	rs404860	rs6885224	NOTCH4	CTNND2	0	<0.00448	GO:0002220	innate immune response activating cell surface receptor signaling pathway	0.0320957
Asthma	Myopia (pathological)	0	rs404860	rs6885224	NOTCH4	CTNND2	0	<0.00448	GO:0002758	innate immune response-activating signal transduction	0.042039
Asthma	Myopia (pathological)	0	rs404860	rs6885224	NOTCH4	CTNND2	0	<0.00448	GO:0031348	negative regulation of defense response	0.0445446
Asthma	Myopia (pathological)	0	rs404860	rs6885224	NOTCH4	CTNND2	0	<0.00448	GO:0050687	negative regulation of defense response to virus	0.0329833
Asthma	Myopia (pathological)	0	rs404860	rs6885224	NOTCH4	CTNND2	0	<0.00448	GO:0050689	negative regulation of defense response to virus by host	0.0329833
Asthma	Myopia (pathological)	0	rs404860	rs6885224	NOTCH4	CTNND2	0	<0.00448	GO:0002698	negative regulation of immune effector process	0.0394984
Asthma	Myopia (pathological)	0	rs404860	rs6885224	NOTCH4	CTNND2	0	<0.00448	GO:0043901	negative regulation of multi-organism process	0.0329833
Asthma	Myopia (pathological)	0	rs404860	rs6885224	NOTCH4	CTNND2	0	<0.00448	GO:0002832	negative regulation of response to biotic stimulus	0.0329833
Asthma	Myopia (pathological)	0	rs404860	rs6885224	NOTCH4	CTNND2	0	<0.00448	GO:0050688	regulation of defense response to virus	0.0484869
Asthma	Myopia (pathological)	0	rs404860	rs6885224	NOTCH4	CTNND2	0	<0.00448	GO:0050691	regulation of defense response to virus by host	0.0352153
Asthma	Myopia (pathological)	0	rs404860	rs6885224	NOTCH4	CTNND2	0	<0.00448	GO:0032526	response to retinoic acid	0.0410586
Asthma	Myopia (pathological)	0	rs404860	rs6885224	NOTCH4	CTNND2	0	<0.00448	GO:0002347	response to tumor cell	0.0358853
Asthma	Myopia (pathological)	0	rs404860	rs6885224	NOTCH4	CTNND2	0	<0.00448	GO:0033273	response to vitamin	0.0431093
Asthma	Myopia (pathological)	0	rs404860	rs6885224	NOTCH4	CTNND2	0	<0.00448	GO:0033189	response to vitamin A	0.0410586
Asthma	Myopia (pathological)	0	rs404860	rs6885224	NOTCH4	CTNND2	0	<0.00448	GO:0002223	stimulatory C-type lectin receptor signaling pathway	0.0320957
Asthma	Nephropathy	0	rs3117098	rs9275596	HCG23		0	<0.00448	GO:0009405	pathogenesis	0.03449
Asthma	Nephropathy	0	rs3117098	rs9275596	HCG23		0	<0.00448	GO:0044403	symbiosis, encompassing mutualism through parasitism	0.03449
Asthma	Nephropathy	0	rs3129943	rs9275596	C6orf10		0	<0.00448	NS	NS	NS
Asthma	Nodular sclerosis Hodgkin lymphoma	0	rs3117098	rs6903608	HCG23		0.798	<0.00448	GO:0009405	pathogenesis	0.03449
Asthma	Nodular sclerosis Hodgkin lymphoma	0	rs3117098	rs6903608	HCG23		0.798	<0.00448	GO:0044403	symbiosis, encompassing mutualism through parasitism	0.03449
Asthma	Nodular sclerosis Hodgkin lymphoma	0	rs3117098	rs9268528	HCG23		0.02	<0.00448	GO:0009405	pathogenesis	0.0269684
Asthma	Nodular sclerosis Hodgkin lymphoma	0	rs3117098	rs9268528	HCG23		0.02	<0.00448	GO:0044403	symbiosis, encompassing mutualism through parasitism	0.0269684
Asthma	Nodular sclerosis Hodgkin lymphoma	0	rs3117098	rs9268542	HCG23		0.02	<0.00448	GO:0009405	pathogenesis	0.0299411
Asthma	Nodular sclerosis Hodgkin lymphoma	0	rs3117098	rs9268542	HCG23		0.02	<0.00448	GO:0044403	symbiosis, encompassing mutualism through parasitism	0.0299411
Asthma	Nodular sclerosis Hodgkin lymphoma	0	rs3129943	rs6903608	C6orf10		0.099	<0.00448	NS	NS	NS
Asthma	Nodular sclerosis Hodgkin lymphoma	0	rs3129943	rs9268528	C6orf10		0.128	<0.00448	NS	NS	NS
Asthma	Nodular sclerosis Hodgkin lymphoma	0	rs3129943	rs9268542	C6orf10		0.128	<0.00448	NS	NS	NS
Asthma	Parkinson's disease	0	rs3117098	rs3129882	HCG23	HLA-DRA	0.64	<0.00448	GO:0009405	pathogenesis	0.0286342
Asthma	Parkinson's disease	0	rs3117098	rs3129882	HCG23	HLA-DRA	0.64	<0.00448	GO:0044403	symbiosis, encompassing mutualism through parasitism	0.0286342
Asthma	Phospholipid levels (plasma)	0	rs3117098	rs3117181	HCG23	TNXB	0	<0.00448	GO:0009405	pathogenesis	0.0365315
Asthma	Phospholipid levels (plasma)	0	rs3117098	rs3117181	HCG23	TNXB	0	<0.00448	GO:0044403	symbiosis, encompassing mutualism through parasitism	0.0365315
Asthma	Platelet counts	0	rs3117098	rs7550918	HCG23		0	<0.00448	GO:0009405	pathogenesis	0.0415276
Asthma	Platelet counts	0	rs3117098	rs7550918	HCG23		0	<0.00448	GO:0044403	symbiosis, encompassing mutualism through parasitism	0.0415276
Asthma	Primary biliary cirrhosis	0	rs3117098	rs3135363	HCG23		0.002	<0.00448	NS	NS	NS
Asthma	Primary biliary cirrhosis	0	rs3129943	rs3135363	C6orf10		0.155	<0.00448	NS	NS	NS
Asthma	Protein quantitative trait loci	0	rs404860	rs9461688	NOTCH4		0	<0.00448	GO:0002218	activation of innate immune response	0.0415276
Asthma	Protein quantitative trait loci	0	rs404860	rs9461688	NOTCH4		0	<0.00448	GO:0051607	defense response to virus	0.0415276
Asthma	Protein quantitative trait loci	0	rs404860	rs9461688	NOTCH4		0	<0.00448	GO:0046629	gamma-delta T cell activation	0.0468162
Asthma	Protein quantitative trait loci	0	rs404860	rs9461688	NOTCH4		0	<0.00448	GO:0002418	immune response to tumor cell	0.03449
Asthma	Protein quantitative trait loci	0	rs404860	rs9461688	NOTCH4		0	<0.00448	GO:0002220	innate immune response activating cell surface receptor signaling pathway	0.03449
Asthma	Protein quantitative trait loci	0	rs404860	rs9461688	NOTCH4		0	<0.00448	GO:0002758	innate immune response-activating signal transduction	0.0415276
Asthma	Protein quantitative trait loci	0	rs404860	rs9461688	NOTCH4		0	<0.00448	GO:0031348	negative regulation of defense response	0.0445446
Asthma	Protein quantitative trait loci	0	rs404860	rs9461688	NOTCH4		0	<0.00448	GO:0050687	negative regulation of defense response to virus	0.0311568
Asthma	Protein quantitative trait loci	0	rs404860	rs9461688	NOTCH4		0	<0.00448	GO:0050689	negative regulation of defense response to virus by host	0.0311568
Asthma	Protein quantitative trait loci	0	rs404860	rs9461688	NOTCH4		0	<0.00448	GO:0002698	negative regulation of immune effector process	0.0377292
Asthma	Protein quantitative trait loci	0	rs404860	rs9461688	NOTCH4		0	<0.00448	GO:0043901	negative regulation of multi-organism process	0.0311568
Asthma	Protein quantitative trait loci	0	rs404860	rs9461688	NOTCH4		0	<0.00448	GO:0002832	negative regulation of response to biotic stimulus	0.0311568
Asthma	Protein quantitative trait loci	0	rs404860	rs9461688	NOTCH4		0	<0.00448	GO:0050691	regulation of defense response to virus by host	0.0352153
Asthma	Protein quantitative trait loci	0	rs404860	rs9461688	NOTCH4		0	<0.00448	GO:0032526	response to retinoic acid	0.0406034
Asthma	Protein quantitative trait loci	0	rs404860	rs9461688	NOTCH4		0	<0.00448	GO:0002347	response to tumor cell	0.0358853
Asthma	Protein quantitative trait loci	0	rs404860	rs9461688	NOTCH4		0	<0.00448	GO:0033273	response to vitamin	0.0415276
Asthma	Protein quantitative trait loci	0	rs404860	rs9461688	NOTCH4		0	<0.00448	GO:0033189	response to vitamin A	0.0406034
Asthma	Protein quantitative trait loci	0	rs404860	rs9461688	NOTCH4		0	<0.00448	GO:0002223	stimulatory C-type lectin receptor signaling pathway	0.03449
Asthma	Psoriasis	0	rs3117098	rs3134792	HCG23		0	<0.00448	NS	NS	NS
Asthma	Psoriasis	0	rs3129943	rs3134792	C6orf10		0	<0.00448	NS	NS	NS
Asthma	Response to acetaminophen (hepatotoxicity)	0	rs404860	rs6852435	NOTCH4		0	<0.00448	GO:0002218	activation of innate immune response	0.0400547
Asthma	Response to acetaminophen (hepatotoxicity)	0	rs404860	rs6852435	NOTCH4		0	<0.00448	GO:0019835	cytolysis	0.0492499
Asthma	Response to acetaminophen (hepatotoxicity)	0	rs404860	rs6852435	NOTCH4		0	<0.00448	GO:0051607	defense response to virus	0.0410586
Asthma	Response to acetaminophen (hepatotoxicity)	0	rs404860	rs6852435	NOTCH4		0	<0.00448	GO:0046629	gamma-delta T cell activation	0.0484869
Asthma	Response to acetaminophen (hepatotoxicity)	0	rs404860	rs6852435	NOTCH4		0	<0.00448	GO:0002418	immune response to tumor cell	0.0329833
Asthma	Response to acetaminophen (hepatotoxicity)	0	rs404860	rs6852435	NOTCH4		0	<0.00448	GO:0002220	innate immune response activating cell surface receptor signaling pathway	0.0329833
Asthma	Response to acetaminophen (hepatotoxicity)	0	rs404860	rs6852435	NOTCH4		0	<0.00448	GO:0002758	innate immune response-activating signal transduction	0.0400547
Asthma	Response to acetaminophen (hepatotoxicity)	0	rs404860	rs6852435	NOTCH4		0	<0.00448	GO:0031348	negative regulation of defense response	0.0440586
Asthma	Response to acetaminophen (hepatotoxicity)	0	rs404860	rs6852435	NOTCH4		0	<0.00448	GO:0050687	negative regulation of defense response to virus	0.0320957
Asthma	Response to acetaminophen (hepatotoxicity)	0	rs404860	rs6852435	NOTCH4		0	<0.00448	GO:0050689	negative regulation of defense response to virus by host	0.0320957
Asthma	Response to acetaminophen (hepatotoxicity)	0	rs404860	rs6852435	NOTCH4		0	<0.00448	GO:0002698	negative regulation of immune effector process	0.0377292
Asthma	Response to acetaminophen (hepatotoxicity)	0	rs404860	rs6852435	NOTCH4		0	<0.00448	GO:0043901	negative regulation of multi-organism process	0.0320957
Asthma	Response to acetaminophen (hepatotoxicity)	0	rs404860	rs6852435	NOTCH4		0	<0.00448	GO:0002832	negative regulation of response to biotic stimulus	0.0320957
Asthma	Response to acetaminophen (hepatotoxicity)	0	rs404860	rs6852435	NOTCH4		0	<0.00448	GO:0050688	regulation of defense response to virus	0.0496082
Asthma	Response to acetaminophen (hepatotoxicity)	0	rs404860	rs6852435	NOTCH4		0	<0.00448	GO:0050691	regulation of defense response to virus by host	0.0352153
Asthma	Response to acetaminophen (hepatotoxicity)	0	rs404860	rs6852435	NOTCH4		0	<0.00448	GO:0032526	response to retinoic acid	0.0389556
Asthma	Response to acetaminophen (hepatotoxicity)	0	rs404860	rs6852435	NOTCH4		0	<0.00448	GO:0002347	response to tumor cell	0.03449
Asthma	Response to acetaminophen (hepatotoxicity)	0	rs404860	rs6852435	NOTCH4		0	<0.00448	GO:0033273	response to vitamin	0.0415276
Asthma	Response to acetaminophen (hepatotoxicity)	0	rs404860	rs6852435	NOTCH4		0	<0.00448	GO:0033189	response to vitamin A	0.0389556
Asthma	Response to acetaminophen (hepatotoxicity)	0	rs404860	rs6852435	NOTCH4		0	<0.00448	GO:0002223	stimulatory C-type lectin receptor signaling pathway	0.0329833
Asthma	Rheumatoid arthritis	0	rs3117098	rs615672	HCG23		0	<0.00448	NS	NS	NS
Asthma	Rheumatoid arthritis	0	rs3117098	rs6457617	HCG23		0	<0.00448	GO:0009405	pathogenesis	0.0338033
Asthma	Rheumatoid arthritis	0	rs3117098	rs6457617	HCG23		0	<0.00448	GO:0044403	symbiosis, encompassing mutualism through parasitism	0.0338033
Asthma	Rheumatoid arthritis	0	rs3117098	rs6457620	HCG23		0	<0.00448	GO:0009405	pathogenesis	0.0358853
Asthma	Rheumatoid arthritis	0	rs3117098	rs6457620	HCG23		0	<0.00448	GO:0044403	symbiosis, encompassing mutualism through parasitism	0.0358853
Asthma	Rheumatoid arthritis	0	rs3117098	rs9268853	HCG23		0.25	<0.00448	GO:0009405	pathogenesis	0.0269684
Asthma	Rheumatoid arthritis	0	rs3117098	rs9268853	HCG23		0.25	<0.00448	GO:0044403	symbiosis, encompassing mutualism through parasitism	0.0269684
Asthma	Rheumatoid arthritis	0	rs3117098	rs9272219	HCG23		0	<0.00448	NS	NS	NS
Asthma	Rheumatoid arthritis	0	rs3129943	rs615672	C6orf10		0	<0.00448	NS	NS	NS
Asthma	Rheumatoid arthritis	0	rs3129943	rs6457617	C6orf10		0	<0.00448	NS	NS	NS
Asthma	Rheumatoid arthritis	0	rs3129943	rs6457620	C6orf10		0	<0.00448	NS	NS	NS
Asthma	Rheumatoid arthritis	0	rs3129943	rs9268853	C6orf10		0.064	<0.00448	NS	NS	NS
Asthma	Rheumatoid arthritis	0	rs3129943	rs9272219	C6orf10		0	<0.00448	GO:0002504	antigen processing and presentation of peptide or polysaccharide antigen via MHC class II	0.0472331
Asthma	Rheumatoid arthritis	0	rs404860	rs615672	NOTCH4		0	<0.00448	GO:0002218	activation of innate immune response	0.042039
Asthma	Rheumatoid arthritis	0	rs404860	rs615672	NOTCH4		0	<0.00448	GO:0051607	defense response to virus	0.0400547
Asthma	Rheumatoid arthritis	0	rs404860	rs615672	NOTCH4		0	<0.00448	GO:0002418	immune response to tumor cell	0.0329833
Asthma	Rheumatoid arthritis	0	rs404860	rs615672	NOTCH4		0	<0.00448	GO:0002220	innate immune response activating cell surface receptor signaling pathway	0.0329833
Asthma	Rheumatoid arthritis	0	rs404860	rs615672	NOTCH4		0	<0.00448	GO:0002758	innate immune response-activating signal transduction	0.042039
Asthma	Rheumatoid arthritis	0	rs404860	rs615672	NOTCH4		0	<0.00448	GO:0050687	negative regulation of defense response to virus	0.0394984
Asthma	Rheumatoid arthritis	0	rs404860	rs615672	NOTCH4		0	<0.00448	GO:0050689	negative regulation of defense response to virus by host	0.0394984
Asthma	Rheumatoid arthritis	0	rs404860	rs615672	NOTCH4		0	<0.00448	GO:0002698	negative regulation of immune effector process	0.0445446
Asthma	Rheumatoid arthritis	0	rs404860	rs615672	NOTCH4		0	<0.00448	GO:0043901	negative regulation of multi-organism process	0.0394984
Asthma	Rheumatoid arthritis	0	rs404860	rs615672	NOTCH4		0	<0.00448	GO:0002832	negative regulation of response to biotic stimulus	0.0394984
Asthma	Rheumatoid arthritis	0	rs404860	rs615672	NOTCH4		0	<0.00448	GO:0050691	regulation of defense response to virus by host	0.0425742
Asthma	Rheumatoid arthritis	0	rs404860	rs615672	NOTCH4		0	<0.00448	GO:0032526	response to retinoic acid	0.0450059
Asthma	Rheumatoid arthritis	0	rs404860	rs615672	NOTCH4		0	<0.00448	GO:0002347	response to tumor cell	0.0352153
Asthma	Rheumatoid arthritis	0	rs404860	rs615672	NOTCH4		0	<0.00448	GO:0033273	response to vitamin	0.0488543
Asthma	Rheumatoid arthritis	0	rs404860	rs615672	NOTCH4		0	<0.00448	GO:0033189	response to vitamin A	0.0450059
Asthma	Rheumatoid arthritis	0	rs404860	rs615672	NOTCH4		0	<0.00448	GO:0002223	stimulatory C-type lectin receptor signaling pathway	0.0329833
Asthma	Rheumatoid arthritis	0	rs404860	rs7404928	NOTCH4	PRKCB	0	<0.00448	GO:0002218	activation of innate immune response	0.0415276
Asthma	Rheumatoid arthritis	0	rs404860	rs7404928	NOTCH4	PRKCB	0	<0.00448	GO:0051607	defense response to virus	0.0365315
Asthma	Rheumatoid arthritis	0	rs404860	rs7404928	NOTCH4	PRKCB	0	<0.00448	GO:0046629	gamma-delta T cell activation	0.0492499
Asthma	Rheumatoid arthritis	0	rs404860	rs7404928	NOTCH4	PRKCB	0	<0.00448	GO:0002418	immune response to tumor cell	0.0311568
Asthma	Rheumatoid arthritis	0	rs404860	rs7404928	NOTCH4	PRKCB	0	<0.00448	GO:0002220	innate immune response activating cell surface receptor signaling pathway	0.0311568
Asthma	Rheumatoid arthritis	0	rs404860	rs7404928	NOTCH4	PRKCB	0	<0.00448	GO:0002758	innate immune response-activating signal transduction	0.0415276
Asthma	Rheumatoid arthritis	0	rs404860	rs7404928	NOTCH4	PRKCB	0	<0.00448	GO:0031348	negative regulation of defense response	0.0410586
Asthma	Rheumatoid arthritis	0	rs404860	rs7404928	NOTCH4	PRKCB	0	<0.00448	GO:0050687	negative regulation of defense response to virus	0.0311568
Asthma	Rheumatoid arthritis	0	rs404860	rs7404928	NOTCH4	PRKCB	0	<0.00448	GO:0050689	negative regulation of defense response to virus by host	0.0311568
Asthma	Rheumatoid arthritis	0	rs404860	rs7404928	NOTCH4	PRKCB	0	<0.00448	GO:0002698	negative regulation of immune effector process	0.0389556
Asthma	Rheumatoid arthritis	0	rs404860	rs7404928	NOTCH4	PRKCB	0	<0.00448	GO:0043901	negative regulation of multi-organism process	0.0311568
Asthma	Rheumatoid arthritis	0	rs404860	rs7404928	NOTCH4	PRKCB	0	<0.00448	GO:0002832	negative regulation of response to biotic stimulus	0.0311568
Asthma	Rheumatoid arthritis	0	rs404860	rs7404928	NOTCH4	PRKCB	0	<0.00448	GO:0050688	regulation of defense response to virus	0.0492499
Asthma	Rheumatoid arthritis	0	rs404860	rs7404928	NOTCH4	PRKCB	0	<0.00448	GO:0050691	regulation of defense response to virus by host	0.0352153
Asthma	Rheumatoid arthritis	0	rs404860	rs7404928	NOTCH4	PRKCB	0	<0.00448	GO:0032526	response to retinoic acid	0.0400547
Asthma	Rheumatoid arthritis	0	rs404860	rs7404928	NOTCH4	PRKCB	0	<0.00448	GO:0002347	response to tumor cell	0.0338033
Asthma	Rheumatoid arthritis	0	rs404860	rs7404928	NOTCH4	PRKCB	0	<0.00448	GO:0033273	response to vitamin	0.0415276
Asthma	Rheumatoid arthritis	0	rs404860	rs7404928	NOTCH4	PRKCB	0	<0.00448	GO:0033189	response to vitamin A	0.0400547
Asthma	Rheumatoid arthritis	0	rs404860	rs7404928	NOTCH4	PRKCB	0	<0.00448	GO:0002223	stimulatory C-type lectin receptor signaling pathway	0.0311568
Asthma	Schizophrenia	0	rs3117098	rs3131296	HCG23	NOTCH4	0.073	<0.00448	NS	NS	NS
Asthma	Schizophrenia	0	rs3117098	rs9272219	HCG23		0	<0.00448	NS	NS	NS
Asthma	Schizophrenia	0	rs3129943	rs3131296	C6orf10	NOTCH4	0.283	<0.00448	GO:0002504	antigen processing and presentation of peptide or polysaccharide antigen via MHC class II	0.0488543
Asthma	Schizophrenia	0	rs3129943	rs9272219	C6orf10		0	<0.00448	GO:0002504	antigen processing and presentation of peptide or polysaccharide antigen via MHC class II	0.0472331
Asthma	Stevens-Johnson syndrome and toxic epidermal necrolysis (SJS-TEN)	0	rs3117098	rs3815087	HCG23	PSORS1C1	0	<0.00448	NS	NS	NS
Asthma	Systemic lupus erythematosus	0	rs3117098	rs3130320	HCG23		0.095	<0.00448	GO:0009405	pathogenesis	0.0383498
Asthma	Systemic lupus erythematosus	0	rs3117098	rs3130320	HCG23		0.095	<0.00448	GO:0044403	symbiosis, encompassing mutualism through parasitism	0.0383498
Asthma	Systemic lupus erythematosus	0	rs3117098	rs3131379	HCG23	MSH5	0	<0.00448	NS	NS	NS
Asthma	Systemic lupus erythematosus	0	rs3129943	rs3131379	C6orf10	MSH5	0	<0.00448	GO:0002504	antigen processing and presentation of peptide or polysaccharide antigen via MHC class II	0.0468162
Asthma	Systemic sclerosis	0	rs3117098	rs3129763	HCG23		0	<0.00448	NS	NS	NS
Asthma	Systemic sclerosis	0	rs3117098	rs3129882	HCG23	HLA-DRA	0.64	<0.00448	GO:0009405	pathogenesis	0.0286342
Asthma	Systemic sclerosis	0	rs3117098	rs3129882	HCG23	HLA-DRA	0.64	<0.00448	GO:0044403	symbiosis, encompassing mutualism through parasitism	0.0286342
Asthma	Systemic sclerosis	0	rs3117098	rs6457617	HCG23		0	<0.00448	GO:0009405	pathogenesis	0.0338033
Asthma	Systemic sclerosis	0	rs3117098	rs6457617	HCG23		0	<0.00448	GO:0044403	symbiosis, encompassing mutualism through parasitism	0.0338033
Asthma	Systemic sclerosis	0	rs3129943	rs6457617	C6orf10		0	<0.00448	NS	NS	NS
Asthma	Type 1 diabetes	0	rs3117098	rs9268645	HCG23	HLA-DRA	0.011	<0.00448	GO:0009405	pathogenesis	0.0358853
Asthma	Type 1 diabetes	0	rs3117098	rs9268645	HCG23	HLA-DRA	0.011	<0.00448	GO:0044403	symbiosis, encompassing mutualism through parasitism	0.0358853
Asthma	Type 1 diabetes	0	rs3117098	rs9272346	HCG23	HLA-DQA1	0	<0.00448	GO:0009405	pathogenesis	0.0383498
Asthma	Type 1 diabetes	0	rs3117098	rs9272346	HCG23	HLA-DQA1	0	<0.00448	GO:0044403	symbiosis, encompassing mutualism through parasitism	0.0383498
Asthma	Type 1 diabetes	0	rs3129943	rs9268645	C6orf10	HLA-DRA	0.136	<0.00448	NS	NS	NS
Asthma	Type 1 diabetes	0	rs3129943	rs9272346	C6orf10	HLA-DQA1	0	<0.00448	NS	NS	NS
Asthma	Type 1 diabetes autoantibodies	0	rs3117098	rs7171171	HCG23		0	<0.00448	NS	NS	NS
Asthma	Type 1 diabetes autoantibodies	0	rs3129943	rs7171171	C6orf10		0	0.019997	NS	NS	NS
Asthma	Ulcerative colitis	0	rs3117098	rs9268480	HCG23	BTNL2	0.249	<0.00448	GO:0009405	pathogenesis	0.0371346
Asthma	Ulcerative colitis	0	rs3117098	rs9268480	HCG23	BTNL2	0.249	<0.00448	GO:0044403	symbiosis, encompassing mutualism through parasitism	0.0371346
Asthma	Ulcerative colitis	0	rs3117098	rs9268853	HCG23		0.25	<0.00448	GO:0009405	pathogenesis	0.0269684
Asthma	Ulcerative colitis	0	rs3117098	rs9268853	HCG23		0.25	<0.00448	GO:0044403	symbiosis, encompassing mutualism through parasitism	0.0269684
Asthma	Ulcerative colitis	0	rs3117098	rs9268877	HCG23		0.501	<0.00448	GO:0009405	pathogenesis	0.0352153
Asthma	Ulcerative colitis	0	rs3117098	rs9268877	HCG23		0.501	<0.00448	GO:0044403	symbiosis, encompassing mutualism through parasitism	0.0352153
Asthma	Ulcerative colitis	0	rs3129943	rs9268480	C6orf10	BTNL2	0.142	<0.00448	NS	NS	NS
Asthma	Ulcerative colitis	0	rs3129943	rs9268853	C6orf10		0.064	<0.00448	NS	NS	NS
Asthma	Ulcerative colitis	0	rs3129943	rs9268877	C6orf10		0.053	<0.00448	NS	NS	NS
Asthma	Ulcerative colitis	0	rs404860	rs9268480	NOTCH4	BTNL2	0.063	<0.00448	GO:0002418	immune response to tumor cell	0.0431093
Asthma	Ulcerative colitis	0	rs404860	rs9268480	NOTCH4	BTNL2	0.063	<0.00448	GO:0002220	innate immune response activating cell surface receptor signaling pathway	0.0431093
Asthma	Ulcerative colitis	0	rs404860	rs9268480	NOTCH4	BTNL2	0.063	<0.00448	GO:0050687	negative regulation of defense response to virus	0.0476284
Asthma	Ulcerative colitis	0	rs404860	rs9268480	NOTCH4	BTNL2	0.063	<0.00448	GO:0050689	negative regulation of defense response to virus by host	0.0476284
Asthma	Ulcerative colitis	0	rs404860	rs9268480	NOTCH4	BTNL2	0.063	<0.00448	GO:0043901	negative regulation of multi-organism process	0.0476284
Asthma	Ulcerative colitis	0	rs404860	rs9268480	NOTCH4	BTNL2	0.063	<0.00448	GO:0002832	negative regulation of response to biotic stimulus	0.0476284
Asthma	Ulcerative colitis	0	rs404860	rs9268480	NOTCH4	BTNL2	0.063	<0.00448	GO:0002347	response to tumor cell	0.0472331
Asthma	Ulcerative colitis	0	rs404860	rs9268480	NOTCH4	BTNL2	0.063	<0.00448	GO:0002223	stimulatory C-type lectin receptor signaling pathway	0.0431093
Asthma	Urinary metabolites	0	rs3117098	rs4921914	HCG23		0	<0.00448	GO:0009405	pathogenesis	0.0311568
Asthma	Urinary metabolites	0	rs3117098	rs4921914	HCG23		0	<0.00448	GO:0044403	symbiosis, encompassing mutualism through parasitism	0.0311568
Asthma	Urinary metabolites	0	rs3129943	rs4921914	C6orf10		0	<0.00448	NS	NS	NS
Asthma	Vitiligo	0	rs3117098	rs3806156	HCG23	BTNL2	0.31	<0.00448	GO:0009405	pathogenesis	0.0377292
Asthma	Vitiligo	0	rs3117098	rs3806156	HCG23	BTNL2	0.31	<0.00448	GO:0044403	symbiosis, encompassing mutualism through parasitism	0.0377292
Asthma	Vitiligo	0	rs3129943	rs3806156	C6orf10	BTNL2	0.037	<0.00448	NS	NS	NS
Atopy	Ulcerative colitis	0	rs4952590	rs9268480	PKDCC	BTNL2	0	0.0408133	NS	NS	NS
Atrial fibrillation	Anorexia nervosa	0	rs2106261	rs957788	ZFHX3	FAM155A	0	0.019997	NS	NS	NS
Atrial fibrillation	Glioma	0	rs2106261	rs2157719	ZFHX3	CDKN2B-AS1	0	0.0440527	NS	NS	NS
Atrial fibrillation	Pulmonary function decline	0	rs2106261	rs6070346	ZFHX3		0	0.0440527	GO:0045736	negative regulation of cyclin-dependent protein kinase activity	0.0400547
Attention deficit hyperactivity disorder	Adiponectin levels	0	rs11243897	rs4716055	AK8	OFCC1	0	<0.00448	GO:0007156	homophilic cell adhesion	0.0338033
Attention deficit hyperactivity disorder	Adiponectin levels	0	rs11243897	rs4716055	AK8	OFCC1	0	<0.00448	GO:0015698	inorganic anion transport	0.0406034
Attention deficit hyperactivity disorder	Adiponectin levels	0	rs11243897	rs4716055	AK8	OFCC1	0	<0.00448	GO:0007218	neuropeptide signaling pathway	0.0352153
Attention deficit hyperactivity disorder	Adiponectin levels	0	rs11243897	rs4716055	AK8	OFCC1	0	<0.00448	GO:0008272	sulfate transport	0.0250022
Attention deficit hyperactivity disorder	Ileal carcinoids	0	rs11243897	rs2208059	AK8	KIF16B	0	0.0124525	GO:0007156	homophilic cell adhesion	0.0329833
Attention deficit hyperactivity disorder	Ileal carcinoids	0	rs11243897	rs2208059	AK8	KIF16B	0	0.0124525	GO:0015698	inorganic anion transport	0.0400547
Attention deficit hyperactivity disorder	Ileal carcinoids	0	rs11243897	rs2208059	AK8	KIF16B	0	0.0124525	GO:0007218	neuropeptide signaling pathway	0.0352153
Attention deficit hyperactivity disorder	Ileal carcinoids	0	rs11243897	rs2208059	AK8	KIF16B	0	0.0124525	GO:0008272	sulfate transport	0.022435
Attention deficit hyperactivity disorder	Systemic lupus erythematosus	0	rs11243897	rs1385374	AK8	SLC15A4	0	<0.00448	GO:0006820	anion transport	0.0476284
Attention deficit hyperactivity disorder	Systemic lupus erythematosus	0	rs11243897	rs1385374	AK8	SLC15A4	0	<0.00448	GO:0007156	homophilic cell adhesion	0.0299411
Attention deficit hyperactivity disorder	Systemic lupus erythematosus	0	rs11243897	rs1385374	AK8	SLC15A4	0	<0.00448	GO:0015698	inorganic anion transport	0.0311568
Attention deficit hyperactivity disorder	Systemic lupus erythematosus	0	rs11243897	rs1385374	AK8	SLC15A4	0	<0.00448	GO:0007218	neuropeptide signaling pathway	0.03449
Attention deficit hyperactivity disorder	Systemic lupus erythematosus	0	rs11243897	rs1385374	AK8	SLC15A4	0	<0.00448	GO:0008272	sulfate transport	0.0187694
Bipolar disorder	AIDS progression	0	rs4739466	rs8321		ZNRD1	0	<0.00448	GO:0002218	activation of innate immune response	0.0492499
Bipolar disorder	AIDS progression	0	rs4739466	rs8321		ZNRD1	0	<0.00448	GO:0051607	defense response to virus	0.04357
Bipolar disorder	AIDS progression	0	rs4739466	rs8321		ZNRD1	0	<0.00448	GO:0002418	immune response to tumor cell	0.0352153
Bipolar disorder	AIDS progression	0	rs4739466	rs8321		ZNRD1	0	<0.00448	GO:0002220	innate immune response activating cell surface receptor signaling pathway	0.0352153
Bipolar disorder	AIDS progression	0	rs4739466	rs8321		ZNRD1	0	<0.00448	GO:0002758	innate immune response-activating signal transduction	0.0492499
Bipolar disorder	AIDS progression	0	rs4739466	rs8321		ZNRD1	0	<0.00448	GO:0050687	negative regulation of defense response to virus	0.0450059
Bipolar disorder	AIDS progression	0	rs4739466	rs8321		ZNRD1	0	<0.00448	GO:0050689	negative regulation of defense response to virus by host	0.0450059
Bipolar disorder	AIDS progression	0	rs4739466	rs8321		ZNRD1	0	<0.00448	GO:0043901	negative regulation of multi-organism process	0.0450059
Bipolar disorder	AIDS progression	0	rs4739466	rs8321		ZNRD1	0	<0.00448	GO:0002832	negative regulation of response to biotic stimulus	0.0450059
Bipolar disorder	AIDS progression	0	rs4739466	rs8321		ZNRD1	0	<0.00448	GO:0050691	regulation of defense response to virus by host	0.0480563
Bipolar disorder	AIDS progression	0	rs4739466	rs8321		ZNRD1	0	<0.00448	GO:0002347	response to tumor cell	0.0410586
Bipolar disorder	AIDS progression	0	rs4739466	rs8321		ZNRD1	0	<0.00448	GO:0002223	stimulatory C-type lectin receptor signaling pathway	0.0352153
Bipolar disorder	Alopecia areata	0	rs2271893	rs9275572	LMAN2L		0	0.0124525	NS	NS	NS
Bipolar disorder	Alopecia areata	0	rs7247513	rs9275572	ZNF490		0	0.0473423	NS	NS	NS
Bipolar disorder	Anorexia nervosa	0	rs544368	rs957788	SIAE	FAM155A	0	0.0473423	NS	NS	NS
Bipolar disorder	Anorexia nervosa	0	rs683395	rs957788	LAMP3	FAM155A	0	0.0162608	GO:0000019	regulation of mitotic recombination	0.0377292
Bipolar disorder	Asthma	0	rs2271893	rs3117098	LMAN2L	HCG23	0	0.00857264	NS	NS	NS
Bipolar disorder	Crohn's disease	0	rs2271893	rs9469220	LMAN2L		0	0.0237037	NS	NS	NS
Bipolar disorder	Dengue shock syndrome	0	rs2271893	rs3132468	LMAN2L	MICB	0	0.0162608	NS	NS	NS
Bipolar disorder	Echocardiographic traits	0	rs2271893	rs4920799	LMAN2L		0	0.00448133	NS	NS	NS
Bipolar disorder	Follicular lymphoma	0	rs2271893	rs2647012	LMAN2L		0	0.00448133	NS	NS	NS
Bipolar disorder	Graves' disease	0	rs2271893	rs2273017	LMAN2L	C6orf10	0	0.00448133	NS	NS	NS
Bipolar disorder	Hepatitis B	0	rs2271893	rs2856718	LMAN2L		0	0.00448133	NS	NS	NS
Bipolar disorder	Hepatocellular carcinoma	0	rs2271893	rs9275572	LMAN2L		0	0.0124525	NS	NS	NS
Bipolar disorder	Hepatocellular carcinoma	0	rs7247513	rs9275572	ZNF490		0	0.0473423	NS	NS	NS
Bipolar disorder	HIV-1 control	0	rs4739466	rs9264942			0	<0.00448	GO:0002218	activation of innate immune response	0.0431093
Bipolar disorder	HIV-1 control	0	rs4739466	rs9264942			0	<0.00448	GO:0051607	defense response to virus	0.0358853
Bipolar disorder	HIV-1 control	0	rs4739466	rs9264942			0	<0.00448	GO:0046629	gamma-delta T cell activation	0.0492499
Bipolar disorder	HIV-1 control	0	rs4739466	rs9264942			0	<0.00448	GO:0002418	immune response to tumor cell	0.0311568
Bipolar disorder	HIV-1 control	0	rs4739466	rs9264942			0	<0.00448	GO:0002220	innate immune response activating cell surface receptor signaling pathway	0.0311568
Bipolar disorder	HIV-1 control	0	rs4739466	rs9264942			0	<0.00448	GO:0002758	innate immune response-activating signal transduction	0.0431093
Bipolar disorder	HIV-1 control	0	rs4739466	rs9264942			0	<0.00448	GO:0031348	negative regulation of defense response	0.0454666
Bipolar disorder	HIV-1 control	0	rs4739466	rs9264942			0	<0.00448	GO:0050687	negative regulation of defense response to virus	0.03449
Bipolar disorder	HIV-1 control	0	rs4739466	rs9264942			0	<0.00448	GO:0050689	negative regulation of defense response to virus by host	0.03449
Bipolar disorder	HIV-1 control	0	rs4739466	rs9264942			0	<0.00448	GO:0002698	negative regulation of immune effector process	0.0371346
Bipolar disorder	HIV-1 control	0	rs4739466	rs9264942			0	<0.00448	GO:0043901	negative regulation of multi-organism process	0.03449
Bipolar disorder	HIV-1 control	0	rs4739466	rs9264942			0	<0.00448	GO:0002832	negative regulation of response to biotic stimulus	0.03449
Bipolar disorder	HIV-1 control	0	rs4739466	rs9264942			0	<0.00448	GO:0050691	regulation of defense response to virus by host	0.0377292
Bipolar disorder	HIV-1 control	0	rs4739466	rs9264942			0	<0.00448	GO:0032526	response to retinoic acid	0.0440586
Bipolar disorder	HIV-1 control	0	rs4739466	rs9264942			0	<0.00448	GO:0002347	response to tumor cell	0.0320957
Bipolar disorder	HIV-1 control	0	rs4739466	rs9264942			0	<0.00448	GO:0033273	response to vitamin	0.0454666
Bipolar disorder	HIV-1 control	0	rs4739466	rs9264942			0	<0.00448	GO:0033189	response to vitamin A	0.0440586
Bipolar disorder	HIV-1 control	0	rs4739466	rs9264942			0	<0.00448	GO:0002223	stimulatory C-type lectin receptor signaling pathway	0.0311568
Bipolar disorder	Hodgkin's lymphoma	0	rs2271893	rs2395185	LMAN2L		0	0.00857264	NS	NS	NS
Bipolar disorder	Hodgkin's lymphoma	0	rs2271893	rs6903608	LMAN2L		0	0.0124525	NS	NS	NS
Bipolar disorder	Hypothyroidism	0	rs2271893	rs3129720	LMAN2L		0	<0.00448	NS	NS	NS
Bipolar disorder	Immunoglobulin A	0	rs2271893	rs9271366	LMAN2L		0	0.0162608	NS	NS	NS
Bipolar disorder	Immunoglobulin A	0	rs7247513	rs9271366	ZNF490		0	0.0440527	NS	NS	NS
Bipolar disorder	Inflammatory bowel disease	0	rs2271893	rs9271366	LMAN2L		0	0.0162608	NS	NS	NS
Bipolar disorder	Inflammatory bowel disease	0	rs7247513	rs9271366	ZNF490		0	0.0440527	NS	NS	NS
Bipolar disorder	Lumiracoxib-related liver injury	0	rs2271893	rs3129900	LMAN2L	C6orf10	0	0.00857264	NS	NS	NS
Bipolar disorder	Multiple sclerosis	0	rs2271893	rs3129889	LMAN2L		0	0.019997	NS	NS	NS
Bipolar disorder	Multiple sclerosis	0	rs2271893	rs3129934	LMAN2L	C6orf10	0	0.0162608	NS	NS	NS
Bipolar disorder	Multiple sclerosis	0	rs2271893	rs3135338	LMAN2L		0	0.0124525	NS	NS	NS
Bipolar disorder	Multiple sclerosis	0	rs2271893	rs3135388	LMAN2L	HLA-DRA	0	0.0124525	NS	NS	NS
Bipolar disorder	Multiple sclerosis	0	rs2271893	rs9271366	LMAN2L		0	0.0162608	NS	NS	NS
Bipolar disorder	Multiple sclerosis	0	rs7247513	rs9271366	ZNF490		0	0.0440527	NS	NS	NS
Bipolar disorder	Myopia (pathological)	0	rs4739466	rs6885224		CTNND2	0	<0.00448	GO:0002218	activation of innate immune response	0.0450059
Bipolar disorder	Myopia (pathological)	0	rs4739466	rs6885224		CTNND2	0	<0.00448	GO:0051607	defense response to virus	0.0415276
Bipolar disorder	Myopia (pathological)	0	rs4739466	rs6885224		CTNND2	0	<0.00448	GO:0046629	gamma-delta T cell activation	0.0499575
Bipolar disorder	Myopia (pathological)	0	rs4739466	rs6885224		CTNND2	0	<0.00448	GO:0002418	immune response to tumor cell	0.0365315
Bipolar disorder	Myopia (pathological)	0	rs4739466	rs6885224		CTNND2	0	<0.00448	GO:0002220	innate immune response activating cell surface receptor signaling pathway	0.0365315
Bipolar disorder	Myopia (pathological)	0	rs4739466	rs6885224		CTNND2	0	<0.00448	GO:0002758	innate immune response-activating signal transduction	0.0450059
Bipolar disorder	Myopia (pathological)	0	rs4739466	rs6885224		CTNND2	0	<0.00448	GO:0031348	negative regulation of defense response	0.045936
Bipolar disorder	Myopia (pathological)	0	rs4739466	rs6885224		CTNND2	0	<0.00448	GO:0050687	negative regulation of defense response to virus	0.0352153
Bipolar disorder	Myopia (pathological)	0	rs4739466	rs6885224		CTNND2	0	<0.00448	GO:0050689	negative regulation of defense response to virus by host	0.0352153
Bipolar disorder	Myopia (pathological)	0	rs4739466	rs6885224		CTNND2	0	<0.00448	GO:0002698	negative regulation of immune effector process	0.0389556
Bipolar disorder	Myopia (pathological)	0	rs4739466	rs6885224		CTNND2	0	<0.00448	GO:0043901	negative regulation of multi-organism process	0.0352153
Bipolar disorder	Myopia (pathological)	0	rs4739466	rs6885224		CTNND2	0	<0.00448	GO:0002832	negative regulation of response to biotic stimulus	0.0352153
Bipolar disorder	Myopia (pathological)	0	rs4739466	rs6885224		CTNND2	0	<0.00448	GO:0050688	regulation of defense response to virus	0.045936
Bipolar disorder	Myopia (pathological)	0	rs4739466	rs6885224		CTNND2	0	<0.00448	GO:0050691	regulation of defense response to virus by host	0.0371346
Bipolar disorder	Myopia (pathological)	0	rs4739466	rs6885224		CTNND2	0	<0.00448	GO:0032526	response to retinoic acid	0.042039
Bipolar disorder	Myopia (pathological)	0	rs4739466	rs6885224		CTNND2	0	<0.00448	GO:0002347	response to tumor cell	0.0365315
Bipolar disorder	Myopia (pathological)	0	rs4739466	rs6885224		CTNND2	0	<0.00448	GO:0033273	response to vitamin	0.04357
Bipolar disorder	Myopia (pathological)	0	rs4739466	rs6885224		CTNND2	0	<0.00448	GO:0033189	response to vitamin A	0.042039
Bipolar disorder	Myopia (pathological)	0	rs4739466	rs6885224		CTNND2	0	<0.00448	GO:0002223	stimulatory C-type lectin receptor signaling pathway	0.0365315
Bipolar disorder	Nephropathy	0	rs2271893	rs3115573	LMAN2L		0	0.00857264	NS	NS	NS
Bipolar disorder	Nephropathy	0	rs2271893	rs9275596	LMAN2L		0	0.0124525	NS	NS	NS
Bipolar disorder	Nephropathy	0	rs7247513	rs9275596	ZNF490		0	0.0162608	NS	NS	NS
Bipolar disorder	Nodular sclerosis Hodgkin lymphoma	0	rs2271893	rs6903608	LMAN2L		0	0.0124525	NS	NS	NS
Bipolar disorder	Nodular sclerosis Hodgkin lymphoma	0	rs2271893	rs9268528	LMAN2L		0	0.00857264	NS	NS	NS
Bipolar disorder	Nodular sclerosis Hodgkin lymphoma	0	rs2271893	rs9268542	LMAN2L		0	0.019997	NS	NS	NS
Bipolar disorder	Nodular sclerosis Hodgkin lymphoma	0	rs7247513	rs9268528	ZNF490		0	0.0440527	NS	NS	NS
Bipolar disorder	Parkinson's disease	0	rs2271893	rs3129882	LMAN2L	HLA-DRA	0	<0.00448	NS	NS	NS
Bipolar disorder	Phospholipid levels (plasma)	0	rs2271893	rs3117181	LMAN2L	TNXB	0	0.0272919	NS	NS	NS
Bipolar disorder	Protein quantitative trait loci	0	rs4739466	rs9461688			0	<0.00448	GO:0002218	activation of innate immune response	0.0415276
Bipolar disorder	Protein quantitative trait loci	0	rs4739466	rs9461688			0	<0.00448	GO:0051607	defense response to virus	0.0358853
Bipolar disorder	Protein quantitative trait loci	0	rs4739466	rs9461688			0	<0.00448	GO:0002418	immune response to tumor cell	0.0311568
Bipolar disorder	Protein quantitative trait loci	0	rs4739466	rs9461688			0	<0.00448	GO:0002220	innate immune response activating cell surface receptor signaling pathway	0.0311568
Bipolar disorder	Protein quantitative trait loci	0	rs4739466	rs9461688			0	<0.00448	GO:0002758	innate immune response-activating signal transduction	0.0415276
Bipolar disorder	Protein quantitative trait loci	0	rs4739466	rs9461688			0	<0.00448	GO:0031348	negative regulation of defense response	0.0484869
Bipolar disorder	Protein quantitative trait loci	0	rs4739466	rs9461688			0	<0.00448	GO:0050687	negative regulation of defense response to virus	0.0415276
Bipolar disorder	Protein quantitative trait loci	0	rs4739466	rs9461688			0	<0.00448	GO:0050689	negative regulation of defense response to virus by host	0.0415276
Bipolar disorder	Protein quantitative trait loci	0	rs4739466	rs9461688			0	<0.00448	GO:0002698	negative regulation of immune effector process	0.0454666
Bipolar disorder	Protein quantitative trait loci	0	rs4739466	rs9461688			0	<0.00448	GO:0043901	negative regulation of multi-organism process	0.0415276
Bipolar disorder	Protein quantitative trait loci	0	rs4739466	rs9461688			0	<0.00448	GO:0002832	negative regulation of response to biotic stimulus	0.0415276
Bipolar disorder	Protein quantitative trait loci	0	rs4739466	rs9461688			0	<0.00448	GO:0050691	regulation of defense response to virus by host	0.04357
Bipolar disorder	Protein quantitative trait loci	0	rs4739466	rs9461688			0	<0.00448	GO:0032526	response to retinoic acid	0.0454666
Bipolar disorder	Protein quantitative trait loci	0	rs4739466	rs9461688			0	<0.00448	GO:0002347	response to tumor cell	0.0352153
Bipolar disorder	Protein quantitative trait loci	0	rs4739466	rs9461688			0	<0.00448	GO:0033273	response to vitamin	0.0468162
Bipolar disorder	Protein quantitative trait loci	0	rs4739466	rs9461688			0	<0.00448	GO:0033189	response to vitamin A	0.0454666
Bipolar disorder	Protein quantitative trait loci	0	rs4739466	rs9461688			0	<0.00448	GO:0002223	stimulatory C-type lectin receptor signaling pathway	0.0311568
Bipolar disorder	Response to acetaminophen (hepatotoxicity)	0	rs4739466	rs6852435			0	<0.00448	GO:0002218	activation of innate immune response	0.0425742
Bipolar disorder	Response to acetaminophen (hepatotoxicity)	0	rs4739466	rs6852435			0	<0.00448	GO:0051607	defense response to virus	0.0377292
Bipolar disorder	Response to acetaminophen (hepatotoxicity)	0	rs4739466	rs6852435			0	<0.00448	GO:0002418	immune response to tumor cell	0.0338033
Bipolar disorder	Response to acetaminophen (hepatotoxicity)	0	rs4739466	rs6852435			0	<0.00448	GO:0002220	innate immune response activating cell surface receptor signaling pathway	0.0338033
Bipolar disorder	Response to acetaminophen (hepatotoxicity)	0	rs4739466	rs6852435			0	<0.00448	GO:0002758	innate immune response-activating signal transduction	0.0425742
Bipolar disorder	Response to acetaminophen (hepatotoxicity)	0	rs4739466	rs6852435			0	<0.00448	GO:0031348	negative regulation of defense response	0.04357
Bipolar disorder	Response to acetaminophen (hepatotoxicity)	0	rs4739466	rs6852435			0	<0.00448	GO:0050687	negative regulation of defense response to virus	0.03449
Bipolar disorder	Response to acetaminophen (hepatotoxicity)	0	rs4739466	rs6852435			0	<0.00448	GO:0050689	negative regulation of defense response to virus by host	0.03449
Bipolar disorder	Response to acetaminophen (hepatotoxicity)	0	rs4739466	rs6852435			0	<0.00448	GO:0002698	negative regulation of immune effector process	0.0383498
Bipolar disorder	Response to acetaminophen (hepatotoxicity)	0	rs4739466	rs6852435			0	<0.00448	GO:0043901	negative regulation of multi-organism process	0.03449
Bipolar disorder	Response to acetaminophen (hepatotoxicity)	0	rs4739466	rs6852435			0	<0.00448	GO:0002832	negative regulation of response to biotic stimulus	0.03449
Bipolar disorder	Response to acetaminophen (hepatotoxicity)	0	rs4739466	rs6852435			0	<0.00448	GO:0050691	regulation of defense response to virus by host	0.0377292
Bipolar disorder	Response to acetaminophen (hepatotoxicity)	0	rs4739466	rs6852435			0	<0.00448	GO:0032526	response to retinoic acid	0.04357
Bipolar disorder	Response to acetaminophen (hepatotoxicity)	0	rs4739466	rs6852435			0	<0.00448	GO:0002347	response to tumor cell	0.0365315
Bipolar disorder	Response to acetaminophen (hepatotoxicity)	0	rs4739466	rs6852435			0	<0.00448	GO:0033273	response to vitamin	0.0464028
Bipolar disorder	Response to acetaminophen (hepatotoxicity)	0	rs4739466	rs6852435			0	<0.00448	GO:0033189	response to vitamin A	0.04357
Bipolar disorder	Response to acetaminophen (hepatotoxicity)	0	rs4739466	rs6852435			0	<0.00448	GO:0002223	stimulatory C-type lectin receptor signaling pathway	0.0338033
Bipolar disorder	Rheumatoid arthritis	0	rs2271893	rs9268853	LMAN2L		0	0.019997	NS	NS	NS
Bipolar disorder	Rheumatoid arthritis	0	rs4739466	rs615672			0	<0.00448	GO:0002218	activation of innate immune response	0.0454666
Bipolar disorder	Rheumatoid arthritis	0	rs4739466	rs615672			0	<0.00448	GO:0051607	defense response to virus	0.0415276
Bipolar disorder	Rheumatoid arthritis	0	rs4739466	rs615672			0	<0.00448	GO:0002418	immune response to tumor cell	0.0365315
Bipolar disorder	Rheumatoid arthritis	0	rs4739466	rs615672			0	<0.00448	GO:0002220	innate immune response activating cell surface receptor signaling pathway	0.0365315
Bipolar disorder	Rheumatoid arthritis	0	rs4739466	rs615672			0	<0.00448	GO:0002758	innate immune response-activating signal transduction	0.0454666
Bipolar disorder	Rheumatoid arthritis	0	rs4739466	rs615672			0	<0.00448	GO:0050687	negative regulation of defense response to virus	0.0410586
Bipolar disorder	Rheumatoid arthritis	0	rs4739466	rs615672			0	<0.00448	GO:0050689	negative regulation of defense response to virus by host	0.0410586
Bipolar disorder	Rheumatoid arthritis	0	rs4739466	rs615672			0	<0.00448	GO:0002698	negative regulation of immune effector process	0.0472331
Bipolar disorder	Rheumatoid arthritis	0	rs4739466	rs615672			0	<0.00448	GO:0043901	negative regulation of multi-organism process	0.0410586
Bipolar disorder	Rheumatoid arthritis	0	rs4739466	rs615672			0	<0.00448	GO:0002832	negative regulation of response to biotic stimulus	0.0410586
Bipolar disorder	Rheumatoid arthritis	0	rs4739466	rs615672			0	<0.00448	GO:0050691	regulation of defense response to virus by host	0.042039
Bipolar disorder	Rheumatoid arthritis	0	rs4739466	rs615672			0	<0.00448	GO:0002347	response to tumor cell	0.0377292
Bipolar disorder	Rheumatoid arthritis	0	rs4739466	rs615672			0	<0.00448	GO:0002223	stimulatory C-type lectin receptor signaling pathway	0.0365315
Bipolar disorder	Rheumatoid arthritis	0	rs4739466	rs7404928		PRKCB	0	<0.00448	GO:0002218	activation of innate immune response	0.0389556
Bipolar disorder	Rheumatoid arthritis	0	rs4739466	rs7404928		PRKCB	0	<0.00448	GO:0019835	cytolysis	0.0476284
Bipolar disorder	Rheumatoid arthritis	0	rs4739466	rs7404928		PRKCB	0	<0.00448	GO:0051607	defense response to virus	0.0352153
Bipolar disorder	Rheumatoid arthritis	0	rs4739466	rs7404928		PRKCB	0	<0.00448	GO:0046629	gamma-delta T cell activation	0.0445446
Bipolar disorder	Rheumatoid arthritis	0	rs4739466	rs7404928		PRKCB	0	<0.00448	GO:0002418	immune response to tumor cell	0.0311568
Bipolar disorder	Rheumatoid arthritis	0	rs4739466	rs7404928		PRKCB	0	<0.00448	GO:0002220	innate immune response activating cell surface receptor signaling pathway	0.0311568
Bipolar disorder	Rheumatoid arthritis	0	rs4739466	rs7404928		PRKCB	0	<0.00448	GO:0002758	innate immune response-activating signal transduction	0.0389556
Bipolar disorder	Rheumatoid arthritis	0	rs4739466	rs7404928		PRKCB	0	<0.00448	GO:0031348	negative regulation of defense response	0.0431093
Bipolar disorder	Rheumatoid arthritis	0	rs4739466	rs7404928		PRKCB	0	<0.00448	GO:0050687	negative regulation of defense response to virus	0.0286342
Bipolar disorder	Rheumatoid arthritis	0	rs4739466	rs7404928		PRKCB	0	<0.00448	GO:0050689	negative regulation of defense response to virus by host	0.0286342
Bipolar disorder	Rheumatoid arthritis	0	rs4739466	rs7404928		PRKCB	0	<0.00448	GO:0002698	negative regulation of immune effector process	0.0377292
Bipolar disorder	Rheumatoid arthritis	0	rs4739466	rs7404928		PRKCB	0	<0.00448	GO:0043901	negative regulation of multi-organism process	0.0286342
Bipolar disorder	Rheumatoid arthritis	0	rs4739466	rs7404928		PRKCB	0	<0.00448	GO:0002832	negative regulation of response to biotic stimulus	0.0286342
Bipolar disorder	Rheumatoid arthritis	0	rs4739466	rs7404928		PRKCB	0	<0.00448	GO:0045089	positive regulation of innate immune response	0.0472331
Bipolar disorder	Rheumatoid arthritis	0	rs4739466	rs7404928		PRKCB	0	<0.00448	GO:0050688	regulation of defense response to virus	0.0450059
Bipolar disorder	Rheumatoid arthritis	0	rs4739466	rs7404928		PRKCB	0	<0.00448	GO:0050691	regulation of defense response to virus by host	0.0320957
Bipolar disorder	Rheumatoid arthritis	0	rs4739466	rs7404928		PRKCB	0	<0.00448	GO:0032526	response to retinoic acid	0.0431093
Bipolar disorder	Rheumatoid arthritis	0	rs4739466	rs7404928		PRKCB	0	<0.00448	GO:0002347	response to tumor cell	0.0377292
Bipolar disorder	Rheumatoid arthritis	0	rs4739466	rs7404928		PRKCB	0	<0.00448	GO:0033273	response to vitamin	0.0468162
Bipolar disorder	Rheumatoid arthritis	0	rs4739466	rs7404928		PRKCB	0	<0.00448	GO:0033189	response to vitamin A	0.0431093
Bipolar disorder	Rheumatoid arthritis	0	rs4739466	rs7404928		PRKCB	0	<0.00448	GO:0002223	stimulatory C-type lectin receptor signaling pathway	0.0311568
Bipolar disorder	Rheumatoid arthritis	0	rs7247513	rs9268853	ZNF490		0	0.0440527	NS	NS	NS
Bipolar disorder	Systemic lupus erythematosus	0	rs2271893	rs2647012	LMAN2L		0	0.00448133	NS	NS	NS
Bipolar disorder	Systemic sclerosis	0	rs2271893	rs3129882	LMAN2L	HLA-DRA	0	<0.00448	NS	NS	NS
Bipolar disorder	Type 1 diabetes	0	rs2271893	rs9268645	LMAN2L	HLA-DRA	0	0.00448133	NS	NS	NS
Bipolar disorder	Type 1 diabetes	0	rs2271893	rs9272346	LMAN2L	HLA-DQA1	0	0.00448133	NS	NS	NS
Bipolar disorder	Type 1 diabetes	0	rs7247513	rs9268645	ZNF490	HLA-DRA	0	0.0473423	NS	NS	NS
Bipolar disorder	Type 1 diabetes	0	rs7247513	rs9272346	ZNF490	HLA-DQA1	0	<0.00448	NS	NS	NS
Bipolar disorder	Ulcerative colitis	0	rs2271893	rs2395185	LMAN2L		0	0.00857264	NS	NS	NS
Bipolar disorder	Ulcerative colitis	0	rs2271893	rs9268480	LMAN2L	BTNL2	0	0.00448133	NS	NS	NS
Bipolar disorder	Ulcerative colitis	0	rs2271893	rs9268853	LMAN2L		0	0.019997	NS	NS	NS
Bipolar disorder	Ulcerative colitis	0	rs2271893	rs9268877	LMAN2L		0	0.0272919	NS	NS	NS
Bipolar disorder	Ulcerative colitis	0	rs4739466	rs9268480		BTNL2	0	<0.00448	GO:0002418	immune response to tumor cell	0.0454666
Bipolar disorder	Ulcerative colitis	0	rs4739466	rs9268480		BTNL2	0	<0.00448	GO:0002220	innate immune response activating cell surface receptor signaling pathway	0.0454666
Bipolar disorder	Ulcerative colitis	0	rs4739466	rs9268480		BTNL2	0	<0.00448	GO:0050687	negative regulation of defense response to virus	0.0472331
Bipolar disorder	Ulcerative colitis	0	rs4739466	rs9268480		BTNL2	0	<0.00448	GO:0050689	negative regulation of defense response to virus by host	0.0472331
Bipolar disorder	Ulcerative colitis	0	rs4739466	rs9268480		BTNL2	0	<0.00448	GO:0043901	negative regulation of multi-organism process	0.0472331
Bipolar disorder	Ulcerative colitis	0	rs4739466	rs9268480		BTNL2	0	<0.00448	GO:0002832	negative regulation of response to biotic stimulus	0.0472331
Bipolar disorder	Ulcerative colitis	0	rs4739466	rs9268480		BTNL2	0	<0.00448	GO:0002347	response to tumor cell	0.0484869
Bipolar disorder	Ulcerative colitis	0	rs4739466	rs9268480		BTNL2	0	<0.00448	GO:0002223	stimulatory C-type lectin receptor signaling pathway	0.0454666
Bipolar disorder	Ulcerative colitis	0	rs7247513	rs9268480	ZNF490	BTNL2	0	<0.00448	GO:0051607	defense response to virus	0.0299411
Bipolar disorder	Ulcerative colitis	0	rs7247513	rs9268480	ZNF490	BTNL2	0	<0.00448	GO:0045088	regulation of innate immune response	0.0476284
Bipolar disorder	Ulcerative colitis	0	rs7247513	rs9268853	ZNF490		0	0.0440527	NS	NS	NS
Bipolar disorder	Ulcerative colitis	0	rs7247513	rs9268877	ZNF490		0	0.0375813	NS	NS	NS
Bipolar disorder	Urinary metabolites	0	rs2271893	rs4921914	LMAN2L		0	0.0272919	NS	NS	NS
Bipolar disorder	Vitiligo	0	rs2271893	rs3806156	LMAN2L	BTNL2	0	0.00448133	NS	NS	NS
Bipolar disorder	Volumetric brain MRI	0	rs4765913	rs5028798	CACNA1C		0	0.0375813	GO:0019933	cAMP-mediated signaling	0.0269684
Bipolar disorder	Volumetric brain MRI	0	rs4765913	rs5028798	CACNA1C		0	0.0375813	GO:0019935	cyclic-nucleotide-mediated signaling	0.0286342
Bipolar disorder	Volumetric brain MRI	0	rs4765913	rs5028798	CACNA1C		0	0.0375813	GO:0007586	digestion	<0.01285
Bipolar disorder	Volumetric brain MRI	0	rs4765913	rs5028798	CACNA1C		0	0.0375813	GO:0007188	G-protein signaling, coupled to cAMP nucleotide second messenger	0.0269684
Bipolar disorder	Volumetric brain MRI	0	rs4765913	rs5028798	CACNA1C		0	0.0375813	GO:0007187	G-protein signaling, coupled to cyclic nucleotide second messenger	0.0286342
Bipolar disorder	Volumetric brain MRI	0	rs4765913	rs5028798	CACNA1C		0	0.0375813	GO:0007193	inhibition of adenylate cyclase activity by G-protein signaling	<0.01285
Bipolar disorder	Volumetric brain MRI	0	rs4765913	rs5028798	CACNA1C		0	0.0375813	GO:0007194	negative regulation of adenylate cyclase activity	0.022435
Bipolar disorder	Volumetric brain MRI	0	rs4765913	rs5028798	CACNA1C		0	0.0375813	GO:0031280	negative regulation of cyclase activity	0.022435
Bipolar disorder	Volumetric brain MRI	0	rs4765913	rs5028798	CACNA1C		0	0.0375813	GO:0051350	negative regulation of lyase activity	0.022435
Bipolar disorder	Volumetric brain MRI	0	rs4765913	rs5028798	CACNA1C		0	0.0375813	GO:0007218	neuropeptide signaling pathway	0.0286342
Bipolar disorder	Volumetric brain MRI	0	rs4765913	rs5028798	CACNA1C		0	0.0375813	GO:0045761	regulation of adenylate cyclase activity	0.03449
Bipolar disorder	Volumetric brain MRI	0	rs4765913	rs5028798	CACNA1C		0	0.0375813	GO:0030817	regulation of cAMP biosynthetic process	0.03449
Bipolar disorder	Volumetric brain MRI	0	rs4765913	rs5028798	CACNA1C		0	0.0375813	GO:0030814	regulation of cAMP metabolic process	0.0352153
Bipolar disorder	Volumetric brain MRI	0	rs4765913	rs5028798	CACNA1C		0	0.0375813	GO:0031279	regulation of cyclase activity	0.0358853
Bipolar disorder	Volumetric brain MRI	0	rs4765913	rs5028798	CACNA1C		0	0.0375813	GO:0030802	regulation of cyclic nucleotide biosynthetic process	0.0365315
Bipolar disorder	Volumetric brain MRI	0	rs4765913	rs5028798	CACNA1C		0	0.0375813	GO:0030799	regulation of cyclic nucleotide metabolic process	0.0371346
Bipolar disorder	Volumetric brain MRI	0	rs4765913	rs5028798	CACNA1C		0	0.0375813	GO:0051339	regulation of lyase activity	0.0365315
Bipolar disorder	Volumetric brain MRI	0	rs4765913	rs5028798	CACNA1C		0	0.0375813	GO:0030808	regulation of nucleotide biosynthetic process	0.0365315
Bipolar disorder	Volumetric brain MRI	0	rs4765913	rs5028798	CACNA1C		0	0.0375813	GO:0006140	regulation of nucleotide metabolic process	0.0371346
Bipolar disorder	Volumetric brain MRI	0	rs4765913	rs5028798	CACNA1C		0	0.0375813	GO:0009991	response to extracellular stimulus	0.0415276
Bipolar disorder	Volumetric brain MRI	0	rs4765913	rs5028798	CACNA1C		0	0.0375813	GO:0007584	response to nutrient	0.0320957
Bipolar disorder	Volumetric brain MRI	0	rs4765913	rs5028798	CACNA1C		0	0.0375813	GO:0031667	response to nutrient levels	0.0358853
Bipolar disorder and schizophrenia	Alzheimer's disease	0	rs6459804	rs6656401	PTPRN2	CR1	0	<0.00448	GO:0006865	amino acid transport	0.0496082
Bipolar disorder and schizophrenia	Alzheimer's disease	0	rs6459804	rs6656401	PTPRN2	CR1	0	<0.00448	GO:0051181	cofactor transport	<0.01285
Bipolar disorder and schizophrenia	Alzheimer's disease	0	rs6459804	rs6656401	PTPRN2	CR1	0	<0.00448	GO:0015884	folic acid transport	<0.01285
Bipolar disorder and schizophrenia	Alzheimer's disease	0	rs6459804	rs6656401	PTPRN2	CR1	0	<0.00448	GO:0051180	vitamin transport	0.0128516
Bipolar disorder and schizophrenia	Anorexia nervosa	0	rs7386474	rs957788		FAM155A	0	0.0124525	NS	NS	NS
Bipolar disorder and schizophrenia	Cutaneous nevi	0	rs11072089	rs738322	PAQR5	PLA2G6	0	0.0307873	GO:0009948	anterior/posterior axis specification	<0.01285
Bipolar disorder and schizophrenia	Cutaneous nevi	0	rs11072089	rs738322	PAQR5	PLA2G6	0	0.0307873	GO:0009952	anterior/posterior pattern formation	0.0329833
Bipolar disorder and schizophrenia	Cutaneous nevi	0	rs11072089	rs738322	PAQR5	PLA2G6	0	0.0307873	GO:0009798	axis specification	0.0128516
Bipolar disorder and schizophrenia	Cutaneous nevi	0	rs11072089	rs738322	PAQR5	PLA2G6	0	0.0307873	GO:0008595	determination of anterior/posterior axis, embryo	<0.01285
Bipolar disorder and schizophrenia	Cutaneous nevi	0	rs11072089	rs738322	PAQR5	PLA2G6	0	0.0307873	GO:0000578	embryonic axis specification	<0.01285
Bipolar disorder and schizophrenia	Cutaneous nevi	0	rs11072089	rs738322	PAQR5	PLA2G6	0	0.0307873	GO:0048598	embryonic morphogenesis	0.0484869
Bipolar disorder and schizophrenia	Cutaneous nevi	0	rs11072089	rs738322	PAQR5	PLA2G6	0	0.0307873	GO:0048568	embryonic organ development	0.0187694
Bipolar disorder and schizophrenia	Cutaneous nevi	0	rs11072089	rs738322	PAQR5	PLA2G6	0	0.0307873	GO:0009880	embryonic pattern specification	0.022435
Bipolar disorder and schizophrenia	Cutaneous nevi	0	rs11072089	rs738322	PAQR5	PLA2G6	0	0.0307873	GO:0007498	mesoderm development	0.0128516
Bipolar disorder and schizophrenia	Cutaneous nevi	0	rs11072089	rs738322	PAQR5	PLA2G6	0	0.0307873	GO:0002009	morphogenesis of an epithelium	0.0286342
Bipolar disorder and schizophrenia	Cutaneous nevi	0	rs11072089	rs738322	PAQR5	PLA2G6	0	0.0307873	GO:0016331	morphogenesis of embryonic epithelium	0.0187694
Bipolar disorder and schizophrenia	Cutaneous nevi	0	rs11072089	rs738322	PAQR5	PLA2G6	0	0.0307873	GO:0001839	neural plate morphogenesis	<0.01285
Bipolar disorder and schizophrenia	Cutaneous nevi	0	rs11072089	rs738322	PAQR5	PLA2G6	0	0.0307873	GO:0001843	neural tube closure	0.0128516
Bipolar disorder and schizophrenia	Cutaneous nevi	0	rs11072089	rs738322	PAQR5	PLA2G6	0	0.0307873	GO:0030903	notochord development	<0.01285
Bipolar disorder and schizophrenia	Cutaneous nevi	0	rs11072089	rs738322	PAQR5	PLA2G6	0	0.0307873	GO:0003002	regionalization	0.0394984
Bipolar disorder and schizophrenia	Cutaneous nevi	0	rs11072089	rs738322	PAQR5	PLA2G6	0	0.0307873	GO:0035282	segmentation	<0.01285
Bipolar disorder and schizophrenia	Cutaneous nevi	0	rs11072089	rs738322	PAQR5	PLA2G6	0	0.0307873	GO:0001756	somitogenesis	<0.01285
Bipolar disorder and schizophrenia	Cutaneous nevi	0	rs11072089	rs738322	PAQR5	PLA2G6	0	0.0307873	GO:0048729	tissue morphogenesis	0.0406034
Bipolar disorder and schizophrenia	Cutaneous nevi	0	rs11072089	rs738322	PAQR5	PLA2G6	0	0.0307873	GO:0060606	tube closure	0.0128516
Bipolar disorder and schizophrenia	Cutaneous nevi	0	rs11072089	rs738322	PAQR5	PLA2G6	0	0.0307873	GO:0035148	tube lumen formation	0.0128516
Bipolar disorder and schizophrenia	Cutaneous nevi	0	rs11072089	rs738322	PAQR5	PLA2G6	0	0.0307873	GO:0001570	vasculogenesis	0.0311568
Bipolar disorder and schizophrenia	Height	0	rs6952808	rs9395066	MAD1L1	SUPT3H	0	0.0408133	GO:0046578	regulation of Ras protein signal transduction	0.0394984
Bipolar disorder and schizophrenia	Height	0	rs6952808	rs9395066	MAD1L1	SUPT3H	0	0.0408133	GO:0035023	regulation of Rho protein signal transduction	0.0329833
Bipolar disorder and schizophrenia	Neutrophil count	0	rs6952808	rs7587928	MAD1L1	KIDINS220	0	0.0272919	GO:0046578	regulation of Ras protein signal transduction	0.0410586
Bipolar disorder and schizophrenia	Neutrophil count	0	rs6952808	rs7587928	MAD1L1	KIDINS220	0	0.0272919	GO:0035023	regulation of Rho protein signal transduction	0.0365315
Bipolar disorder and schizophrenia	Neutrophil count	0	rs6952808	rs7587928	MAD1L1	KIDINS220	0	0.0272919	GO:0051056	regulation of small GTPase mediated signal transduction	0.0499575
Bipolar disorder and schizophrenia	Type 1 diabetes	0	rs7386474	rs763361		CD226	0	0.0440527	NS	NS	NS
Bipolar disorder and schizophrenia	Type 1 diabetes autoantibodies	0	rs7386474	rs763361		CD226	0	0.0440527	NS	NS	NS
Bladder cancer	AIDS progression	0	rs1495741	rs8321		ZNRD1	0	0.00857264	NS	NS	NS
Bladder cancer	Alopecia areata	0	rs1495741	rs9275572			0	<0.00448	GO:0009405	pathogenesis	0.0250022
Bladder cancer	Alopecia areata	0	rs1495741	rs9275572			0	<0.00448	GO:0044403	symbiosis, encompassing mutualism through parasitism	0.0250022
Bladder cancer	Alzheimer's disease	0	rs1495741	rs727153			0	<0.00448	NS	NS	NS
Bladder cancer	Anorexia nervosa	0	rs1495741	rs830998		LRP2	0	0.0342469	NS	NS	NS
Bladder cancer	Anti-cyclic Citrullinated Peptide Antibody	0	rs1495741	rs1980493		BTNL2	0	<0.00448	NS	NS	NS
Bladder cancer	Asthma	0	rs1495741	rs3117098		HCG23	0	<0.00448	GO:0009405	pathogenesis	0.0286342
Bladder cancer	Asthma	0	rs1495741	rs3117098		HCG23	0	<0.00448	GO:0044403	symbiosis, encompassing mutualism through parasitism	0.0286342
Bladder cancer	Asthma	0	rs1495741	rs3129943		C6orf10	0	<0.00448	NS	NS	NS
Bladder cancer	Asthma	0	rs1495741	rs9500927			0	<0.00448	NS	NS	NS
Bladder cancer	Bipolar disorder	0	rs1495741	rs2271893		LMAN2L	0	0.00857264	NS	NS	NS
Bladder cancer	Bone mineral density (spine)	0	rs1495741	rs3130340			0	<0.00448	NS	NS	NS
Bladder cancer	Brain structure	0	rs1495741	rs2073233			0	0.019997	NS	NS	NS
Bladder cancer	Celiac disease	0	rs1495741	rs2187668		HLA-DQA1	0	<0.00448	NS	NS	NS
Bladder cancer	Chronic lymphocytic leukemia	0	rs1495741	rs9272535		HLA-DQA1	0	<0.00448	NS	NS	NS
Bladder cancer	Cognitive test performance	0	rs1495741	rs7782376			0	0.0440527	NS	NS	NS
Bladder cancer	Crohn's disease	0	rs1495741	rs9469220			0	<0.00448	GO:0009405	pathogenesis	0.0286342
Bladder cancer	Crohn's disease	0	rs1495741	rs9469220			0	<0.00448	GO:0044403	symbiosis, encompassing mutualism through parasitism	0.0286342
Bladder cancer	Dengue shock syndrome	0	rs1495741	rs3132468		MICB	0	<0.00448	GO:0009405	pathogenesis	0.0320957
Bladder cancer	Dengue shock syndrome	0	rs1495741	rs3132468		MICB	0	<0.00448	GO:0044403	symbiosis, encompassing mutualism through parasitism	0.0320957
Bladder cancer	Echocardiographic traits	0	rs1495741	rs4920799			0	<0.00448	GO:0009405	pathogenesis	0.0329833
Bladder cancer	Echocardiographic traits	0	rs1495741	rs4920799			0	<0.00448	GO:0044403	symbiosis, encompassing mutualism through parasitism	0.0329833
Bladder cancer	Follicular lymphoma	0	rs1495741	rs2647012			0	<0.00448	GO:0009405	pathogenesis	0.0320957
Bladder cancer	Follicular lymphoma	0	rs1495741	rs2647012			0	<0.00448	GO:0044403	symbiosis, encompassing mutualism through parasitism	0.0320957
Bladder cancer	Graves' disease	0	rs1495741	rs2273017		C6orf10	0	<0.00448	GO:0009405	pathogenesis	0.0377292
Bladder cancer	Graves' disease	0	rs1495741	rs2273017		C6orf10	0	<0.00448	GO:0044403	symbiosis, encompassing mutualism through parasitism	0.0377292
Bladder cancer	Graves' disease	0	rs1495741	rs6457617			0	<0.00448	GO:0009405	pathogenesis	0.0311568
Bladder cancer	Graves' disease	0	rs1495741	rs6457617			0	<0.00448	GO:0044403	symbiosis, encompassing mutualism through parasitism	0.0311568
Bladder cancer	Height	0	rs1495741	rs3825199			0	<0.00448	NS	NS	NS
Bladder cancer	Hematological parameters	0	rs1495741	rs2227139			0	<0.00448	GO:0009405	pathogenesis	0.0406034
Bladder cancer	Hematological parameters	0	rs1495741	rs2227139			0	<0.00448	GO:0044403	symbiosis, encompassing mutualism through parasitism	0.0406034
Bladder cancer	Hepatitis B	0	rs1495741	rs2856718			0	<0.00448	GO:0009405	pathogenesis	0.0329833
Bladder cancer	Hepatitis B	0	rs1495741	rs2856718			0	<0.00448	GO:0044403	symbiosis, encompassing mutualism through parasitism	0.0329833
Bladder cancer	Hepatitis B vaccine response	0	rs1495741	rs3135363			0	<0.00448	NS	NS	NS
Bladder cancer	Hepatocellular carcinoma	0	rs1495741	rs9275572			0	<0.00448	GO:0009405	pathogenesis	0.0250022
Bladder cancer	Hepatocellular carcinoma	0	rs1495741	rs9275572			0	<0.00448	GO:0044403	symbiosis, encompassing mutualism through parasitism	0.0250022
Bladder cancer	HIV-1 control	0	rs1495741	rs3815087		PSORS1C1	0	0.00448133	NS	NS	NS
Bladder cancer	Hodgkin's lymphoma	0	rs1495741	rs2395185			0	<0.00448	GO:0009405	pathogenesis	0.0338033
Bladder cancer	Hodgkin's lymphoma	0	rs1495741	rs2395185			0	<0.00448	GO:0044403	symbiosis, encompassing mutualism through parasitism	0.0338033
Bladder cancer	Hodgkin's lymphoma	0	rs1495741	rs6903608			0	<0.00448	GO:0009405	pathogenesis	0.0338033
Bladder cancer	Hodgkin's lymphoma	0	rs1495741	rs6903608			0	<0.00448	GO:0044403	symbiosis, encompassing mutualism through parasitism	0.0338033
Bladder cancer	Hypothyroidism	0	rs1495741	rs3129720			0	<0.00448	GO:0009405	pathogenesis	0.0352153
Bladder cancer	Hypothyroidism	0	rs1495741	rs3129720			0	<0.00448	GO:0044403	symbiosis, encompassing mutualism through parasitism	0.0352153
Bladder cancer	Immunoglobulin A	0	rs1495741	rs2187668		HLA-DQA1	0	<0.00448	NS	NS	NS
Bladder cancer	Immunoglobulin A	0	rs1495741	rs9271366			0	<0.00448	GO:0009405	pathogenesis	0.0299411
Bladder cancer	Immunoglobulin A	0	rs1495741	rs9271366			0	<0.00448	GO:0044403	symbiosis, encompassing mutualism through parasitism	0.0299411
Bladder cancer	Inflammatory bowel disease	0	rs1495741	rs9271366			0	<0.00448	GO:0009405	pathogenesis	0.0299411
Bladder cancer	Inflammatory bowel disease	0	rs1495741	rs9271366			0	<0.00448	GO:0044403	symbiosis, encompassing mutualism through parasitism	0.0299411
Bladder cancer	LDL cholesterol	0	rs1495741	rs4844614		CR1L	0	<0.00448	NS	NS	NS
Bladder cancer	Lumiracoxib-related liver injury	0	rs1495741	rs3129900		C6orf10	0	<0.00448	GO:0009405	pathogenesis	0.0329833
Bladder cancer	Lumiracoxib-related liver injury	0	rs1495741	rs3129900		C6orf10	0	<0.00448	GO:0044403	symbiosis, encompassing mutualism through parasitism	0.0329833
Bladder cancer	Lung adenocarcinoma	0	rs1495741	rs3117582		APOM	0	0.00448133	NS	NS	NS
Bladder cancer	Lung adenocarcinoma	0	rs1495741	rs4324798			0	<0.00448	NS	NS	NS
Bladder cancer	Lung cancer	0	rs1495741	rs3117582		APOM	0	0.00448133	NS	NS	NS
Bladder cancer	Menarche (age at onset)	0	rs1495741	rs2090409			0	<0.00448	NS	NS	NS
Bladder cancer	Metabolic syndrome	0	rs1495741	rs3099844			0	0.00857264	NS	NS	NS
Bladder cancer	Multiple sclerosis	0	rs1495741	rs2040406			0	<0.00448	NS	NS	NS
Bladder cancer	Multiple sclerosis	0	rs1495741	rs2293152		STAT3	0	<0.00448	NS	NS	NS
Bladder cancer	Multiple sclerosis	0	rs1495741	rs3129889			0	<0.00448	GO:0009405	pathogenesis	0.0320957
Bladder cancer	Multiple sclerosis	0	rs1495741	rs3129889			0	<0.00448	GO:0044403	symbiosis, encompassing mutualism through parasitism	0.0320957
Bladder cancer	Multiple sclerosis	0	rs1495741	rs3129934		C6orf10	0	<0.00448	GO:0009405	pathogenesis	0.0299411
Bladder cancer	Multiple sclerosis	0	rs1495741	rs3129934		C6orf10	0	<0.00448	GO:0044403	symbiosis, encompassing mutualism through parasitism	0.0299411
Bladder cancer	Multiple sclerosis	0	rs1495741	rs3135338			0	<0.00448	GO:0009405	pathogenesis	0.0286342
Bladder cancer	Multiple sclerosis	0	rs1495741	rs3135338			0	<0.00448	GO:0044403	symbiosis, encompassing mutualism through parasitism	0.0286342
Bladder cancer	Multiple sclerosis	0	rs1495741	rs3135388		HLA-DRA	0	<0.00448	GO:0009405	pathogenesis	0.03449
Bladder cancer	Multiple sclerosis	0	rs1495741	rs3135388		HLA-DRA	0	<0.00448	GO:0044403	symbiosis, encompassing mutualism through parasitism	0.03449
Bladder cancer	Multiple sclerosis	0	rs1495741	rs9271366			0	<0.00448	GO:0009405	pathogenesis	0.0299411
Bladder cancer	Multiple sclerosis	0	rs1495741	rs9271366			0	<0.00448	GO:0044403	symbiosis, encompassing mutualism through parasitism	0.0299411
Bladder cancer	Neonatal lupus	0	rs1495741	rs3099844			0	0.00857264	NS	NS	NS
Bladder cancer	Nephropathy	0	rs1495741	rs3115573			0	<0.00448	GO:0009405	pathogenesis	0.0320957
Bladder cancer	Nephropathy	0	rs1495741	rs3115573			0	<0.00448	GO:0044403	symbiosis, encompassing mutualism through parasitism	0.0320957
Bladder cancer	Nephropathy	0	rs1495741	rs9275596			0	<0.00448	GO:0009405	pathogenesis	0.0320957
Bladder cancer	Nephropathy	0	rs1495741	rs9275596			0	<0.00448	GO:0044403	symbiosis, encompassing mutualism through parasitism	0.0320957
Bladder cancer	Nephropathy (idiopathic membranous)	0	rs1495741	rs2187668		HLA-DQA1	0	<0.00448	NS	NS	NS
Bladder cancer	Nodular sclerosis Hodgkin lymphoma	0	rs1495741	rs6903608			0	<0.00448	GO:0009405	pathogenesis	0.0338033
Bladder cancer	Nodular sclerosis Hodgkin lymphoma	0	rs1495741	rs6903608			0	<0.00448	GO:0044403	symbiosis, encompassing mutualism through parasitism	0.0338033
Bladder cancer	Nodular sclerosis Hodgkin lymphoma	0	rs1495741	rs9268528			0	<0.00448	GO:0009405	pathogenesis	0.0311568
Bladder cancer	Nodular sclerosis Hodgkin lymphoma	0	rs1495741	rs9268528			0	<0.00448	GO:0044403	symbiosis, encompassing mutualism through parasitism	0.0311568
Bladder cancer	Nodular sclerosis Hodgkin lymphoma	0	rs1495741	rs9268542			0	<0.00448	GO:0009405	pathogenesis	0.0320957
Bladder cancer	Nodular sclerosis Hodgkin lymphoma	0	rs1495741	rs9268542			0	<0.00448	GO:0044403	symbiosis, encompassing mutualism through parasitism	0.0320957
Bladder cancer	Parkinson's disease	0	rs1495741	rs3129882		HLA-DRA	0	<0.00448	GO:0009405	pathogenesis	0.0358853
Bladder cancer	Parkinson's disease	0	rs1495741	rs3129882		HLA-DRA	0	<0.00448	GO:0044403	symbiosis, encompassing mutualism through parasitism	0.0358853
Bladder cancer	Phospholipid levels (plasma)	0	rs1495741	rs3117181		TNXB	0	<0.00448	GO:0009405	pathogenesis	0.0311568
Bladder cancer	Phospholipid levels (plasma)	0	rs1495741	rs3117181		TNXB	0	<0.00448	GO:0044403	symbiosis, encompassing mutualism through parasitism	0.0311568
Bladder cancer	Platelet counts	0	rs1495741	rs7550918			0	0.00857264	GO:0009405	pathogenesis	0.0410586
Bladder cancer	Platelet counts	0	rs1495741	rs7550918			0	0.00857264	GO:0044403	symbiosis, encompassing mutualism through parasitism	0.0410586
Bladder cancer	Primary biliary cirrhosis	0	rs1495741	rs3135363			0	<0.00448	NS	NS	NS
Bladder cancer	Prostate cancer (gene x gene interaction)	0	rs1495741	rs16944141			0	0.00448133	NS	NS	NS
Bladder cancer	Psoriasis	0	rs1495741	rs3134792			0	<0.00448	NS	NS	NS
Bladder cancer	Pulmonary function	0	rs1495741	rs2855812		MICB	0	<0.00448	NS	NS	NS
Bladder cancer	Pulmonary function	0	rs1495741	rs2857595			0	<0.00448	NS	NS	NS
Bladder cancer	Rheumatoid arthritis	0	rs1495741	rs615672			0	<0.00448	NS	NS	NS
Bladder cancer	Rheumatoid arthritis	0	rs1495741	rs6457617			0	<0.00448	GO:0009405	pathogenesis	0.0311568
Bladder cancer	Rheumatoid arthritis	0	rs1495741	rs6457617			0	<0.00448	GO:0044403	symbiosis, encompassing mutualism through parasitism	0.0311568
Bladder cancer	Rheumatoid arthritis	0	rs1495741	rs6457620			0	<0.00448	GO:0009405	pathogenesis	0.0329833
Bladder cancer	Rheumatoid arthritis	0	rs1495741	rs6457620			0	<0.00448	GO:0044403	symbiosis, encompassing mutualism through parasitism	0.0329833
Bladder cancer	Rheumatoid arthritis	0	rs1495741	rs9268853			0	<0.00448	GO:0009405	pathogenesis	0.0311568
Bladder cancer	Rheumatoid arthritis	0	rs1495741	rs9268853			0	<0.00448	GO:0044403	symbiosis, encompassing mutualism through parasitism	0.0311568
Bladder cancer	Rheumatoid arthritis	0	rs1495741	rs9272219			0	<0.00448	NS	NS	NS
Bladder cancer	Schizophrenia	0	rs1495741	rs3131296		NOTCH4	0	<0.00448	NS	NS	NS
Bladder cancer	Schizophrenia	0	rs1495741	rs9272219			0	<0.00448	NS	NS	NS
Bladder cancer	Stevens-Johnson syndrome and toxic epidermal necrolysis (SJS-TEN)	0	rs1495741	rs2734583		SNORD117	0	0.00857264	NS	NS	NS
Bladder cancer	Stevens-Johnson syndrome and toxic epidermal necrolysis (SJS-TEN)	0	rs1495741	rs2844665			0	<0.00448	NS	NS	NS
Bladder cancer	Stevens-Johnson syndrome and toxic epidermal necrolysis (SJS-TEN)	0	rs1495741	rs3815087		PSORS1C1	0	0.00448133	NS	NS	NS
Bladder cancer	Systemic lupus erythematosus	0	rs1495741	rs2187668		HLA-DQA1	0	<0.00448	NS	NS	NS
Bladder cancer	Systemic lupus erythematosus	0	rs1495741	rs2647012			0	<0.00448	GO:0009405	pathogenesis	0.0320957
Bladder cancer	Systemic lupus erythematosus	0	rs1495741	rs2647012			0	<0.00448	GO:0044403	symbiosis, encompassing mutualism through parasitism	0.0320957
Bladder cancer	Systemic lupus erythematosus	0	rs1495741	rs3130320			0	<0.00448	GO:0009405	pathogenesis	0.03449
Bladder cancer	Systemic lupus erythematosus	0	rs1495741	rs3130320			0	<0.00448	GO:0044403	symbiosis, encompassing mutualism through parasitism	0.03449
Bladder cancer	Systemic lupus erythematosus	0	rs1495741	rs3131379		MSH5	0	<0.00448	NS	NS	NS
Bladder cancer	Systemic sclerosis	0	rs1495741	rs3129763			0	<0.00448	NS	NS	NS
Bladder cancer	Systemic sclerosis	0	rs1495741	rs3129882		HLA-DRA	0	<0.00448	GO:0009405	pathogenesis	0.0358853
Bladder cancer	Systemic sclerosis	0	rs1495741	rs3129882		HLA-DRA	0	<0.00448	GO:0044403	symbiosis, encompassing mutualism through parasitism	0.0358853
Bladder cancer	Systemic sclerosis	0	rs1495741	rs6457617			0	<0.00448	GO:0009405	pathogenesis	0.0311568
Bladder cancer	Systemic sclerosis	0	rs1495741	rs6457617			0	<0.00448	GO:0044403	symbiosis, encompassing mutualism through parasitism	0.0311568
Bladder cancer	Type 1 diabetes	0	rs1495741	rs9268645		HLA-DRA	0	<0.00448	GO:0009405	pathogenesis	0.03449
Bladder cancer	Type 1 diabetes	0	rs1495741	rs9268645		HLA-DRA	0	<0.00448	GO:0044403	symbiosis, encompassing mutualism through parasitism	0.03449
Bladder cancer	Type 1 diabetes	0	rs1495741	rs9272346		HLA-DQA1	0	<0.00448	GO:0009405	pathogenesis	0.03449
Bladder cancer	Type 1 diabetes	0	rs1495741	rs9272346		HLA-DQA1	0	<0.00448	GO:0044403	symbiosis, encompassing mutualism through parasitism	0.03449
Bladder cancer	Type 1 diabetes autoantibodies	0	rs1495741	rs7171171			0	<0.00448	NS	NS	NS
Bladder cancer	Ulcerative colitis	0	rs1495741	rs2395185			0	<0.00448	GO:0009405	pathogenesis	0.0338033
Bladder cancer	Ulcerative colitis	0	rs1495741	rs2395185			0	<0.00448	GO:0044403	symbiosis, encompassing mutualism through parasitism	0.0338033
Bladder cancer	Ulcerative colitis	0	rs1495741	rs9268480		BTNL2	0	<0.00448	GO:0009405	pathogenesis	0.0431093
Bladder cancer	Ulcerative colitis	0	rs1495741	rs9268480		BTNL2	0	<0.00448	GO:0044403	symbiosis, encompassing mutualism through parasitism	0.0431093
Bladder cancer	Ulcerative colitis	0	rs1495741	rs9268853			0	<0.00448	GO:0009405	pathogenesis	0.0311568
Bladder cancer	Ulcerative colitis	0	rs1495741	rs9268853			0	<0.00448	GO:0044403	symbiosis, encompassing mutualism through parasitism	0.0311568
Bladder cancer	Ulcerative colitis	0	rs1495741	rs9268877			0	<0.00448	GO:0009405	pathogenesis	0.0311568
Bladder cancer	Ulcerative colitis	0	rs1495741	rs9268877			0	<0.00448	GO:0044403	symbiosis, encompassing mutualism through parasitism	0.0311568
Bladder cancer	Vitiligo	0	rs1495741	rs3806156		BTNL2	0	<0.00448	GO:0009405	pathogenesis	0.0377292
Bladder cancer	Vitiligo	0	rs1495741	rs3806156		BTNL2	0	<0.00448	GO:0044403	symbiosis, encompassing mutualism through parasitism	0.0377292
Bladder cancer	Waist-hip ratio	0	rs1495741	rs2076529		BTNL2	0	<0.00448	GO:0009405	pathogenesis	0.0352153
Bladder cancer	Waist-hip ratio	0	rs1495741	rs2076529		BTNL2	0	<0.00448	GO:0044403	symbiosis, encompassing mutualism through parasitism	0.0352153
Blood pressure	AIDS progression	0	rs198846	rs8321	HIST1H1T	ZNRD1	0	<0.00448	GO:0002218	activation of innate immune response	0.0488543
Blood pressure	AIDS progression	0	rs198846	rs8321	HIST1H1T	ZNRD1	0	<0.00448	GO:0051607	defense response to virus	0.0431093
Blood pressure	AIDS progression	0	rs198846	rs8321	HIST1H1T	ZNRD1	0	<0.00448	GO:0002418	immune response to tumor cell	0.0365315
Blood pressure	AIDS progression	0	rs198846	rs8321	HIST1H1T	ZNRD1	0	<0.00448	GO:0002220	innate immune response activating cell surface receptor signaling pathway	0.0365315
Blood pressure	AIDS progression	0	rs198846	rs8321	HIST1H1T	ZNRD1	0	<0.00448	GO:0002758	innate immune response-activating signal transduction	0.0488543
Blood pressure	AIDS progression	0	rs198846	rs8321	HIST1H1T	ZNRD1	0	<0.00448	GO:0050687	negative regulation of defense response to virus	0.0371346
Blood pressure	AIDS progression	0	rs198846	rs8321	HIST1H1T	ZNRD1	0	<0.00448	GO:0050689	negative regulation of defense response to virus by host	0.0371346
Blood pressure	AIDS progression	0	rs198846	rs8321	HIST1H1T	ZNRD1	0	<0.00448	GO:0002698	negative regulation of immune effector process	0.0450059
Blood pressure	AIDS progression	0	rs198846	rs8321	HIST1H1T	ZNRD1	0	<0.00448	GO:0043901	negative regulation of multi-organism process	0.0371346
Blood pressure	AIDS progression	0	rs198846	rs8321	HIST1H1T	ZNRD1	0	<0.00448	GO:0002832	negative regulation of response to biotic stimulus	0.0371346
Blood pressure	AIDS progression	0	rs198846	rs8321	HIST1H1T	ZNRD1	0	<0.00448	GO:0050691	regulation of defense response to virus by host	0.0406034
Blood pressure	AIDS progression	0	rs198846	rs8321	HIST1H1T	ZNRD1	0	<0.00448	GO:0032526	response to retinoic acid	0.0468162
Blood pressure	AIDS progression	0	rs198846	rs8321	HIST1H1T	ZNRD1	0	<0.00448	GO:0002347	response to tumor cell	0.0389556
Blood pressure	AIDS progression	0	rs198846	rs8321	HIST1H1T	ZNRD1	0	<0.00448	GO:0033273	response to vitamin	0.0499575
Blood pressure	AIDS progression	0	rs198846	rs8321	HIST1H1T	ZNRD1	0	<0.00448	GO:0033189	response to vitamin A	0.0468162
Blood pressure	AIDS progression	0	rs198846	rs8321	HIST1H1T	ZNRD1	0	<0.00448	GO:0002223	stimulatory C-type lectin receptor signaling pathway	0.0365315
Blood pressure	Asthma	0	rs198846	rs404860	HIST1H1T	NOTCH4	0	<0.00448	GO:0002218	activation of innate immune response	0.0400547
Blood pressure	Asthma	0	rs198846	rs404860	HIST1H1T	NOTCH4	0	<0.00448	GO:0051607	defense response to virus	0.0400547
Blood pressure	Asthma	0	rs198846	rs404860	HIST1H1T	NOTCH4	0	<0.00448	GO:0046629	gamma-delta T cell activation	0.0488543
Blood pressure	Asthma	0	rs198846	rs404860	HIST1H1T	NOTCH4	0	<0.00448	GO:0002418	immune response to tumor cell	0.0329833
Blood pressure	Asthma	0	rs198846	rs404860	HIST1H1T	NOTCH4	0	<0.00448	GO:0002220	innate immune response activating cell surface receptor signaling pathway	0.0329833
Blood pressure	Asthma	0	rs198846	rs404860	HIST1H1T	NOTCH4	0	<0.00448	GO:0002758	innate immune response-activating signal transduction	0.0400547
Blood pressure	Asthma	0	rs198846	rs404860	HIST1H1T	NOTCH4	0	<0.00448	GO:0031348	negative regulation of defense response	0.0425742
Blood pressure	Asthma	0	rs198846	rs404860	HIST1H1T	NOTCH4	0	<0.00448	GO:0050687	negative regulation of defense response to virus	0.0329833
Blood pressure	Asthma	0	rs198846	rs404860	HIST1H1T	NOTCH4	0	<0.00448	GO:0050689	negative regulation of defense response to virus by host	0.0329833
Blood pressure	Asthma	0	rs198846	rs404860	HIST1H1T	NOTCH4	0	<0.00448	GO:0002698	negative regulation of immune effector process	0.0410586
Blood pressure	Asthma	0	rs198846	rs404860	HIST1H1T	NOTCH4	0	<0.00448	GO:0043901	negative regulation of multi-organism process	0.0329833
Blood pressure	Asthma	0	rs198846	rs404860	HIST1H1T	NOTCH4	0	<0.00448	GO:0002832	negative regulation of response to biotic stimulus	0.0329833
Blood pressure	Asthma	0	rs198846	rs404860	HIST1H1T	NOTCH4	0	<0.00448	GO:0050688	regulation of defense response to virus	0.0492499
Blood pressure	Asthma	0	rs198846	rs404860	HIST1H1T	NOTCH4	0	<0.00448	GO:0050691	regulation of defense response to virus by host	0.0352153
Blood pressure	Asthma	0	rs198846	rs404860	HIST1H1T	NOTCH4	0	<0.00448	GO:0032526	response to retinoic acid	0.0450059
Blood pressure	Asthma	0	rs198846	rs404860	HIST1H1T	NOTCH4	0	<0.00448	GO:0002347	response to tumor cell	0.0383498
Blood pressure	Asthma	0	rs198846	rs404860	HIST1H1T	NOTCH4	0	<0.00448	GO:0033273	response to vitamin	0.0464028
Blood pressure	Asthma	0	rs198846	rs404860	HIST1H1T	NOTCH4	0	<0.00448	GO:0033189	response to vitamin A	0.0450059
Blood pressure	Asthma	0	rs198846	rs404860	HIST1H1T	NOTCH4	0	<0.00448	GO:0002223	stimulatory C-type lectin receptor signaling pathway	0.0329833
Blood pressure	Bipolar disorder	0	rs198846	rs4739466	HIST1H1T		0	<0.00448	GO:0002218	activation of innate immune response	0.0431093
Blood pressure	Bipolar disorder	0	rs198846	rs4739466	HIST1H1T		0	<0.00448	GO:0051607	defense response to virus	0.0410586
Blood pressure	Bipolar disorder	0	rs198846	rs4739466	HIST1H1T		0	<0.00448	GO:0002418	immune response to tumor cell	0.0371346
Blood pressure	Bipolar disorder	0	rs198846	rs4739466	HIST1H1T		0	<0.00448	GO:0002220	innate immune response activating cell surface receptor signaling pathway	0.0371346
Blood pressure	Bipolar disorder	0	rs198846	rs4739466	HIST1H1T		0	<0.00448	GO:0002758	innate immune response-activating signal transduction	0.0431093
Blood pressure	Bipolar disorder	0	rs198846	rs4739466	HIST1H1T		0	<0.00448	GO:0050687	negative regulation of defense response to virus	0.0406034
Blood pressure	Bipolar disorder	0	rs198846	rs4739466	HIST1H1T		0	<0.00448	GO:0050689	negative regulation of defense response to virus by host	0.0406034
Blood pressure	Bipolar disorder	0	rs198846	rs4739466	HIST1H1T		0	<0.00448	GO:0002698	negative regulation of immune effector process	0.0480563
Blood pressure	Bipolar disorder	0	rs198846	rs4739466	HIST1H1T		0	<0.00448	GO:0043901	negative regulation of multi-organism process	0.0406034
Blood pressure	Bipolar disorder	0	rs198846	rs4739466	HIST1H1T		0	<0.00448	GO:0002832	negative regulation of response to biotic stimulus	0.0406034
Blood pressure	Bipolar disorder	0	rs198846	rs4739466	HIST1H1T		0	<0.00448	GO:0050691	regulation of defense response to virus by host	0.0440586
Blood pressure	Bipolar disorder	0	rs198846	rs4739466	HIST1H1T		0	<0.00448	GO:0032526	response to retinoic acid	0.0480563
Blood pressure	Bipolar disorder	0	rs198846	rs4739466	HIST1H1T		0	<0.00448	GO:0002347	response to tumor cell	0.0410586
Blood pressure	Bipolar disorder	0	rs198846	rs4739466	HIST1H1T		0	<0.00448	GO:0033189	response to vitamin A	0.0480563
Blood pressure	Bipolar disorder	0	rs198846	rs4739466	HIST1H1T		0	<0.00448	GO:0002223	stimulatory C-type lectin receptor signaling pathway	0.0371346
Blood pressure	Cognitive test performance	0	rs198846	rs2002030	HIST1H1T	C8orf12	0	<0.00448	GO:0002218	activation of innate immune response	0.0464028
Blood pressure	Cognitive test performance	0	rs198846	rs2002030	HIST1H1T	C8orf12	0	<0.00448	GO:0051607	defense response to virus	0.042039
Blood pressure	Cognitive test performance	0	rs198846	rs2002030	HIST1H1T	C8orf12	0	<0.00448	GO:0002418	immune response to tumor cell	0.0383498
Blood pressure	Cognitive test performance	0	rs198846	rs2002030	HIST1H1T	C8orf12	0	<0.00448	GO:0002220	innate immune response activating cell surface receptor signaling pathway	0.0383498
Blood pressure	Cognitive test performance	0	rs198846	rs2002030	HIST1H1T	C8orf12	0	<0.00448	GO:0002758	innate immune response-activating signal transduction	0.0464028
Blood pressure	Cognitive test performance	0	rs198846	rs2002030	HIST1H1T	C8orf12	0	<0.00448	GO:0031348	negative regulation of defense response	0.0450059
Blood pressure	Cognitive test performance	0	rs198846	rs2002030	HIST1H1T	C8orf12	0	<0.00448	GO:0050687	negative regulation of defense response to virus	0.0352153
Blood pressure	Cognitive test performance	0	rs198846	rs2002030	HIST1H1T	C8orf12	0	<0.00448	GO:0050689	negative regulation of defense response to virus by host	0.0352153
Blood pressure	Cognitive test performance	0	rs198846	rs2002030	HIST1H1T	C8orf12	0	<0.00448	GO:0002698	negative regulation of immune effector process	0.0406034
Blood pressure	Cognitive test performance	0	rs198846	rs2002030	HIST1H1T	C8orf12	0	<0.00448	GO:0043901	negative regulation of multi-organism process	0.0352153
Blood pressure	Cognitive test performance	0	rs198846	rs2002030	HIST1H1T	C8orf12	0	<0.00448	GO:0002832	negative regulation of response to biotic stimulus	0.0352153
Blood pressure	Cognitive test performance	0	rs198846	rs2002030	HIST1H1T	C8orf12	0	<0.00448	GO:0050691	regulation of defense response to virus by host	0.0371346
Blood pressure	Cognitive test performance	0	rs198846	rs2002030	HIST1H1T	C8orf12	0	<0.00448	GO:0032526	response to retinoic acid	0.0450059
Blood pressure	Cognitive test performance	0	rs198846	rs2002030	HIST1H1T	C8orf12	0	<0.00448	GO:0002347	response to tumor cell	0.0400547
Blood pressure	Cognitive test performance	0	rs198846	rs2002030	HIST1H1T	C8orf12	0	<0.00448	GO:0033273	response to vitamin	0.0464028
Blood pressure	Cognitive test performance	0	rs198846	rs2002030	HIST1H1T	C8orf12	0	<0.00448	GO:0033189	response to vitamin A	0.0450059
Blood pressure	Cognitive test performance	0	rs198846	rs2002030	HIST1H1T	C8orf12	0	<0.00448	GO:0002223	stimulatory C-type lectin receptor signaling pathway	0.0383498
Blood pressure	Coronary heart disease	0	rs198846	rs3869109	HIST1H1T		0	<0.00448	GO:0002218	activation of innate immune response	0.0431093
Blood pressure	Coronary heart disease	0	rs198846	rs3869109	HIST1H1T		0	<0.00448	GO:0051607	defense response to virus	0.0476284
Blood pressure	Coronary heart disease	0	rs198846	rs3869109	HIST1H1T		0	<0.00448	GO:0002418	immune response to tumor cell	0.03449
Blood pressure	Coronary heart disease	0	rs198846	rs3869109	HIST1H1T		0	<0.00448	GO:0002220	innate immune response activating cell surface receptor signaling pathway	0.03449
Blood pressure	Coronary heart disease	0	rs198846	rs3869109	HIST1H1T		0	<0.00448	GO:0002758	innate immune response-activating signal transduction	0.0431093
Blood pressure	Coronary heart disease	0	rs198846	rs3869109	HIST1H1T		0	<0.00448	GO:0050687	negative regulation of defense response to virus	0.0383498
Blood pressure	Coronary heart disease	0	rs198846	rs3869109	HIST1H1T		0	<0.00448	GO:0050689	negative regulation of defense response to virus by host	0.0383498
Blood pressure	Coronary heart disease	0	rs198846	rs3869109	HIST1H1T		0	<0.00448	GO:0002698	negative regulation of immune effector process	0.0445446
Blood pressure	Coronary heart disease	0	rs198846	rs3869109	HIST1H1T		0	<0.00448	GO:0043901	negative regulation of multi-organism process	0.0383498
Blood pressure	Coronary heart disease	0	rs198846	rs3869109	HIST1H1T		0	<0.00448	GO:0002832	negative regulation of response to biotic stimulus	0.0383498
Blood pressure	Coronary heart disease	0	rs198846	rs3869109	HIST1H1T		0	<0.00448	GO:0050691	regulation of defense response to virus by host	0.042039
Blood pressure	Coronary heart disease	0	rs198846	rs3869109	HIST1H1T		0	<0.00448	GO:0002347	response to tumor cell	0.0377292
Blood pressure	Coronary heart disease	0	rs198846	rs3869109	HIST1H1T		0	<0.00448	GO:0002223	stimulatory C-type lectin receptor signaling pathway	0.03449
Blood pressure	Hematological and biochemical traits	0	rs198846	rs3094212	HIST1H1T		0	<0.00448	GO:0002218	activation of innate immune response	0.0488543
Blood pressure	Hematological and biochemical traits	0	rs198846	rs3094212	HIST1H1T		0	<0.00448	GO:0051607	defense response to virus	0.0415276
Blood pressure	Hematological and biochemical traits	0	rs198846	rs3094212	HIST1H1T		0	<0.00448	GO:0002418	immune response to tumor cell	0.0352153
Blood pressure	Hematological and biochemical traits	0	rs198846	rs3094212	HIST1H1T		0	<0.00448	GO:0002220	innate immune response activating cell surface receptor signaling pathway	0.0352153
Blood pressure	Hematological and biochemical traits	0	rs198846	rs3094212	HIST1H1T		0	<0.00448	GO:0002758	innate immune response-activating signal transduction	0.0488543
Blood pressure	Hematological and biochemical traits	0	rs198846	rs3094212	HIST1H1T		0	<0.00448	GO:0031348	negative regulation of defense response	0.0472331
Blood pressure	Hematological and biochemical traits	0	rs198846	rs3094212	HIST1H1T		0	<0.00448	GO:0050687	negative regulation of defense response to virus	0.0352153
Blood pressure	Hematological and biochemical traits	0	rs198846	rs3094212	HIST1H1T		0	<0.00448	GO:0050689	negative regulation of defense response to virus by host	0.0352153
Blood pressure	Hematological and biochemical traits	0	rs198846	rs3094212	HIST1H1T		0	<0.00448	GO:0002698	negative regulation of immune effector process	0.0440586
Blood pressure	Hematological and biochemical traits	0	rs198846	rs3094212	HIST1H1T		0	<0.00448	GO:0043901	negative regulation of multi-organism process	0.0352153
Blood pressure	Hematological and biochemical traits	0	rs198846	rs3094212	HIST1H1T		0	<0.00448	GO:0002832	negative regulation of response to biotic stimulus	0.0352153
Blood pressure	Hematological and biochemical traits	0	rs198846	rs3094212	HIST1H1T		0	<0.00448	GO:0050691	regulation of defense response to virus by host	0.0394984
Blood pressure	Hematological and biochemical traits	0	rs198846	rs3094212	HIST1H1T		0	<0.00448	GO:0032526	response to retinoic acid	0.0476284
Blood pressure	Hematological and biochemical traits	0	rs198846	rs3094212	HIST1H1T		0	<0.00448	GO:0002347	response to tumor cell	0.0394984
Blood pressure	Hematological and biochemical traits	0	rs198846	rs3094212	HIST1H1T		0	<0.00448	GO:0033189	response to vitamin A	0.0476284
Blood pressure	Hematological and biochemical traits	0	rs198846	rs3094212	HIST1H1T		0	<0.00448	GO:0002223	stimulatory C-type lectin receptor signaling pathway	0.0352153
Blood pressure	Hepatitis B vaccine response	0	rs198846	rs3135363	HIST1H1T		0	<0.00448	GO:0002218	activation of innate immune response	0.0454666
Blood pressure	Hepatitis B vaccine response	0	rs198846	rs3135363	HIST1H1T		0	<0.00448	GO:0051607	defense response to virus	0.0440586
Blood pressure	Hepatitis B vaccine response	0	rs198846	rs3135363	HIST1H1T		0	<0.00448	GO:0002418	immune response to tumor cell	0.0352153
Blood pressure	Hepatitis B vaccine response	0	rs198846	rs3135363	HIST1H1T		0	<0.00448	GO:0002220	innate immune response activating cell surface receptor signaling pathway	0.0352153
Blood pressure	Hepatitis B vaccine response	0	rs198846	rs3135363	HIST1H1T		0	<0.00448	GO:0002758	innate immune response-activating signal transduction	0.0454666
Blood pressure	Hepatitis B vaccine response	0	rs198846	rs3135363	HIST1H1T		0	<0.00448	GO:0031348	negative regulation of defense response	0.0480563
Blood pressure	Hepatitis B vaccine response	0	rs198846	rs3135363	HIST1H1T		0	<0.00448	GO:0050687	negative regulation of defense response to virus	0.0383498
Blood pressure	Hepatitis B vaccine response	0	rs198846	rs3135363	HIST1H1T		0	<0.00448	GO:0050689	negative regulation of defense response to virus by host	0.0383498
Blood pressure	Hepatitis B vaccine response	0	rs198846	rs3135363	HIST1H1T		0	<0.00448	GO:0002698	negative regulation of immune effector process	0.0440586
Blood pressure	Hepatitis B vaccine response	0	rs198846	rs3135363	HIST1H1T		0	<0.00448	GO:0043901	negative regulation of multi-organism process	0.0383498
Blood pressure	Hepatitis B vaccine response	0	rs198846	rs3135363	HIST1H1T		0	<0.00448	GO:0002832	negative regulation of response to biotic stimulus	0.0383498
Blood pressure	Hepatitis B vaccine response	0	rs198846	rs3135363	HIST1H1T		0	<0.00448	GO:0050691	regulation of defense response to virus by host	0.0400547
Blood pressure	Hepatitis B vaccine response	0	rs198846	rs3135363	HIST1H1T		0	<0.00448	GO:0002347	response to tumor cell	0.0377292
Blood pressure	Hepatitis B vaccine response	0	rs198846	rs3135363	HIST1H1T		0	<0.00448	GO:0002223	stimulatory C-type lectin receptor signaling pathway	0.0352153
Blood pressure	HIV-1 control	0	rs198846	rs9264942	HIST1H1T		0	<0.00448	GO:0002218	activation of innate immune response	0.0365315
Blood pressure	HIV-1 control	0	rs198846	rs9264942	HIST1H1T		0	<0.00448	GO:0051607	defense response to virus	0.0377292
Blood pressure	HIV-1 control	0	rs198846	rs9264942	HIST1H1T		0	<0.00448	GO:0046629	gamma-delta T cell activation	0.0496082
Blood pressure	HIV-1 control	0	rs198846	rs9264942	HIST1H1T		0	<0.00448	GO:0002418	immune response to tumor cell	0.0269684
Blood pressure	HIV-1 control	0	rs198846	rs9264942	HIST1H1T		0	<0.00448	GO:0002220	innate immune response activating cell surface receptor signaling pathway	0.0269684
Blood pressure	HIV-1 control	0	rs198846	rs9264942	HIST1H1T		0	<0.00448	GO:0002758	innate immune response-activating signal transduction	0.0365315
Blood pressure	HIV-1 control	0	rs198846	rs9264942	HIST1H1T		0	<0.00448	GO:0031348	negative regulation of defense response	0.0480563
Blood pressure	HIV-1 control	0	rs198846	rs9264942	HIST1H1T		0	<0.00448	GO:0050687	negative regulation of defense response to virus	0.0320957
Blood pressure	HIV-1 control	0	rs198846	rs9264942	HIST1H1T		0	<0.00448	GO:0050689	negative regulation of defense response to virus by host	0.0320957
Blood pressure	HIV-1 control	0	rs198846	rs9264942	HIST1H1T		0	<0.00448	GO:0002698	negative regulation of immune effector process	0.0440586
Blood pressure	HIV-1 control	0	rs198846	rs9264942	HIST1H1T		0	<0.00448	GO:0043901	negative regulation of multi-organism process	0.0320957
Blood pressure	HIV-1 control	0	rs198846	rs9264942	HIST1H1T		0	<0.00448	GO:0002832	negative regulation of response to biotic stimulus	0.0320957
Blood pressure	HIV-1 control	0	rs198846	rs9264942	HIST1H1T		0	<0.00448	GO:0045089	positive regulation of innate immune response	0.0499575
Blood pressure	HIV-1 control	0	rs198846	rs9264942	HIST1H1T		0	<0.00448	GO:0050691	regulation of defense response to virus by host	0.0365315
Blood pressure	HIV-1 control	0	rs198846	rs9264942	HIST1H1T		0	<0.00448	GO:0032526	response to retinoic acid	0.0431093
Blood pressure	HIV-1 control	0	rs198846	rs9264942	HIST1H1T		0	<0.00448	GO:0002347	response to tumor cell	0.0286342
Blood pressure	HIV-1 control	0	rs198846	rs9264942	HIST1H1T		0	<0.00448	GO:0033273	response to vitamin	0.0445446
Blood pressure	HIV-1 control	0	rs198846	rs9264942	HIST1H1T		0	<0.00448	GO:0033189	response to vitamin A	0.0431093
Blood pressure	HIV-1 control	0	rs198846	rs9264942	HIST1H1T		0	<0.00448	GO:0002223	stimulatory C-type lectin receptor signaling pathway	0.0269684
Blood pressure	IgE levels	0	rs198846	rs2523809	HIST1H1T		0	<0.00448	GO:0002218	activation of innate immune response	0.0440586
Blood pressure	IgE levels	0	rs198846	rs2523809	HIST1H1T		0	<0.00448	GO:0051607	defense response to virus	0.0400547
Blood pressure	IgE levels	0	rs198846	rs2523809	HIST1H1T		0	<0.00448	GO:0002418	immune response to tumor cell	0.0329833
Blood pressure	IgE levels	0	rs198846	rs2523809	HIST1H1T		0	<0.00448	GO:0002220	innate immune response activating cell surface receptor signaling pathway	0.0329833
Blood pressure	IgE levels	0	rs198846	rs2523809	HIST1H1T		0	<0.00448	GO:0002758	innate immune response-activating signal transduction	0.0440586
Blood pressure	IgE levels	0	rs198846	rs2523809	HIST1H1T		0	<0.00448	GO:0031348	negative regulation of defense response	0.045936
Blood pressure	IgE levels	0	rs198846	rs2523809	HIST1H1T		0	<0.00448	GO:0050687	negative regulation of defense response to virus	0.0352153
Blood pressure	IgE levels	0	rs198846	rs2523809	HIST1H1T		0	<0.00448	GO:0050689	negative regulation of defense response to virus by host	0.0352153
Blood pressure	IgE levels	0	rs198846	rs2523809	HIST1H1T		0	<0.00448	GO:0002698	negative regulation of immune effector process	0.0431093
Blood pressure	IgE levels	0	rs198846	rs2523809	HIST1H1T		0	<0.00448	GO:0043901	negative regulation of multi-organism process	0.0352153
Blood pressure	IgE levels	0	rs198846	rs2523809	HIST1H1T		0	<0.00448	GO:0002832	negative regulation of response to biotic stimulus	0.0352153
Blood pressure	IgE levels	0	rs198846	rs2523809	HIST1H1T		0	<0.00448	GO:0050691	regulation of defense response to virus by host	0.0383498
Blood pressure	IgE levels	0	rs198846	rs2523809	HIST1H1T		0	<0.00448	GO:0032526	response to retinoic acid	0.0415276
Blood pressure	IgE levels	0	rs198846	rs2523809	HIST1H1T		0	<0.00448	GO:0002347	response to tumor cell	0.03449
Blood pressure	IgE levels	0	rs198846	rs2523809	HIST1H1T		0	<0.00448	GO:0033273	response to vitamin	0.0468162
Blood pressure	IgE levels	0	rs198846	rs2523809	HIST1H1T		0	<0.00448	GO:0033189	response to vitamin A	0.0415276
Blood pressure	IgE levels	0	rs198846	rs2523809	HIST1H1T		0	<0.00448	GO:0002223	stimulatory C-type lectin receptor signaling pathway	0.0329833
Blood pressure	Insulin resistance/response	0	rs198846	rs2407103	HIST1H1T		0	<0.00448	GO:0002218	activation of innate immune response	0.0440586
Blood pressure	Insulin resistance/response	0	rs198846	rs2407103	HIST1H1T		0	<0.00448	GO:0051607	defense response to virus	0.0400547
Blood pressure	Insulin resistance/response	0	rs198846	rs2407103	HIST1H1T		0	<0.00448	GO:0046629	gamma-delta T cell activation	0.0499575
Blood pressure	Insulin resistance/response	0	rs198846	rs2407103	HIST1H1T		0	<0.00448	GO:0002418	immune response to tumor cell	0.0338033
Blood pressure	Insulin resistance/response	0	rs198846	rs2407103	HIST1H1T		0	<0.00448	GO:0002220	innate immune response activating cell surface receptor signaling pathway	0.0338033
Blood pressure	Insulin resistance/response	0	rs198846	rs2407103	HIST1H1T		0	<0.00448	GO:0002758	innate immune response-activating signal transduction	0.0440586
Blood pressure	Insulin resistance/response	0	rs198846	rs2407103	HIST1H1T		0	<0.00448	GO:0031348	negative regulation of defense response	0.045936
Blood pressure	Insulin resistance/response	0	rs198846	rs2407103	HIST1H1T		0	<0.00448	GO:0050687	negative regulation of defense response to virus	0.03449
Blood pressure	Insulin resistance/response	0	rs198846	rs2407103	HIST1H1T		0	<0.00448	GO:0050689	negative regulation of defense response to virus by host	0.03449
Blood pressure	Insulin resistance/response	0	rs198846	rs2407103	HIST1H1T		0	<0.00448	GO:0002698	negative regulation of immune effector process	0.0431093
Blood pressure	Insulin resistance/response	0	rs198846	rs2407103	HIST1H1T		0	<0.00448	GO:0043901	negative regulation of multi-organism process	0.03449
Blood pressure	Insulin resistance/response	0	rs198846	rs2407103	HIST1H1T		0	<0.00448	GO:0002832	negative regulation of response to biotic stimulus	0.03449
Blood pressure	Insulin resistance/response	0	rs198846	rs2407103	HIST1H1T		0	<0.00448	GO:0050688	regulation of defense response to virus	0.0496082
Blood pressure	Insulin resistance/response	0	rs198846	rs2407103	HIST1H1T		0	<0.00448	GO:0050691	regulation of defense response to virus by host	0.0358853
Blood pressure	Insulin resistance/response	0	rs198846	rs2407103	HIST1H1T		0	<0.00448	GO:0032526	response to retinoic acid	0.0440586
Blood pressure	Insulin resistance/response	0	rs198846	rs2407103	HIST1H1T		0	<0.00448	GO:0002347	response to tumor cell	0.03449
Blood pressure	Insulin resistance/response	0	rs198846	rs2407103	HIST1H1T		0	<0.00448	GO:0033273	response to vitamin	0.0454666
Blood pressure	Insulin resistance/response	0	rs198846	rs2407103	HIST1H1T		0	<0.00448	GO:0033189	response to vitamin A	0.0440586
Blood pressure	Insulin resistance/response	0	rs198846	rs2407103	HIST1H1T		0	<0.00448	GO:0002223	stimulatory C-type lectin receptor signaling pathway	0.0338033
Blood pressure	Lung adenocarcinoma	0	rs198846	rs3117582	HIST1H1T	APOM	0	<0.00448	GO:0002218	activation of innate immune response	0.0472331
Blood pressure	Lung adenocarcinoma	0	rs198846	rs3117582	HIST1H1T	APOM	0	<0.00448	GO:0051607	defense response to virus	0.0476284
Blood pressure	Lung adenocarcinoma	0	rs198846	rs3117582	HIST1H1T	APOM	0	<0.00448	GO:0002418	immune response to tumor cell	0.0389556
Blood pressure	Lung adenocarcinoma	0	rs198846	rs3117582	HIST1H1T	APOM	0	<0.00448	GO:0002220	innate immune response activating cell surface receptor signaling pathway	0.0389556
Blood pressure	Lung adenocarcinoma	0	rs198846	rs3117582	HIST1H1T	APOM	0	<0.00448	GO:0002758	innate immune response-activating signal transduction	0.0472331
Blood pressure	Lung adenocarcinoma	0	rs198846	rs3117582	HIST1H1T	APOM	0	<0.00448	GO:0031348	negative regulation of defense response	0.0496082
Blood pressure	Lung adenocarcinoma	0	rs198846	rs3117582	HIST1H1T	APOM	0	<0.00448	GO:0050687	negative regulation of defense response to virus	0.0415276
Blood pressure	Lung adenocarcinoma	0	rs198846	rs3117582	HIST1H1T	APOM	0	<0.00448	GO:0050689	negative regulation of defense response to virus by host	0.0415276
Blood pressure	Lung adenocarcinoma	0	rs198846	rs3117582	HIST1H1T	APOM	0	<0.00448	GO:0002698	negative regulation of immune effector process	0.0450059
Blood pressure	Lung adenocarcinoma	0	rs198846	rs3117582	HIST1H1T	APOM	0	<0.00448	GO:0043901	negative regulation of multi-organism process	0.0415276
Blood pressure	Lung adenocarcinoma	0	rs198846	rs3117582	HIST1H1T	APOM	0	<0.00448	GO:0002832	negative regulation of response to biotic stimulus	0.0415276
Blood pressure	Lung adenocarcinoma	0	rs198846	rs3117582	HIST1H1T	APOM	0	<0.00448	GO:0050691	regulation of defense response to virus by host	0.0476284
Blood pressure	Lung adenocarcinoma	0	rs198846	rs3117582	HIST1H1T	APOM	0	<0.00448	GO:0002347	response to tumor cell	0.0431093
Blood pressure	Lung adenocarcinoma	0	rs198846	rs3117582	HIST1H1T	APOM	0	<0.00448	GO:0002223	stimulatory C-type lectin receptor signaling pathway	0.0389556
Blood pressure	Lung cancer	0	rs198846	rs3117582	HIST1H1T	APOM	0	<0.00448	GO:0002218	activation of innate immune response	0.0472331
Blood pressure	Lung cancer	0	rs198846	rs3117582	HIST1H1T	APOM	0	<0.00448	GO:0051607	defense response to virus	0.0476284
Blood pressure	Lung cancer	0	rs198846	rs3117582	HIST1H1T	APOM	0	<0.00448	GO:0002418	immune response to tumor cell	0.0389556
Blood pressure	Lung cancer	0	rs198846	rs3117582	HIST1H1T	APOM	0	<0.00448	GO:0002220	innate immune response activating cell surface receptor signaling pathway	0.0389556
Blood pressure	Lung cancer	0	rs198846	rs3117582	HIST1H1T	APOM	0	<0.00448	GO:0002758	innate immune response-activating signal transduction	0.0472331
Blood pressure	Lung cancer	0	rs198846	rs3117582	HIST1H1T	APOM	0	<0.00448	GO:0031348	negative regulation of defense response	0.0496082
Blood pressure	Lung cancer	0	rs198846	rs3117582	HIST1H1T	APOM	0	<0.00448	GO:0050687	negative regulation of defense response to virus	0.0415276
Blood pressure	Lung cancer	0	rs198846	rs3117582	HIST1H1T	APOM	0	<0.00448	GO:0050689	negative regulation of defense response to virus by host	0.0415276
Blood pressure	Lung cancer	0	rs198846	rs3117582	HIST1H1T	APOM	0	<0.00448	GO:0002698	negative regulation of immune effector process	0.0450059
Blood pressure	Lung cancer	0	rs198846	rs3117582	HIST1H1T	APOM	0	<0.00448	GO:0043901	negative regulation of multi-organism process	0.0415276
Blood pressure	Lung cancer	0	rs198846	rs3117582	HIST1H1T	APOM	0	<0.00448	GO:0002832	negative regulation of response to biotic stimulus	0.0415276
Blood pressure	Lung cancer	0	rs198846	rs3117582	HIST1H1T	APOM	0	<0.00448	GO:0050691	regulation of defense response to virus by host	0.0476284
Blood pressure	Lung cancer	0	rs198846	rs3117582	HIST1H1T	APOM	0	<0.00448	GO:0002347	response to tumor cell	0.0431093
Blood pressure	Lung cancer	0	rs198846	rs3117582	HIST1H1T	APOM	0	<0.00448	GO:0002223	stimulatory C-type lectin receptor signaling pathway	0.0389556
Blood pressure	Menarche (age at onset)	0	rs198846	rs2090409	HIST1H1T		0	0.0124525	GO:0048002	antigen processing and presentation of peptide antigen	0.0383498
Blood pressure	Menarche (age at onset)	0	rs198846	rs2090409	HIST1H1T		0	0.0124525	GO:0002474	antigen processing and presentation of peptide antigen via MHC class I	0.0383498
Blood pressure	Metabolic syndrome	0	rs198846	rs3099844	HIST1H1T		0	<0.00448	GO:0051607	defense response to virus	0.0492499
Blood pressure	Metabolic syndrome	0	rs198846	rs3099844	HIST1H1T		0	<0.00448	GO:0002418	immune response to tumor cell	0.0400547
Blood pressure	Metabolic syndrome	0	rs198846	rs3099844	HIST1H1T		0	<0.00448	GO:0002220	innate immune response activating cell surface receptor signaling pathway	0.0400547
Blood pressure	Metabolic syndrome	0	rs198846	rs3099844	HIST1H1T		0	<0.00448	GO:0050687	negative regulation of defense response to virus	0.0406034
Blood pressure	Metabolic syndrome	0	rs198846	rs3099844	HIST1H1T		0	<0.00448	GO:0050689	negative regulation of defense response to virus by host	0.0406034
Blood pressure	Metabolic syndrome	0	rs198846	rs3099844	HIST1H1T		0	<0.00448	GO:0002698	negative regulation of immune effector process	0.0480563
Blood pressure	Metabolic syndrome	0	rs198846	rs3099844	HIST1H1T		0	<0.00448	GO:0043901	negative regulation of multi-organism process	0.0406034
Blood pressure	Metabolic syndrome	0	rs198846	rs3099844	HIST1H1T		0	<0.00448	GO:0002832	negative regulation of response to biotic stimulus	0.0406034
Blood pressure	Metabolic syndrome	0	rs198846	rs3099844	HIST1H1T		0	<0.00448	GO:0050691	regulation of defense response to virus by host	0.042039
Blood pressure	Metabolic syndrome	0	rs198846	rs3099844	HIST1H1T		0	<0.00448	GO:0002347	response to tumor cell	0.0431093
Blood pressure	Metabolic syndrome	0	rs198846	rs3099844	HIST1H1T		0	<0.00448	GO:0002223	stimulatory C-type lectin receptor signaling pathway	0.0400547
Blood pressure	Myopia (pathological)	0	rs198846	rs6885224	HIST1H1T	CTNND2	0	<0.00448	GO:0002218	activation of innate immune response	0.042039
Blood pressure	Myopia (pathological)	0	rs198846	rs6885224	HIST1H1T	CTNND2	0	<0.00448	GO:0051607	defense response to virus	0.0406034
Blood pressure	Myopia (pathological)	0	rs198846	rs6885224	HIST1H1T	CTNND2	0	<0.00448	GO:0046629	gamma-delta T cell activation	0.0499575
Blood pressure	Myopia (pathological)	0	rs198846	rs6885224	HIST1H1T	CTNND2	0	<0.00448	GO:0002418	immune response to tumor cell	0.0358853
Blood pressure	Myopia (pathological)	0	rs198846	rs6885224	HIST1H1T	CTNND2	0	<0.00448	GO:0002220	innate immune response activating cell surface receptor signaling pathway	0.0358853
Blood pressure	Myopia (pathological)	0	rs198846	rs6885224	HIST1H1T	CTNND2	0	<0.00448	GO:0002758	innate immune response-activating signal transduction	0.042039
Blood pressure	Myopia (pathological)	0	rs198846	rs6885224	HIST1H1T	CTNND2	0	<0.00448	GO:0031348	negative regulation of defense response	0.0450059
Blood pressure	Myopia (pathological)	0	rs198846	rs6885224	HIST1H1T	CTNND2	0	<0.00448	GO:0050687	negative regulation of defense response to virus	0.0352153
Blood pressure	Myopia (pathological)	0	rs198846	rs6885224	HIST1H1T	CTNND2	0	<0.00448	GO:0050689	negative regulation of defense response to virus by host	0.0352153
Blood pressure	Myopia (pathological)	0	rs198846	rs6885224	HIST1H1T	CTNND2	0	<0.00448	GO:0002698	negative regulation of immune effector process	0.0406034
Blood pressure	Myopia (pathological)	0	rs198846	rs6885224	HIST1H1T	CTNND2	0	<0.00448	GO:0043901	negative regulation of multi-organism process	0.0352153
Blood pressure	Myopia (pathological)	0	rs198846	rs6885224	HIST1H1T	CTNND2	0	<0.00448	GO:0002832	negative regulation of response to biotic stimulus	0.0352153
Blood pressure	Myopia (pathological)	0	rs198846	rs6885224	HIST1H1T	CTNND2	0	<0.00448	GO:0045089	positive regulation of innate immune response	0.0496082
Blood pressure	Myopia (pathological)	0	rs198846	rs6885224	HIST1H1T	CTNND2	0	<0.00448	GO:0050691	regulation of defense response to virus by host	0.0365315
Blood pressure	Myopia (pathological)	0	rs198846	rs6885224	HIST1H1T	CTNND2	0	<0.00448	GO:0032526	response to retinoic acid	0.0454666
Blood pressure	Myopia (pathological)	0	rs198846	rs6885224	HIST1H1T	CTNND2	0	<0.00448	GO:0002347	response to tumor cell	0.0383498
Blood pressure	Myopia (pathological)	0	rs198846	rs6885224	HIST1H1T	CTNND2	0	<0.00448	GO:0033273	response to vitamin	0.0472331
Blood pressure	Myopia (pathological)	0	rs198846	rs6885224	HIST1H1T	CTNND2	0	<0.00448	GO:0033189	response to vitamin A	0.0454666
Blood pressure	Myopia (pathological)	0	rs198846	rs6885224	HIST1H1T	CTNND2	0	<0.00448	GO:0002223	stimulatory C-type lectin receptor signaling pathway	0.0358853
Blood pressure	Nasopharyngeal carcinoma	0	rs198846	rs2517713	HIST1H1T		0	<0.00448	GO:0002218	activation of innate immune response	0.0425742
Blood pressure	Nasopharyngeal carcinoma	0	rs198846	rs2517713	HIST1H1T		0	<0.00448	GO:0051607	defense response to virus	0.0377292
Blood pressure	Nasopharyngeal carcinoma	0	rs198846	rs2517713	HIST1H1T		0	<0.00448	GO:0046629	gamma-delta T cell activation	0.0484869
Blood pressure	Nasopharyngeal carcinoma	0	rs198846	rs2517713	HIST1H1T		0	<0.00448	GO:0002418	immune response to tumor cell	0.0320957
Blood pressure	Nasopharyngeal carcinoma	0	rs198846	rs2517713	HIST1H1T		0	<0.00448	GO:0002220	innate immune response activating cell surface receptor signaling pathway	0.0320957
Blood pressure	Nasopharyngeal carcinoma	0	rs198846	rs2517713	HIST1H1T		0	<0.00448	GO:0002758	innate immune response-activating signal transduction	0.0425742
Blood pressure	Nasopharyngeal carcinoma	0	rs198846	rs2517713	HIST1H1T		0	<0.00448	GO:0031348	negative regulation of defense response	0.0440586
Blood pressure	Nasopharyngeal carcinoma	0	rs198846	rs2517713	HIST1H1T		0	<0.00448	GO:0050687	negative regulation of defense response to virus	0.0320957
Blood pressure	Nasopharyngeal carcinoma	0	rs198846	rs2517713	HIST1H1T		0	<0.00448	GO:0050689	negative regulation of defense response to virus by host	0.0320957
Blood pressure	Nasopharyngeal carcinoma	0	rs198846	rs2517713	HIST1H1T		0	<0.00448	GO:0002698	negative regulation of immune effector process	0.0410586
Blood pressure	Nasopharyngeal carcinoma	0	rs198846	rs2517713	HIST1H1T		0	<0.00448	GO:0043901	negative regulation of multi-organism process	0.0320957
Blood pressure	Nasopharyngeal carcinoma	0	rs198846	rs2517713	HIST1H1T		0	<0.00448	GO:0002832	negative regulation of response to biotic stimulus	0.0320957
Blood pressure	Nasopharyngeal carcinoma	0	rs198846	rs2517713	HIST1H1T		0	<0.00448	GO:0050688	regulation of defense response to virus	0.0472331
Blood pressure	Nasopharyngeal carcinoma	0	rs198846	rs2517713	HIST1H1T		0	<0.00448	GO:0050691	regulation of defense response to virus by host	0.0358853
Blood pressure	Nasopharyngeal carcinoma	0	rs198846	rs2517713	HIST1H1T		0	<0.00448	GO:0043900	regulation of multi-organism process	0.0492499
Blood pressure	Nasopharyngeal carcinoma	0	rs198846	rs2517713	HIST1H1T		0	<0.00448	GO:0032526	response to retinoic acid	0.0406034
Blood pressure	Nasopharyngeal carcinoma	0	rs198846	rs2517713	HIST1H1T		0	<0.00448	GO:0002347	response to tumor cell	0.0329833
Blood pressure	Nasopharyngeal carcinoma	0	rs198846	rs2517713	HIST1H1T		0	<0.00448	GO:0033273	response to vitamin	0.0450059
Blood pressure	Nasopharyngeal carcinoma	0	rs198846	rs2517713	HIST1H1T		0	<0.00448	GO:0033189	response to vitamin A	0.0406034
Blood pressure	Nasopharyngeal carcinoma	0	rs198846	rs2517713	HIST1H1T		0	<0.00448	GO:0002223	stimulatory C-type lectin receptor signaling pathway	0.0320957
Blood pressure	Nasopharyngeal carcinoma	0	rs198846	rs2860580	HIST1H1T		0	<0.00448	GO:0002218	activation of innate immune response	0.042039
Blood pressure	Nasopharyngeal carcinoma	0	rs198846	rs2860580	HIST1H1T		0	<0.00448	GO:0051607	defense response to virus	0.0406034
Blood pressure	Nasopharyngeal carcinoma	0	rs198846	rs2860580	HIST1H1T		0	<0.00448	GO:0046629	gamma-delta T cell activation	0.0476284
Blood pressure	Nasopharyngeal carcinoma	0	rs198846	rs2860580	HIST1H1T		0	<0.00448	GO:0002418	immune response to tumor cell	0.0311568
Blood pressure	Nasopharyngeal carcinoma	0	rs198846	rs2860580	HIST1H1T		0	<0.00448	GO:0002220	innate immune response activating cell surface receptor signaling pathway	0.0311568
Blood pressure	Nasopharyngeal carcinoma	0	rs198846	rs2860580	HIST1H1T		0	<0.00448	GO:0002758	innate immune response-activating signal transduction	0.042039
Blood pressure	Nasopharyngeal carcinoma	0	rs198846	rs2860580	HIST1H1T		0	<0.00448	GO:0031348	negative regulation of defense response	0.0440586
Blood pressure	Nasopharyngeal carcinoma	0	rs198846	rs2860580	HIST1H1T		0	<0.00448	GO:0050687	negative regulation of defense response to virus	0.0352153
Blood pressure	Nasopharyngeal carcinoma	0	rs198846	rs2860580	HIST1H1T		0	<0.00448	GO:0050689	negative regulation of defense response to virus by host	0.0352153
Blood pressure	Nasopharyngeal carcinoma	0	rs198846	rs2860580	HIST1H1T		0	<0.00448	GO:0002698	negative regulation of immune effector process	0.0400547
Blood pressure	Nasopharyngeal carcinoma	0	rs198846	rs2860580	HIST1H1T		0	<0.00448	GO:0043901	negative regulation of multi-organism process	0.0352153
Blood pressure	Nasopharyngeal carcinoma	0	rs198846	rs2860580	HIST1H1T		0	<0.00448	GO:0002832	negative regulation of response to biotic stimulus	0.0352153
Blood pressure	Nasopharyngeal carcinoma	0	rs198846	rs2860580	HIST1H1T		0	<0.00448	GO:0045089	positive regulation of innate immune response	0.0499575
Blood pressure	Nasopharyngeal carcinoma	0	rs198846	rs2860580	HIST1H1T		0	<0.00448	GO:0050688	regulation of defense response to virus	0.045936
Blood pressure	Nasopharyngeal carcinoma	0	rs198846	rs2860580	HIST1H1T		0	<0.00448	GO:0050691	regulation of defense response to virus by host	0.0358853
Blood pressure	Nasopharyngeal carcinoma	0	rs198846	rs2860580	HIST1H1T		0	<0.00448	GO:0032526	response to retinoic acid	0.0431093
Blood pressure	Nasopharyngeal carcinoma	0	rs198846	rs2860580	HIST1H1T		0	<0.00448	GO:0002347	response to tumor cell	0.0338033
Blood pressure	Nasopharyngeal carcinoma	0	rs198846	rs2860580	HIST1H1T		0	<0.00448	GO:0033273	response to vitamin	0.0440586
Blood pressure	Nasopharyngeal carcinoma	0	rs198846	rs2860580	HIST1H1T		0	<0.00448	GO:0033189	response to vitamin A	0.0431093
Blood pressure	Nasopharyngeal carcinoma	0	rs198846	rs2860580	HIST1H1T		0	<0.00448	GO:0002223	stimulatory C-type lectin receptor signaling pathway	0.0311568
Blood pressure	Nasopharyngeal carcinoma	0	rs198846	rs29232	HIST1H1T		0	<0.00448	GO:0002218	activation of innate immune response	0.045936
Blood pressure	Nasopharyngeal carcinoma	0	rs198846	rs29232	HIST1H1T		0	<0.00448	GO:0051607	defense response to virus	0.0425742
Blood pressure	Nasopharyngeal carcinoma	0	rs198846	rs29232	HIST1H1T		0	<0.00448	GO:0002418	immune response to tumor cell	0.0329833
Blood pressure	Nasopharyngeal carcinoma	0	rs198846	rs29232	HIST1H1T		0	<0.00448	GO:0002220	innate immune response activating cell surface receptor signaling pathway	0.0329833
Blood pressure	Nasopharyngeal carcinoma	0	rs198846	rs29232	HIST1H1T		0	<0.00448	GO:0002758	innate immune response-activating signal transduction	0.045936
Blood pressure	Nasopharyngeal carcinoma	0	rs198846	rs29232	HIST1H1T		0	<0.00448	GO:0050687	negative regulation of defense response to virus	0.0415276
Blood pressure	Nasopharyngeal carcinoma	0	rs198846	rs29232	HIST1H1T		0	<0.00448	GO:0050689	negative regulation of defense response to virus by host	0.0415276
Blood pressure	Nasopharyngeal carcinoma	0	rs198846	rs29232	HIST1H1T		0	<0.00448	GO:0043901	negative regulation of multi-organism process	0.0415276
Blood pressure	Nasopharyngeal carcinoma	0	rs198846	rs29232	HIST1H1T		0	<0.00448	GO:0002832	negative regulation of response to biotic stimulus	0.0415276
Blood pressure	Nasopharyngeal carcinoma	0	rs198846	rs29232	HIST1H1T		0	<0.00448	GO:0050691	regulation of defense response to virus by host	0.04357
Blood pressure	Nasopharyngeal carcinoma	0	rs198846	rs29232	HIST1H1T		0	<0.00448	GO:0002347	response to tumor cell	0.0352153
Blood pressure	Nasopharyngeal carcinoma	0	rs198846	rs29232	HIST1H1T		0	<0.00448	GO:0002223	stimulatory C-type lectin receptor signaling pathway	0.0329833
Blood pressure	Nasopharyngeal carcinoma	0	rs198846	rs3129055	HIST1H1T		0	<0.00448	GO:0002218	activation of innate immune response	0.0440586
Blood pressure	Nasopharyngeal carcinoma	0	rs198846	rs3129055	HIST1H1T		0	<0.00448	GO:0051607	defense response to virus	0.0406034
Blood pressure	Nasopharyngeal carcinoma	0	rs198846	rs3129055	HIST1H1T		0	<0.00448	GO:0046629	gamma-delta T cell activation	0.0488543
Blood pressure	Nasopharyngeal carcinoma	0	rs198846	rs3129055	HIST1H1T		0	<0.00448	GO:0002418	immune response to tumor cell	0.0329833
Blood pressure	Nasopharyngeal carcinoma	0	rs198846	rs3129055	HIST1H1T		0	<0.00448	GO:0002220	innate immune response activating cell surface receptor signaling pathway	0.0329833
Blood pressure	Nasopharyngeal carcinoma	0	rs198846	rs3129055	HIST1H1T		0	<0.00448	GO:0002758	innate immune response-activating signal transduction	0.0440586
Blood pressure	Nasopharyngeal carcinoma	0	rs198846	rs3129055	HIST1H1T		0	<0.00448	GO:0031348	negative regulation of defense response	0.0472331
Blood pressure	Nasopharyngeal carcinoma	0	rs198846	rs3129055	HIST1H1T		0	<0.00448	GO:0050687	negative regulation of defense response to virus	0.0352153
Blood pressure	Nasopharyngeal carcinoma	0	rs198846	rs3129055	HIST1H1T		0	<0.00448	GO:0050689	negative regulation of defense response to virus by host	0.0352153
Blood pressure	Nasopharyngeal carcinoma	0	rs198846	rs3129055	HIST1H1T		0	<0.00448	GO:0002698	negative regulation of immune effector process	0.042039
Blood pressure	Nasopharyngeal carcinoma	0	rs198846	rs3129055	HIST1H1T		0	<0.00448	GO:0043901	negative regulation of multi-organism process	0.0352153
Blood pressure	Nasopharyngeal carcinoma	0	rs198846	rs3129055	HIST1H1T		0	<0.00448	GO:0002832	negative regulation of response to biotic stimulus	0.0352153
Blood pressure	Nasopharyngeal carcinoma	0	rs198846	rs3129055	HIST1H1T		0	<0.00448	GO:0050691	regulation of defense response to virus by host	0.0377292
Blood pressure	Nasopharyngeal carcinoma	0	rs198846	rs3129055	HIST1H1T		0	<0.00448	GO:0032526	response to retinoic acid	0.0445446
Blood pressure	Nasopharyngeal carcinoma	0	rs198846	rs3129055	HIST1H1T		0	<0.00448	GO:0002347	response to tumor cell	0.0371346
Blood pressure	Nasopharyngeal carcinoma	0	rs198846	rs3129055	HIST1H1T		0	<0.00448	GO:0033273	response to vitamin	0.0464028
Blood pressure	Nasopharyngeal carcinoma	0	rs198846	rs3129055	HIST1H1T		0	<0.00448	GO:0033189	response to vitamin A	0.0445446
Blood pressure	Nasopharyngeal carcinoma	0	rs198846	rs3129055	HIST1H1T		0	<0.00448	GO:0002223	stimulatory C-type lectin receptor signaling pathway	0.0329833
Blood pressure	Neonatal lupus	0	rs198846	rs3099844	HIST1H1T		0	<0.00448	GO:0051607	defense response to virus	0.0492499
Blood pressure	Neonatal lupus	0	rs198846	rs3099844	HIST1H1T		0	<0.00448	GO:0002418	immune response to tumor cell	0.0400547
Blood pressure	Neonatal lupus	0	rs198846	rs3099844	HIST1H1T		0	<0.00448	GO:0002220	innate immune response activating cell surface receptor signaling pathway	0.0400547
Blood pressure	Neonatal lupus	0	rs198846	rs3099844	HIST1H1T		0	<0.00448	GO:0050687	negative regulation of defense response to virus	0.0406034
Blood pressure	Neonatal lupus	0	rs198846	rs3099844	HIST1H1T		0	<0.00448	GO:0050689	negative regulation of defense response to virus by host	0.0406034
Blood pressure	Neonatal lupus	0	rs198846	rs3099844	HIST1H1T		0	<0.00448	GO:0002698	negative regulation of immune effector process	0.0480563
Blood pressure	Neonatal lupus	0	rs198846	rs3099844	HIST1H1T		0	<0.00448	GO:0043901	negative regulation of multi-organism process	0.0406034
Blood pressure	Neonatal lupus	0	rs198846	rs3099844	HIST1H1T		0	<0.00448	GO:0002832	negative regulation of response to biotic stimulus	0.0406034
Blood pressure	Neonatal lupus	0	rs198846	rs3099844	HIST1H1T		0	<0.00448	GO:0050691	regulation of defense response to virus by host	0.042039
Blood pressure	Neonatal lupus	0	rs198846	rs3099844	HIST1H1T		0	<0.00448	GO:0002347	response to tumor cell	0.0431093
Blood pressure	Neonatal lupus	0	rs198846	rs3099844	HIST1H1T		0	<0.00448	GO:0002223	stimulatory C-type lectin receptor signaling pathway	0.0400547
Blood pressure	Primary biliary cirrhosis	0	rs198846	rs3135363	HIST1H1T		0	<0.00448	GO:0002218	activation of innate immune response	0.0454666
Blood pressure	Primary biliary cirrhosis	0	rs198846	rs3135363	HIST1H1T		0	<0.00448	GO:0051607	defense response to virus	0.0440586
Blood pressure	Primary biliary cirrhosis	0	rs198846	rs3135363	HIST1H1T		0	<0.00448	GO:0002418	immune response to tumor cell	0.0352153
Blood pressure	Primary biliary cirrhosis	0	rs198846	rs3135363	HIST1H1T		0	<0.00448	GO:0002220	innate immune response activating cell surface receptor signaling pathway	0.0352153
Blood pressure	Primary biliary cirrhosis	0	rs198846	rs3135363	HIST1H1T		0	<0.00448	GO:0002758	innate immune response-activating signal transduction	0.0454666
Blood pressure	Primary biliary cirrhosis	0	rs198846	rs3135363	HIST1H1T		0	<0.00448	GO:0031348	negative regulation of defense response	0.0480563
Blood pressure	Primary biliary cirrhosis	0	rs198846	rs3135363	HIST1H1T		0	<0.00448	GO:0050687	negative regulation of defense response to virus	0.0383498
Blood pressure	Primary biliary cirrhosis	0	rs198846	rs3135363	HIST1H1T		0	<0.00448	GO:0050689	negative regulation of defense response to virus by host	0.0383498
Blood pressure	Primary biliary cirrhosis	0	rs198846	rs3135363	HIST1H1T		0	<0.00448	GO:0002698	negative regulation of immune effector process	0.0440586
Blood pressure	Primary biliary cirrhosis	0	rs198846	rs3135363	HIST1H1T		0	<0.00448	GO:0043901	negative regulation of multi-organism process	0.0383498
Blood pressure	Primary biliary cirrhosis	0	rs198846	rs3135363	HIST1H1T		0	<0.00448	GO:0002832	negative regulation of response to biotic stimulus	0.0383498
Blood pressure	Primary biliary cirrhosis	0	rs198846	rs3135363	HIST1H1T		0	<0.00448	GO:0050691	regulation of defense response to virus by host	0.0400547
Blood pressure	Primary biliary cirrhosis	0	rs198846	rs3135363	HIST1H1T		0	<0.00448	GO:0002347	response to tumor cell	0.0377292
Blood pressure	Primary biliary cirrhosis	0	rs198846	rs3135363	HIST1H1T		0	<0.00448	GO:0002223	stimulatory C-type lectin receptor signaling pathway	0.0352153
Blood pressure	Prostate cancer (gene x gene interaction)	0	rs198846	rs2523395	HIST1H1T	HLA-F-AS1	0	<0.00448	GO:0002218	activation of innate immune response	0.04357
Blood pressure	Prostate cancer (gene x gene interaction)	0	rs198846	rs2523395	HIST1H1T	HLA-F-AS1	0	<0.00448	GO:0051607	defense response to virus	0.0377292
Blood pressure	Prostate cancer (gene x gene interaction)	0	rs198846	rs2523395	HIST1H1T	HLA-F-AS1	0	<0.00448	GO:0046629	gamma-delta T cell activation	0.0472331
Blood pressure	Prostate cancer (gene x gene interaction)	0	rs198846	rs2523395	HIST1H1T	HLA-F-AS1	0	<0.00448	GO:0002418	immune response to tumor cell	0.0320957
Blood pressure	Prostate cancer (gene x gene interaction)	0	rs198846	rs2523395	HIST1H1T	HLA-F-AS1	0	<0.00448	GO:0002220	innate immune response activating cell surface receptor signaling pathway	0.0320957
Blood pressure	Prostate cancer (gene x gene interaction)	0	rs198846	rs2523395	HIST1H1T	HLA-F-AS1	0	<0.00448	GO:0002758	innate immune response-activating signal transduction	0.04357
Blood pressure	Prostate cancer (gene x gene interaction)	0	rs198846	rs2523395	HIST1H1T	HLA-F-AS1	0	<0.00448	GO:0031348	negative regulation of defense response	0.0450059
Blood pressure	Prostate cancer (gene x gene interaction)	0	rs198846	rs2523395	HIST1H1T	HLA-F-AS1	0	<0.00448	GO:0050687	negative regulation of defense response to virus	0.03449
Blood pressure	Prostate cancer (gene x gene interaction)	0	rs198846	rs2523395	HIST1H1T	HLA-F-AS1	0	<0.00448	GO:0050689	negative regulation of defense response to virus by host	0.03449
Blood pressure	Prostate cancer (gene x gene interaction)	0	rs198846	rs2523395	HIST1H1T	HLA-F-AS1	0	<0.00448	GO:0002698	negative regulation of immune effector process	0.0415276
Blood pressure	Prostate cancer (gene x gene interaction)	0	rs198846	rs2523395	HIST1H1T	HLA-F-AS1	0	<0.00448	GO:0043901	negative regulation of multi-organism process	0.03449
Blood pressure	Prostate cancer (gene x gene interaction)	0	rs198846	rs2523395	HIST1H1T	HLA-F-AS1	0	<0.00448	GO:0002832	negative regulation of response to biotic stimulus	0.03449
Blood pressure	Prostate cancer (gene x gene interaction)	0	rs198846	rs2523395	HIST1H1T	HLA-F-AS1	0	<0.00448	GO:0050688	regulation of defense response to virus	0.0492499
Blood pressure	Prostate cancer (gene x gene interaction)	0	rs198846	rs2523395	HIST1H1T	HLA-F-AS1	0	<0.00448	GO:0050691	regulation of defense response to virus by host	0.03449
Blood pressure	Prostate cancer (gene x gene interaction)	0	rs198846	rs2523395	HIST1H1T	HLA-F-AS1	0	<0.00448	GO:0032526	response to retinoic acid	0.0440586
Blood pressure	Prostate cancer (gene x gene interaction)	0	rs198846	rs2523395	HIST1H1T	HLA-F-AS1	0	<0.00448	GO:0002347	response to tumor cell	0.0377292
Blood pressure	Prostate cancer (gene x gene interaction)	0	rs198846	rs2523395	HIST1H1T	HLA-F-AS1	0	<0.00448	GO:0033273	response to vitamin	0.0445446
Blood pressure	Prostate cancer (gene x gene interaction)	0	rs198846	rs2523395	HIST1H1T	HLA-F-AS1	0	<0.00448	GO:0033189	response to vitamin A	0.0440586
Blood pressure	Prostate cancer (gene x gene interaction)	0	rs198846	rs2523395	HIST1H1T	HLA-F-AS1	0	<0.00448	GO:0002223	stimulatory C-type lectin receptor signaling pathway	0.0320957
Blood pressure	Protein quantitative trait loci	0	rs198846	rs9461688	HIST1H1T		0	<0.00448	GO:0002218	activation of innate immune response	0.0472331
Blood pressure	Protein quantitative trait loci	0	rs198846	rs9461688	HIST1H1T		0	<0.00448	GO:0051607	defense response to virus	0.0445446
Blood pressure	Protein quantitative trait loci	0	rs198846	rs9461688	HIST1H1T		0	<0.00448	GO:0002418	immune response to tumor cell	0.0383498
Blood pressure	Protein quantitative trait loci	0	rs198846	rs9461688	HIST1H1T		0	<0.00448	GO:0002220	innate immune response activating cell surface receptor signaling pathway	0.0383498
Blood pressure	Protein quantitative trait loci	0	rs198846	rs9461688	HIST1H1T		0	<0.00448	GO:0002758	innate immune response-activating signal transduction	0.0472331
Blood pressure	Protein quantitative trait loci	0	rs198846	rs9461688	HIST1H1T		0	<0.00448	GO:0031348	negative regulation of defense response	0.042039
Blood pressure	Protein quantitative trait loci	0	rs198846	rs9461688	HIST1H1T		0	<0.00448	GO:0050687	negative regulation of defense response to virus	0.0320957
Blood pressure	Protein quantitative trait loci	0	rs198846	rs9461688	HIST1H1T		0	<0.00448	GO:0050689	negative regulation of defense response to virus by host	0.0320957
Blood pressure	Protein quantitative trait loci	0	rs198846	rs9461688	HIST1H1T		0	<0.00448	GO:0002698	negative regulation of immune effector process	0.0377292
Blood pressure	Protein quantitative trait loci	0	rs198846	rs9461688	HIST1H1T		0	<0.00448	GO:0043901	negative regulation of multi-organism process	0.0320957
Blood pressure	Protein quantitative trait loci	0	rs198846	rs9461688	HIST1H1T		0	<0.00448	GO:0002832	negative regulation of response to biotic stimulus	0.0320957
Blood pressure	Protein quantitative trait loci	0	rs198846	rs9461688	HIST1H1T		0	<0.00448	GO:0050691	regulation of defense response to virus by host	0.0352153
Blood pressure	Protein quantitative trait loci	0	rs198846	rs9461688	HIST1H1T		0	<0.00448	GO:0032526	response to retinoic acid	0.0377292
Blood pressure	Protein quantitative trait loci	0	rs198846	rs9461688	HIST1H1T		0	<0.00448	GO:0002347	response to tumor cell	0.0415276
Blood pressure	Protein quantitative trait loci	0	rs198846	rs9461688	HIST1H1T		0	<0.00448	GO:0033273	response to vitamin	0.0394984
Blood pressure	Protein quantitative trait loci	0	rs198846	rs9461688	HIST1H1T		0	<0.00448	GO:0033189	response to vitamin A	0.0377292
Blood pressure	Protein quantitative trait loci	0	rs198846	rs9461688	HIST1H1T		0	<0.00448	GO:0002223	stimulatory C-type lectin receptor signaling pathway	0.0383498
Blood pressure	Psoriasis	0	rs198846	rs3134792	HIST1H1T		0	<0.00448	GO:0002218	activation of innate immune response	0.045936
Blood pressure	Psoriasis	0	rs198846	rs3134792	HIST1H1T		0	<0.00448	GO:0051607	defense response to virus	0.0431093
Blood pressure	Psoriasis	0	rs198846	rs3134792	HIST1H1T		0	<0.00448	GO:0002418	immune response to tumor cell	0.03449
Blood pressure	Psoriasis	0	rs198846	rs3134792	HIST1H1T		0	<0.00448	GO:0002220	innate immune response activating cell surface receptor signaling pathway	0.03449
Blood pressure	Psoriasis	0	rs198846	rs3134792	HIST1H1T		0	<0.00448	GO:0002758	innate immune response-activating signal transduction	0.045936
Blood pressure	Psoriasis	0	rs198846	rs3134792	HIST1H1T		0	<0.00448	GO:0031348	negative regulation of defense response	0.0496082
Blood pressure	Psoriasis	0	rs198846	rs3134792	HIST1H1T		0	<0.00448	GO:0050687	negative regulation of defense response to virus	0.0383498
Blood pressure	Psoriasis	0	rs198846	rs3134792	HIST1H1T		0	<0.00448	GO:0050689	negative regulation of defense response to virus by host	0.0383498
Blood pressure	Psoriasis	0	rs198846	rs3134792	HIST1H1T		0	<0.00448	GO:0002698	negative regulation of immune effector process	0.0440586
Blood pressure	Psoriasis	0	rs198846	rs3134792	HIST1H1T		0	<0.00448	GO:0043901	negative regulation of multi-organism process	0.0383498
Blood pressure	Psoriasis	0	rs198846	rs3134792	HIST1H1T		0	<0.00448	GO:0002832	negative regulation of response to biotic stimulus	0.0383498
Blood pressure	Psoriasis	0	rs198846	rs3134792	HIST1H1T		0	<0.00448	GO:0050691	regulation of defense response to virus by host	0.0406034
Blood pressure	Psoriasis	0	rs198846	rs3134792	HIST1H1T		0	<0.00448	GO:0002347	response to tumor cell	0.0377292
Blood pressure	Psoriasis	0	rs198846	rs3134792	HIST1H1T		0	<0.00448	GO:0002223	stimulatory C-type lectin receptor signaling pathway	0.03449
Blood pressure	Pulmonary function	0	rs198846	rs2855812	HIST1H1T	MICB	0	<0.00448	GO:0051607	defense response to virus	0.0472331
Blood pressure	Pulmonary function	0	rs198846	rs2855812	HIST1H1T	MICB	0	<0.00448	GO:0002418	immune response to tumor cell	0.0406034
Blood pressure	Pulmonary function	0	rs198846	rs2855812	HIST1H1T	MICB	0	<0.00448	GO:0002220	innate immune response activating cell surface receptor signaling pathway	0.0406034
Blood pressure	Pulmonary function	0	rs198846	rs2855812	HIST1H1T	MICB	0	<0.00448	GO:0031348	negative regulation of defense response	0.0488543
Blood pressure	Pulmonary function	0	rs198846	rs2855812	HIST1H1T	MICB	0	<0.00448	GO:0050687	negative regulation of defense response to virus	0.0338033
Blood pressure	Pulmonary function	0	rs198846	rs2855812	HIST1H1T	MICB	0	<0.00448	GO:0050689	negative regulation of defense response to virus by host	0.0338033
Blood pressure	Pulmonary function	0	rs198846	rs2855812	HIST1H1T	MICB	0	<0.00448	GO:0002698	negative regulation of immune effector process	0.0454666
Blood pressure	Pulmonary function	0	rs198846	rs2855812	HIST1H1T	MICB	0	<0.00448	GO:0043901	negative regulation of multi-organism process	0.0338033
Blood pressure	Pulmonary function	0	rs198846	rs2855812	HIST1H1T	MICB	0	<0.00448	GO:0002832	negative regulation of response to biotic stimulus	0.0338033
Blood pressure	Pulmonary function	0	rs198846	rs2855812	HIST1H1T	MICB	0	<0.00448	GO:0050691	regulation of defense response to virus by host	0.0394984
Blood pressure	Pulmonary function	0	rs198846	rs2855812	HIST1H1T	MICB	0	<0.00448	GO:0032526	response to retinoic acid	0.0468162
Blood pressure	Pulmonary function	0	rs198846	rs2855812	HIST1H1T	MICB	0	<0.00448	GO:0002347	response to tumor cell	0.0440586
Blood pressure	Pulmonary function	0	rs198846	rs2855812	HIST1H1T	MICB	0	<0.00448	GO:0033189	response to vitamin A	0.0468162
Blood pressure	Pulmonary function	0	rs198846	rs2855812	HIST1H1T	MICB	0	<0.00448	GO:0002223	stimulatory C-type lectin receptor signaling pathway	0.0406034
Blood pressure	Response to acetaminophen (hepatotoxicity)	0	rs198846	rs6852435	HIST1H1T		0	<0.00448	GO:0002218	activation of innate immune response	0.0394984
Blood pressure	Response to acetaminophen (hepatotoxicity)	0	rs198846	rs6852435	HIST1H1T		0	<0.00448	GO:0051607	defense response to virus	0.0410586
Blood pressure	Response to acetaminophen (hepatotoxicity)	0	rs198846	rs6852435	HIST1H1T		0	<0.00448	GO:0046629	gamma-delta T cell activation	0.0492499
Blood pressure	Response to acetaminophen (hepatotoxicity)	0	rs198846	rs6852435	HIST1H1T		0	<0.00448	GO:0002418	immune response to tumor cell	0.0320957
Blood pressure	Response to acetaminophen (hepatotoxicity)	0	rs198846	rs6852435	HIST1H1T		0	<0.00448	GO:0002220	innate immune response activating cell surface receptor signaling pathway	0.0320957
Blood pressure	Response to acetaminophen (hepatotoxicity)	0	rs198846	rs6852435	HIST1H1T		0	<0.00448	GO:0002758	innate immune response-activating signal transduction	0.0394984
Blood pressure	Response to acetaminophen (hepatotoxicity)	0	rs198846	rs6852435	HIST1H1T		0	<0.00448	GO:0031348	negative regulation of defense response	0.045936
Blood pressure	Response to acetaminophen (hepatotoxicity)	0	rs198846	rs6852435	HIST1H1T		0	<0.00448	GO:0050687	negative regulation of defense response to virus	0.0358853
Blood pressure	Response to acetaminophen (hepatotoxicity)	0	rs198846	rs6852435	HIST1H1T		0	<0.00448	GO:0050689	negative regulation of defense response to virus by host	0.0358853
Blood pressure	Response to acetaminophen (hepatotoxicity)	0	rs198846	rs6852435	HIST1H1T		0	<0.00448	GO:0002698	negative regulation of immune effector process	0.0410586
Blood pressure	Response to acetaminophen (hepatotoxicity)	0	rs198846	rs6852435	HIST1H1T		0	<0.00448	GO:0043901	negative regulation of multi-organism process	0.0358853
Blood pressure	Response to acetaminophen (hepatotoxicity)	0	rs198846	rs6852435	HIST1H1T		0	<0.00448	GO:0002832	negative regulation of response to biotic stimulus	0.0358853
Blood pressure	Response to acetaminophen (hepatotoxicity)	0	rs198846	rs6852435	HIST1H1T		0	<0.00448	GO:0045089	positive regulation of innate immune response	0.0499575
Blood pressure	Response to acetaminophen (hepatotoxicity)	0	rs198846	rs6852435	HIST1H1T		0	<0.00448	GO:0050691	regulation of defense response to virus by host	0.0371346
Blood pressure	Response to acetaminophen (hepatotoxicity)	0	rs198846	rs6852435	HIST1H1T		0	<0.00448	GO:0032526	response to retinoic acid	0.045936
Blood pressure	Response to acetaminophen (hepatotoxicity)	0	rs198846	rs6852435	HIST1H1T		0	<0.00448	GO:0002347	response to tumor cell	0.0338033
Blood pressure	Response to acetaminophen (hepatotoxicity)	0	rs198846	rs6852435	HIST1H1T		0	<0.00448	GO:0033273	response to vitamin	0.0472331
Blood pressure	Response to acetaminophen (hepatotoxicity)	0	rs198846	rs6852435	HIST1H1T		0	<0.00448	GO:0033189	response to vitamin A	0.045936
Blood pressure	Response to acetaminophen (hepatotoxicity)	0	rs198846	rs6852435	HIST1H1T		0	<0.00448	GO:0002223	stimulatory C-type lectin receptor signaling pathway	0.0320957
Blood pressure	Rheumatoid arthritis	0	rs198846	rs2075876	HIST1H1T	AIRE	0	<0.00448	GO:0002218	activation of innate immune response	0.0440586
Blood pressure	Rheumatoid arthritis	0	rs198846	rs2075876	HIST1H1T	AIRE	0	<0.00448	GO:0051607	defense response to virus	0.042039
Blood pressure	Rheumatoid arthritis	0	rs198846	rs2075876	HIST1H1T	AIRE	0	<0.00448	GO:0002418	immune response to tumor cell	0.0352153
Blood pressure	Rheumatoid arthritis	0	rs198846	rs2075876	HIST1H1T	AIRE	0	<0.00448	GO:0002220	innate immune response activating cell surface receptor signaling pathway	0.0352153
Blood pressure	Rheumatoid arthritis	0	rs198846	rs2075876	HIST1H1T	AIRE	0	<0.00448	GO:0002758	innate immune response-activating signal transduction	0.0440586
Blood pressure	Rheumatoid arthritis	0	rs198846	rs2075876	HIST1H1T	AIRE	0	<0.00448	GO:0031348	negative regulation of defense response	0.0472331
Blood pressure	Rheumatoid arthritis	0	rs198846	rs2075876	HIST1H1T	AIRE	0	<0.00448	GO:0050687	negative regulation of defense response to virus	0.0352153
Blood pressure	Rheumatoid arthritis	0	rs198846	rs2075876	HIST1H1T	AIRE	0	<0.00448	GO:0050689	negative regulation of defense response to virus by host	0.0352153
Blood pressure	Rheumatoid arthritis	0	rs198846	rs2075876	HIST1H1T	AIRE	0	<0.00448	GO:0002698	negative regulation of immune effector process	0.042039
Blood pressure	Rheumatoid arthritis	0	rs198846	rs2075876	HIST1H1T	AIRE	0	<0.00448	GO:0043901	negative regulation of multi-organism process	0.0352153
Blood pressure	Rheumatoid arthritis	0	rs198846	rs2075876	HIST1H1T	AIRE	0	<0.00448	GO:0002832	negative regulation of response to biotic stimulus	0.0352153
Blood pressure	Rheumatoid arthritis	0	rs198846	rs2075876	HIST1H1T	AIRE	0	<0.00448	GO:0050688	regulation of defense response to virus	0.0492499
Blood pressure	Rheumatoid arthritis	0	rs198846	rs2075876	HIST1H1T	AIRE	0	<0.00448	GO:0050691	regulation of defense response to virus by host	0.0358853
Blood pressure	Rheumatoid arthritis	0	rs198846	rs2075876	HIST1H1T	AIRE	0	<0.00448	GO:0032526	response to retinoic acid	0.0480563
Blood pressure	Rheumatoid arthritis	0	rs198846	rs2075876	HIST1H1T	AIRE	0	<0.00448	GO:0002347	response to tumor cell	0.0371346
Blood pressure	Rheumatoid arthritis	0	rs198846	rs2075876	HIST1H1T	AIRE	0	<0.00448	GO:0033273	response to vitamin	0.0496082
Blood pressure	Rheumatoid arthritis	0	rs198846	rs2075876	HIST1H1T	AIRE	0	<0.00448	GO:0033189	response to vitamin A	0.0480563
Blood pressure	Rheumatoid arthritis	0	rs198846	rs2075876	HIST1H1T	AIRE	0	<0.00448	GO:0002223	stimulatory C-type lectin receptor signaling pathway	0.0352153
Blood pressure	Rheumatoid arthritis	0	rs198846	rs615672	HIST1H1T		0	<0.00448	GO:0002218	activation of innate immune response	0.0480563
Blood pressure	Rheumatoid arthritis	0	rs198846	rs615672	HIST1H1T		0	<0.00448	GO:0051607	defense response to virus	0.0454666
Blood pressure	Rheumatoid arthritis	0	rs198846	rs615672	HIST1H1T		0	<0.00448	GO:0002418	immune response to tumor cell	0.0329833
Blood pressure	Rheumatoid arthritis	0	rs198846	rs615672	HIST1H1T		0	<0.00448	GO:0002220	innate immune response activating cell surface receptor signaling pathway	0.0329833
Blood pressure	Rheumatoid arthritis	0	rs198846	rs615672	HIST1H1T		0	<0.00448	GO:0002758	innate immune response-activating signal transduction	0.0480563
Blood pressure	Rheumatoid arthritis	0	rs198846	rs615672	HIST1H1T		0	<0.00448	GO:0050687	negative regulation of defense response to virus	0.0415276
Blood pressure	Rheumatoid arthritis	0	rs198846	rs615672	HIST1H1T		0	<0.00448	GO:0050689	negative regulation of defense response to virus by host	0.0415276
Blood pressure	Rheumatoid arthritis	0	rs198846	rs615672	HIST1H1T		0	<0.00448	GO:0002698	negative regulation of immune effector process	0.0488543
Blood pressure	Rheumatoid arthritis	0	rs198846	rs615672	HIST1H1T		0	<0.00448	GO:0043901	negative regulation of multi-organism process	0.0415276
Blood pressure	Rheumatoid arthritis	0	rs198846	rs615672	HIST1H1T		0	<0.00448	GO:0002832	negative regulation of response to biotic stimulus	0.0415276
Blood pressure	Rheumatoid arthritis	0	rs198846	rs615672	HIST1H1T		0	<0.00448	GO:0050691	regulation of defense response to virus by host	0.04357
Blood pressure	Rheumatoid arthritis	0	rs198846	rs615672	HIST1H1T		0	<0.00448	GO:0002347	response to tumor cell	0.0377292
Blood pressure	Rheumatoid arthritis	0	rs198846	rs615672	HIST1H1T		0	<0.00448	GO:0002223	stimulatory C-type lectin receptor signaling pathway	0.0329833
Blood pressure	Rheumatoid arthritis	0	rs198846	rs7404928	HIST1H1T	PRKCB	0	<0.00448	GO:0002218	activation of innate immune response	0.042039
Blood pressure	Rheumatoid arthritis	0	rs198846	rs7404928	HIST1H1T	PRKCB	0	<0.00448	GO:0051607	defense response to virus	0.042039
Blood pressure	Rheumatoid arthritis	0	rs198846	rs7404928	HIST1H1T	PRKCB	0	<0.00448	GO:0046629	gamma-delta T cell activation	0.0499575
Blood pressure	Rheumatoid arthritis	0	rs198846	rs7404928	HIST1H1T	PRKCB	0	<0.00448	GO:0002418	immune response to tumor cell	0.03449
Blood pressure	Rheumatoid arthritis	0	rs198846	rs7404928	HIST1H1T	PRKCB	0	<0.00448	GO:0002220	innate immune response activating cell surface receptor signaling pathway	0.03449
Blood pressure	Rheumatoid arthritis	0	rs198846	rs7404928	HIST1H1T	PRKCB	0	<0.00448	GO:0002758	innate immune response-activating signal transduction	0.042039
Blood pressure	Rheumatoid arthritis	0	rs198846	rs7404928	HIST1H1T	PRKCB	0	<0.00448	GO:0031348	negative regulation of defense response	0.045936
Blood pressure	Rheumatoid arthritis	0	rs198846	rs7404928	HIST1H1T	PRKCB	0	<0.00448	GO:0050687	negative regulation of defense response to virus	0.0311568
Blood pressure	Rheumatoid arthritis	0	rs198846	rs7404928	HIST1H1T	PRKCB	0	<0.00448	GO:0050689	negative regulation of defense response to virus by host	0.0311568
Blood pressure	Rheumatoid arthritis	0	rs198846	rs7404928	HIST1H1T	PRKCB	0	<0.00448	GO:0002698	negative regulation of immune effector process	0.042039
Blood pressure	Rheumatoid arthritis	0	rs198846	rs7404928	HIST1H1T	PRKCB	0	<0.00448	GO:0043901	negative regulation of multi-organism process	0.0311568
Blood pressure	Rheumatoid arthritis	0	rs198846	rs7404928	HIST1H1T	PRKCB	0	<0.00448	GO:0002832	negative regulation of response to biotic stimulus	0.0311568
Blood pressure	Rheumatoid arthritis	0	rs198846	rs7404928	HIST1H1T	PRKCB	0	<0.00448	GO:0050691	regulation of defense response to virus by host	0.0358853
Blood pressure	Rheumatoid arthritis	0	rs198846	rs7404928	HIST1H1T	PRKCB	0	<0.00448	GO:0032526	response to retinoic acid	0.0410586
Blood pressure	Rheumatoid arthritis	0	rs198846	rs7404928	HIST1H1T	PRKCB	0	<0.00448	GO:0002347	response to tumor cell	0.0371346
Blood pressure	Rheumatoid arthritis	0	rs198846	rs7404928	HIST1H1T	PRKCB	0	<0.00448	GO:0033273	response to vitamin	0.0425742
Blood pressure	Rheumatoid arthritis	0	rs198846	rs7404928	HIST1H1T	PRKCB	0	<0.00448	GO:0033189	response to vitamin A	0.0410586
Blood pressure	Rheumatoid arthritis	0	rs198846	rs7404928	HIST1H1T	PRKCB	0	<0.00448	GO:0002223	stimulatory C-type lectin receptor signaling pathway	0.03449
Blood pressure	Stevens-Johnson syndrome and toxic epidermal necrolysis (SJS-TEN)	0	rs198846	rs2734583	HIST1H1T	SNORD117	0	<0.00448	GO:0002218	activation of innate immune response	0.0476284
Blood pressure	Stevens-Johnson syndrome and toxic epidermal necrolysis (SJS-TEN)	0	rs198846	rs2734583	HIST1H1T	SNORD117	0	<0.00448	GO:0051607	defense response to virus	0.0472331
Blood pressure	Stevens-Johnson syndrome and toxic epidermal necrolysis (SJS-TEN)	0	rs198846	rs2734583	HIST1H1T	SNORD117	0	<0.00448	GO:0002418	immune response to tumor cell	0.03449
Blood pressure	Stevens-Johnson syndrome and toxic epidermal necrolysis (SJS-TEN)	0	rs198846	rs2734583	HIST1H1T	SNORD117	0	<0.00448	GO:0002220	innate immune response activating cell surface receptor signaling pathway	0.03449
Blood pressure	Stevens-Johnson syndrome and toxic epidermal necrolysis (SJS-TEN)	0	rs198846	rs2734583	HIST1H1T	SNORD117	0	<0.00448	GO:0002758	innate immune response-activating signal transduction	0.0476284
Blood pressure	Stevens-Johnson syndrome and toxic epidermal necrolysis (SJS-TEN)	0	rs198846	rs2734583	HIST1H1T	SNORD117	0	<0.00448	GO:0050687	negative regulation of defense response to virus	0.0394984
Blood pressure	Stevens-Johnson syndrome and toxic epidermal necrolysis (SJS-TEN)	0	rs198846	rs2734583	HIST1H1T	SNORD117	0	<0.00448	GO:0050689	negative regulation of defense response to virus by host	0.0394984
Blood pressure	Stevens-Johnson syndrome and toxic epidermal necrolysis (SJS-TEN)	0	rs198846	rs2734583	HIST1H1T	SNORD117	0	<0.00448	GO:0002698	negative regulation of immune effector process	0.0484869
Blood pressure	Stevens-Johnson syndrome and toxic epidermal necrolysis (SJS-TEN)	0	rs198846	rs2734583	HIST1H1T	SNORD117	0	<0.00448	GO:0043901	negative regulation of multi-organism process	0.0394984
Blood pressure	Stevens-Johnson syndrome and toxic epidermal necrolysis (SJS-TEN)	0	rs198846	rs2734583	HIST1H1T	SNORD117	0	<0.00448	GO:0002832	negative regulation of response to biotic stimulus	0.0394984
Blood pressure	Stevens-Johnson syndrome and toxic epidermal necrolysis (SJS-TEN)	0	rs198846	rs2734583	HIST1H1T	SNORD117	0	<0.00448	GO:0050691	regulation of defense response to virus by host	0.042039
Blood pressure	Stevens-Johnson syndrome and toxic epidermal necrolysis (SJS-TEN)	0	rs198846	rs2734583	HIST1H1T	SNORD117	0	<0.00448	GO:0002347	response to tumor cell	0.0377292
Blood pressure	Stevens-Johnson syndrome and toxic epidermal necrolysis (SJS-TEN)	0	rs198846	rs2734583	HIST1H1T	SNORD117	0	<0.00448	GO:0002223	stimulatory C-type lectin receptor signaling pathway	0.03449
Blood pressure	Systemic sclerosis	0	rs198846	rs3130573	HIST1H1T	PSORS1C1	0	<0.00448	GO:0002218	activation of innate immune response	0.0431093
Blood pressure	Systemic sclerosis	0	rs198846	rs3130573	HIST1H1T	PSORS1C1	0	<0.00448	GO:0051607	defense response to virus	0.0383498
Blood pressure	Systemic sclerosis	0	rs198846	rs3130573	HIST1H1T	PSORS1C1	0	<0.00448	GO:0002418	immune response to tumor cell	0.0329833
Blood pressure	Systemic sclerosis	0	rs198846	rs3130573	HIST1H1T	PSORS1C1	0	<0.00448	GO:0002220	innate immune response activating cell surface receptor signaling pathway	0.0329833
Blood pressure	Systemic sclerosis	0	rs198846	rs3130573	HIST1H1T	PSORS1C1	0	<0.00448	GO:0002758	innate immune response-activating signal transduction	0.0431093
Blood pressure	Systemic sclerosis	0	rs198846	rs3130573	HIST1H1T	PSORS1C1	0	<0.00448	GO:0031348	negative regulation of defense response	0.0468162
Blood pressure	Systemic sclerosis	0	rs198846	rs3130573	HIST1H1T	PSORS1C1	0	<0.00448	GO:0050687	negative regulation of defense response to virus	0.0377292
Blood pressure	Systemic sclerosis	0	rs198846	rs3130573	HIST1H1T	PSORS1C1	0	<0.00448	GO:0050689	negative regulation of defense response to virus by host	0.0377292
Blood pressure	Systemic sclerosis	0	rs198846	rs3130573	HIST1H1T	PSORS1C1	0	<0.00448	GO:0002698	negative regulation of immune effector process	0.0440586
Blood pressure	Systemic sclerosis	0	rs198846	rs3130573	HIST1H1T	PSORS1C1	0	<0.00448	GO:0043901	negative regulation of multi-organism process	0.0377292
Blood pressure	Systemic sclerosis	0	rs198846	rs3130573	HIST1H1T	PSORS1C1	0	<0.00448	GO:0002832	negative regulation of response to biotic stimulus	0.0377292
Blood pressure	Systemic sclerosis	0	rs198846	rs3130573	HIST1H1T	PSORS1C1	0	<0.00448	GO:0050691	regulation of defense response to virus by host	0.0400547
Blood pressure	Systemic sclerosis	0	rs198846	rs3130573	HIST1H1T	PSORS1C1	0	<0.00448	GO:0032526	response to retinoic acid	0.0454666
Blood pressure	Systemic sclerosis	0	rs198846	rs3130573	HIST1H1T	PSORS1C1	0	<0.00448	GO:0002347	response to tumor cell	0.0383498
Blood pressure	Systemic sclerosis	0	rs198846	rs3130573	HIST1H1T	PSORS1C1	0	<0.00448	GO:0033273	response to vitamin	0.0496082
Blood pressure	Systemic sclerosis	0	rs198846	rs3130573	HIST1H1T	PSORS1C1	0	<0.00448	GO:0033189	response to vitamin A	0.0454666
Blood pressure	Systemic sclerosis	0	rs198846	rs3130573	HIST1H1T	PSORS1C1	0	<0.00448	GO:0002223	stimulatory C-type lectin receptor signaling pathway	0.0329833
Blood pressure	Triglycerides	0	rs198846	rs2247056	HIST1H1T		0	<0.00448	GO:0002218	activation of innate immune response	0.0488543
Blood pressure	Triglycerides	0	rs198846	rs2247056	HIST1H1T		0	<0.00448	GO:0051607	defense response to virus	0.0445446
Blood pressure	Triglycerides	0	rs198846	rs2247056	HIST1H1T		0	<0.00448	GO:0002418	immune response to tumor cell	0.0365315
Blood pressure	Triglycerides	0	rs198846	rs2247056	HIST1H1T		0	<0.00448	GO:0002220	innate immune response activating cell surface receptor signaling pathway	0.0365315
Blood pressure	Triglycerides	0	rs198846	rs2247056	HIST1H1T		0	<0.00448	GO:0002758	innate immune response-activating signal transduction	0.0488543
Blood pressure	Triglycerides	0	rs198846	rs2247056	HIST1H1T		0	<0.00448	GO:0031348	negative regulation of defense response	0.0499575
Blood pressure	Triglycerides	0	rs198846	rs2247056	HIST1H1T		0	<0.00448	GO:0050687	negative regulation of defense response to virus	0.0410586
Blood pressure	Triglycerides	0	rs198846	rs2247056	HIST1H1T		0	<0.00448	GO:0050689	negative regulation of defense response to virus by host	0.0410586
Blood pressure	Triglycerides	0	rs198846	rs2247056	HIST1H1T		0	<0.00448	GO:0002698	negative regulation of immune effector process	0.0496082
Blood pressure	Triglycerides	0	rs198846	rs2247056	HIST1H1T		0	<0.00448	GO:0043901	negative regulation of multi-organism process	0.0410586
Blood pressure	Triglycerides	0	rs198846	rs2247056	HIST1H1T		0	<0.00448	GO:0002832	negative regulation of response to biotic stimulus	0.0410586
Blood pressure	Triglycerides	0	rs198846	rs2247056	HIST1H1T		0	<0.00448	GO:0050691	regulation of defense response to virus by host	0.042039
Blood pressure	Triglycerides	0	rs198846	rs2247056	HIST1H1T		0	<0.00448	GO:0032526	response to retinoic acid	0.0472331
Blood pressure	Triglycerides	0	rs198846	rs2247056	HIST1H1T		0	<0.00448	GO:0002347	response to tumor cell	0.0406034
Blood pressure	Triglycerides	0	rs198846	rs2247056	HIST1H1T		0	<0.00448	GO:0033273	response to vitamin	0.0492499
Blood pressure	Triglycerides	0	rs198846	rs2247056	HIST1H1T		0	<0.00448	GO:0033189	response to vitamin A	0.0472331
Blood pressure	Triglycerides	0	rs198846	rs2247056	HIST1H1T		0	<0.00448	GO:0002223	stimulatory C-type lectin receptor signaling pathway	0.0365315
Blood pressure	Type 1 diabetes	0	rs198846	rs3764021	HIST1H1T	CLEC2D	0	<0.00448	GO:0002218	activation of innate immune response	0.0400547
Blood pressure	Type 1 diabetes	0	rs198846	rs3764021	HIST1H1T	CLEC2D	0	<0.00448	GO:0051607	defense response to virus	0.0389556
Blood pressure	Type 1 diabetes	0	rs198846	rs3764021	HIST1H1T	CLEC2D	0	<0.00448	GO:0002418	immune response to tumor cell	0.0338033
Blood pressure	Type 1 diabetes	0	rs198846	rs3764021	HIST1H1T	CLEC2D	0	<0.00448	GO:0002220	innate immune response activating cell surface receptor signaling pathway	0.0338033
Blood pressure	Type 1 diabetes	0	rs198846	rs3764021	HIST1H1T	CLEC2D	0	<0.00448	GO:0002758	innate immune response-activating signal transduction	0.0400547
Blood pressure	Type 1 diabetes	0	rs198846	rs3764021	HIST1H1T	CLEC2D	0	<0.00448	GO:0031348	negative regulation of defense response	0.0468162
Blood pressure	Type 1 diabetes	0	rs198846	rs3764021	HIST1H1T	CLEC2D	0	<0.00448	GO:0050687	negative regulation of defense response to virus	0.0377292
Blood pressure	Type 1 diabetes	0	rs198846	rs3764021	HIST1H1T	CLEC2D	0	<0.00448	GO:0050689	negative regulation of defense response to virus by host	0.0377292
Blood pressure	Type 1 diabetes	0	rs198846	rs3764021	HIST1H1T	CLEC2D	0	<0.00448	GO:0002698	negative regulation of immune effector process	0.0406034
Blood pressure	Type 1 diabetes	0	rs198846	rs3764021	HIST1H1T	CLEC2D	0	<0.00448	GO:0043901	negative regulation of multi-organism process	0.0377292
Blood pressure	Type 1 diabetes	0	rs198846	rs3764021	HIST1H1T	CLEC2D	0	<0.00448	GO:0002832	negative regulation of response to biotic stimulus	0.0377292
Blood pressure	Type 1 diabetes	0	rs198846	rs3764021	HIST1H1T	CLEC2D	0	<0.00448	GO:0045089	positive regulation of innate immune response	0.0484869
Blood pressure	Type 1 diabetes	0	rs198846	rs3764021	HIST1H1T	CLEC2D	0	<0.00448	GO:0050691	regulation of defense response to virus by host	0.0406034
Blood pressure	Type 1 diabetes	0	rs198846	rs3764021	HIST1H1T	CLEC2D	0	<0.00448	GO:0032526	response to retinoic acid	0.0464028
Blood pressure	Type 1 diabetes	0	rs198846	rs3764021	HIST1H1T	CLEC2D	0	<0.00448	GO:0002347	response to tumor cell	0.03449
Blood pressure	Type 1 diabetes	0	rs198846	rs3764021	HIST1H1T	CLEC2D	0	<0.00448	GO:0033273	response to vitamin	0.0492499
Blood pressure	Type 1 diabetes	0	rs198846	rs3764021	HIST1H1T	CLEC2D	0	<0.00448	GO:0033189	response to vitamin A	0.0464028
Blood pressure	Type 1 diabetes	0	rs198846	rs3764021	HIST1H1T	CLEC2D	0	<0.00448	GO:0002223	stimulatory C-type lectin receptor signaling pathway	0.0338033
Blood pressure	Ulcerative colitis	0	rs198846	rs9268480	HIST1H1T	BTNL2	0	<0.00448	GO:0002418	immune response to tumor cell	0.0377292
Blood pressure	Ulcerative colitis	0	rs198846	rs9268480	HIST1H1T	BTNL2	0	<0.00448	GO:0002220	innate immune response activating cell surface receptor signaling pathway	0.0377292
Blood pressure	Ulcerative colitis	0	rs198846	rs9268480	HIST1H1T	BTNL2	0	<0.00448	GO:0050687	negative regulation of defense response to virus	0.0454666
Blood pressure	Ulcerative colitis	0	rs198846	rs9268480	HIST1H1T	BTNL2	0	<0.00448	GO:0050689	negative regulation of defense response to virus by host	0.0454666
Blood pressure	Ulcerative colitis	0	rs198846	rs9268480	HIST1H1T	BTNL2	0	<0.00448	GO:0043901	negative regulation of multi-organism process	0.0454666
Blood pressure	Ulcerative colitis	0	rs198846	rs9268480	HIST1H1T	BTNL2	0	<0.00448	GO:0002832	negative regulation of response to biotic stimulus	0.0454666
Blood pressure	Ulcerative colitis	0	rs198846	rs9268480	HIST1H1T	BTNL2	0	<0.00448	GO:0050691	regulation of defense response to virus by host	0.0484869
Blood pressure	Ulcerative colitis	0	rs198846	rs9268480	HIST1H1T	BTNL2	0	<0.00448	GO:0002347	response to tumor cell	0.0415276
Blood pressure	Ulcerative colitis	0	rs198846	rs9268480	HIST1H1T	BTNL2	0	<0.00448	GO:0002223	stimulatory C-type lectin receptor signaling pathway	0.0377292
Blood pressure	Vitiligo	0	rs198846	rs3806156	HIST1H1T	BTNL2	0	<0.00448	GO:0002418	immune response to tumor cell	0.0425742
Blood pressure	Vitiligo	0	rs198846	rs3806156	HIST1H1T	BTNL2	0	<0.00448	GO:0002220	innate immune response activating cell surface receptor signaling pathway	0.0425742
Blood pressure	Vitiligo	0	rs198846	rs3806156	HIST1H1T	BTNL2	0	<0.00448	GO:0050687	negative regulation of defense response to virus	0.045936
Blood pressure	Vitiligo	0	rs198846	rs3806156	HIST1H1T	BTNL2	0	<0.00448	GO:0050689	negative regulation of defense response to virus by host	0.045936
Blood pressure	Vitiligo	0	rs198846	rs3806156	HIST1H1T	BTNL2	0	<0.00448	GO:0043901	negative regulation of multi-organism process	0.045936
Blood pressure	Vitiligo	0	rs198846	rs3806156	HIST1H1T	BTNL2	0	<0.00448	GO:0002832	negative regulation of response to biotic stimulus	0.045936
Blood pressure	Vitiligo	0	rs198846	rs3806156	HIST1H1T	BTNL2	0	<0.00448	GO:0050691	regulation of defense response to virus by host	0.0488543
Blood pressure	Vitiligo	0	rs198846	rs3806156	HIST1H1T	BTNL2	0	<0.00448	GO:0002347	response to tumor cell	0.0464028
Blood pressure	Vitiligo	0	rs198846	rs3806156	HIST1H1T	BTNL2	0	<0.00448	GO:0002223	stimulatory C-type lectin receptor signaling pathway	0.0425742
Blue vs. green eyes	Anorexia nervosa	0	rs1408799	rs957788		FAM155A	0	0.0124525	NS	NS	NS
Blue vs. green eyes	Rheumatoid arthritis	0	rs1408799	rs42041		CDK6	0	0.00857264	NS	NS	NS
Blue vs. green eyes	Waist-hip ratio	0	rs1408799	rs984222		TBX15	0	0.0375813	GO:0009303	rRNA transcription	0.0250022
Blue vs. green eyes	Waist-hip ratio	0	rs1408799	rs984222		TBX15	0	0.0375813	GO:0006383	transcription from RNA polymerase III promoter	0.0250022
Body mass index	Bipolar disorder and schizophrenia	0	rs1927702	rs6952808		MAD1L1	0	0.0473423	GO:0046578	regulation of Ras protein signal transduction	0.04357
Body mass index	Bipolar disorder and schizophrenia	0	rs1927702	rs6952808		MAD1L1	0	0.0473423	GO:0035023	regulation of Rho protein signal transduction	0.0394984
Body mass index	Celiac disease and Rheumatoid arthritis	0	rs11142387	rs1876518		SPRED2	0	0.019997	GO:0046165	alcohol biosynthetic process	0.0250022
Body mass index	Celiac disease and Rheumatoid arthritis	0	rs11142387	rs1876518		SPRED2	0	0.019997	GO:0016051	carbohydrate biosynthetic process	0.04357
Body mass index	Celiac disease and Rheumatoid arthritis	0	rs11142387	rs1876518		SPRED2	0	0.019997	GO:0034637	cellular carbohydrate biosynthetic process	0.0187694
Body mass index	Celiac disease and Rheumatoid arthritis	0	rs11142387	rs1876518		SPRED2	0	0.019997	GO:0006094	gluconeogenesis	<0.01285
Body mass index	Celiac disease and Rheumatoid arthritis	0	rs11142387	rs1876518		SPRED2	0	0.019997	GO:0006006	glucose metabolic process	0.04357
Body mass index	Celiac disease and Rheumatoid arthritis	0	rs11142387	rs1876518		SPRED2	0	0.019997	GO:0019319	hexose biosynthetic process	0.0128516
Body mass index	Celiac disease and Rheumatoid arthritis	0	rs11142387	rs1876518		SPRED2	0	0.019997	GO:0046364	monosaccharide biosynthetic process	0.0187694
Body mass index	Celiac disease and Rheumatoid arthritis	0	rs11142387	rs1876518		SPRED2	0	0.019997	GO:0006090	pyruvate metabolic process	0.0187694
Body mass index	Celiac disease and Rheumatoid arthritis	0	rs11142387	rs1876518		SPRED2	0	0.019997	GO:0034976	response to endoplasmic reticulum stress	0.0320957
Body mass index	Schizophrenia	0	rs255414	rs4356203		PIK3C2A	0	0.0473423	NS	NS	NS
Bone mineral density (spine)	AIDS progression	0	rs3130340	rs8321		ZNRD1	0	0.0162608	NS	NS	NS
Bone mineral density (spine)	Alopecia areata	0	rs3130340	rs9275572			0	0.00448133	NS	NS	NS
Bone mineral density (spine)	Asthma	0	rs3130340	rs9500927			0	0.00448133	NS	NS	NS
Bone mineral density (spine)	Chronic lymphocytic leukemia	0	rs3130340	rs9272535		HLA-DQA1	0	0.00448133	NS	NS	NS
Bone mineral density (spine)	Crohn's disease	0	rs3130340	rs9469220			0	<0.00448	NS	NS	NS
Bone mineral density (spine)	Dengue shock syndrome	0	rs3130340	rs3132468		MICB	0	<0.00448	NS	NS	NS
Bone mineral density (spine)	Echocardiographic traits	0	rs3130340	rs4920799			0	<0.00448	NS	NS	NS
Bone mineral density (spine)	Graves' disease	0	rs3130340	rs6457617			0	0.00448133	NS	NS	NS
Bone mineral density (spine)	Hepatitis B vaccine response	0	rs3130340	rs3135363			0.203	0.00448133	NS	NS	NS
Bone mineral density (spine)	Hepatocellular carcinoma	0	rs3130340	rs9275572			0	0.00448133	NS	NS	NS
Bone mineral density (spine)	Hodgkin's lymphoma	0	rs3130340	rs6903608			0.15	<0.00448	NS	NS	NS
Bone mineral density (spine)	Immunoglobulin A	0	rs3130340	rs9271366			0	<0.00448	NS	NS	NS
Bone mineral density (spine)	Inflammatory bowel disease	0	rs3130340	rs9271366			0	<0.00448	NS	NS	NS
Bone mineral density (spine)	LDL cholesterol	0	rs3130340	rs4844614		CR1L	0	0.0162608	NS	NS	NS
Bone mineral density (spine)	Lung adenocarcinoma	0	rs3130340	rs4324798			0	0.0408133	NS	NS	NS
Bone mineral density (spine)	Multiple sclerosis	0	rs3130340	rs3135338			0.009	0.00448133	NS	NS	NS
Bone mineral density (spine)	Multiple sclerosis	0	rs3130340	rs3135388		HLA-DRA	0.099	<0.00448	NS	NS	NS
Bone mineral density (spine)	Multiple sclerosis	0	rs3130340	rs9271366			0	<0.00448	NS	NS	NS
Bone mineral density (spine)	Nephropathy	0	rs3130340	rs9275596			0	<0.00448	NS	NS	NS
Bone mineral density (spine)	Nodular sclerosis Hodgkin lymphoma	0	rs3130340	rs6903608			0.15	<0.00448	NS	NS	NS
Bone mineral density (spine)	Nodular sclerosis Hodgkin lymphoma	0	rs3130340	rs9268528			0.15	<0.00448	NS	NS	NS
Bone mineral density (spine)	Nodular sclerosis Hodgkin lymphoma	0	rs3130340	rs9268542			0.15	<0.00448	NS	NS	NS
Bone mineral density (spine)	Platelet counts	0	rs3130340	rs7550918			0	0.0375813	NS	NS	NS
Bone mineral density (spine)	Primary biliary cirrhosis	0	rs3130340	rs3135363			0.203	0.00448133	NS	NS	NS
Bone mineral density (spine)	Psoriasis	0	rs3130340	rs3134792			0	<0.00448	NS	NS	NS
Bone mineral density (spine)	Rheumatoid arthritis	0	rs3130340	rs615672			0	<0.00448	NS	NS	NS
Bone mineral density (spine)	Rheumatoid arthritis	0	rs3130340	rs6457617			0	0.00448133	NS	NS	NS
Bone mineral density (spine)	Rheumatoid arthritis	0	rs3130340	rs6457620			0	0.00857264	NS	NS	NS
Bone mineral density (spine)	Rheumatoid arthritis	0	rs3130340	rs9268853			0.036	<0.00448	NS	NS	NS
Bone mineral density (spine)	Rheumatoid arthritis	0	rs3130340	rs9272219			0	<0.00448	NS	NS	NS
Bone mineral density (spine)	Schizophrenia	0	rs3130340	rs3131296		NOTCH4	0.339	0.00857264	NS	NS	NS
Bone mineral density (spine)	Schizophrenia	0	rs3130340	rs9272219			0	<0.00448	NS	NS	NS
Bone mineral density (spine)	Systemic lupus erythematosus	0	rs3130340	rs3131379		MSH5	0	0.00857264	NS	NS	NS
Bone mineral density (spine)	Systemic sclerosis	0	rs3130340	rs6457617			0	0.00448133	NS	NS	NS
Bone mineral density (spine)	Type 1 diabetes	0	rs3130340	rs9268645		HLA-DRA	0.157	<0.00448	NS	NS	NS
Bone mineral density (spine)	Type 1 diabetes	0	rs3130340	rs9272346		HLA-DQA1	0	<0.00448	NS	NS	NS
Bone mineral density (spine)	Type 1 diabetes autoantibodies	0	rs3130340	rs7171171			0	0.0124525	NS	NS	NS
Bone mineral density (spine)	Ulcerative colitis	0	rs3130340	rs9268480		BTNL2	0.12	<0.00448	NS	NS	NS
Bone mineral density (spine)	Ulcerative colitis	0	rs3130340	rs9268853			0.036	<0.00448	NS	NS	NS
Bone mineral density (spine)	Ulcerative colitis	0	rs3130340	rs9268877			0.106	<0.00448	NS	NS	NS
Bone mineral density (spine)	Urinary metabolites	0	rs3130340	rs4921914			0	<0.00448	NS	NS	NS
Bone mineral density (spine)	Vitiligo	0	rs3130340	rs3806156		BTNL2	0.02	<0.00448	NS	NS	NS
Brain imaging	Anorexia nervosa	0	rs4692256	rs957788		FAM155A	0	0.00857264	NS	NS	NS
Brain imaging	Height	0	rs4692256	rs7178424			0	0.0408133	NS	NS	NS
Brain imaging	Moyamoya disease	0	rs4692256	rs6565681		RNF213	0	0.0307873	NS	NS	NS
Brain lesion load	AIDS progression	0	rs11666377	rs8321	CPAMD8	ZNRD1	0	<0.00448	GO:0051607	defense response to virus	0.0492499
Brain lesion load	AIDS progression	0	rs11666377	rs8321	CPAMD8	ZNRD1	0	<0.00448	GO:0002418	immune response to tumor cell	0.042039
Brain lesion load	AIDS progression	0	rs11666377	rs8321	CPAMD8	ZNRD1	0	<0.00448	GO:0002220	innate immune response activating cell surface receptor signaling pathway	0.042039
Brain lesion load	AIDS progression	0	rs11666377	rs8321	CPAMD8	ZNRD1	0	<0.00448	GO:0050687	negative regulation of defense response to virus	0.0389556
Brain lesion load	AIDS progression	0	rs11666377	rs8321	CPAMD8	ZNRD1	0	<0.00448	GO:0050689	negative regulation of defense response to virus by host	0.0389556
Brain lesion load	AIDS progression	0	rs11666377	rs8321	CPAMD8	ZNRD1	0	<0.00448	GO:0002698	negative regulation of immune effector process	0.0472331
Brain lesion load	AIDS progression	0	rs11666377	rs8321	CPAMD8	ZNRD1	0	<0.00448	GO:0043901	negative regulation of multi-organism process	0.0389556
Brain lesion load	AIDS progression	0	rs11666377	rs8321	CPAMD8	ZNRD1	0	<0.00448	GO:0002832	negative regulation of response to biotic stimulus	0.0389556
Brain lesion load	AIDS progression	0	rs11666377	rs8321	CPAMD8	ZNRD1	0	<0.00448	GO:0050691	regulation of defense response to virus by host	0.042039
Brain lesion load	AIDS progression	0	rs11666377	rs8321	CPAMD8	ZNRD1	0	<0.00448	GO:0002347	response to tumor cell	0.0440586
Brain lesion load	AIDS progression	0	rs11666377	rs8321	CPAMD8	ZNRD1	0	<0.00448	GO:0002223	stimulatory C-type lectin receptor signaling pathway	0.042039
Brain lesion load	Asthma	0	rs11666377	rs404860	CPAMD8	NOTCH4	0	<0.00448	GO:0002218	activation of innate immune response	0.042039
Brain lesion load	Asthma	0	rs11666377	rs404860	CPAMD8	NOTCH4	0	<0.00448	GO:0051607	defense response to virus	0.0352153
Brain lesion load	Asthma	0	rs11666377	rs404860	CPAMD8	NOTCH4	0	<0.00448	GO:0046629	gamma-delta T cell activation	0.0450059
Brain lesion load	Asthma	0	rs11666377	rs404860	CPAMD8	NOTCH4	0	<0.00448	GO:0002418	immune response to tumor cell	0.0299411
Brain lesion load	Asthma	0	rs11666377	rs404860	CPAMD8	NOTCH4	0	<0.00448	GO:0002220	innate immune response activating cell surface receptor signaling pathway	0.0299411
Brain lesion load	Asthma	0	rs11666377	rs404860	CPAMD8	NOTCH4	0	<0.00448	GO:0002758	innate immune response-activating signal transduction	0.042039
Brain lesion load	Asthma	0	rs11666377	rs404860	CPAMD8	NOTCH4	0	<0.00448	GO:0031348	negative regulation of defense response	0.0472331
Brain lesion load	Asthma	0	rs11666377	rs404860	CPAMD8	NOTCH4	0	<0.00448	GO:0050687	negative regulation of defense response to virus	0.0338033
Brain lesion load	Asthma	0	rs11666377	rs404860	CPAMD8	NOTCH4	0	<0.00448	GO:0050689	negative regulation of defense response to virus by host	0.0338033
Brain lesion load	Asthma	0	rs11666377	rs404860	CPAMD8	NOTCH4	0	<0.00448	GO:0002698	negative regulation of immune effector process	0.0406034
Brain lesion load	Asthma	0	rs11666377	rs404860	CPAMD8	NOTCH4	0	<0.00448	GO:0043901	negative regulation of multi-organism process	0.0338033
Brain lesion load	Asthma	0	rs11666377	rs404860	CPAMD8	NOTCH4	0	<0.00448	GO:0002832	negative regulation of response to biotic stimulus	0.0338033
Brain lesion load	Asthma	0	rs11666377	rs404860	CPAMD8	NOTCH4	0	<0.00448	GO:0050688	regulation of defense response to virus	0.0472331
Brain lesion load	Asthma	0	rs11666377	rs404860	CPAMD8	NOTCH4	0	<0.00448	GO:0050691	regulation of defense response to virus by host	0.03449
Brain lesion load	Asthma	0	rs11666377	rs404860	CPAMD8	NOTCH4	0	<0.00448	GO:0043900	regulation of multi-organism process	0.0496082
Brain lesion load	Asthma	0	rs11666377	rs404860	CPAMD8	NOTCH4	0	<0.00448	GO:0032526	response to retinoic acid	0.0389556
Brain lesion load	Asthma	0	rs11666377	rs404860	CPAMD8	NOTCH4	0	<0.00448	GO:0002347	response to tumor cell	0.0338033
Brain lesion load	Asthma	0	rs11666377	rs404860	CPAMD8	NOTCH4	0	<0.00448	GO:0033273	response to vitamin	0.042039
Brain lesion load	Asthma	0	rs11666377	rs404860	CPAMD8	NOTCH4	0	<0.00448	GO:0033189	response to vitamin A	0.0389556
Brain lesion load	Asthma	0	rs11666377	rs404860	CPAMD8	NOTCH4	0	<0.00448	GO:0002223	stimulatory C-type lectin receptor signaling pathway	0.0299411
Brain lesion load	Bipolar disorder	0	rs11666377	rs4739466	CPAMD8		0	<0.00448	GO:0002218	activation of innate immune response	0.0377292
Brain lesion load	Bipolar disorder	0	rs11666377	rs4739466	CPAMD8		0	<0.00448	GO:0051607	defense response to virus	0.0358853
Brain lesion load	Bipolar disorder	0	rs11666377	rs4739466	CPAMD8		0	<0.00448	GO:0046629	gamma-delta T cell activation	0.0499575
Brain lesion load	Bipolar disorder	0	rs11666377	rs4739466	CPAMD8		0	<0.00448	GO:0002418	immune response to tumor cell	0.0269684
Brain lesion load	Bipolar disorder	0	rs11666377	rs4739466	CPAMD8		0	<0.00448	GO:0002220	innate immune response activating cell surface receptor signaling pathway	0.0269684
Brain lesion load	Bipolar disorder	0	rs11666377	rs4739466	CPAMD8		0	<0.00448	GO:0002758	innate immune response-activating signal transduction	0.0377292
Brain lesion load	Bipolar disorder	0	rs11666377	rs4739466	CPAMD8		0	<0.00448	GO:0031348	negative regulation of defense response	0.0484869
Brain lesion load	Bipolar disorder	0	rs11666377	rs4739466	CPAMD8		0	<0.00448	GO:0050687	negative regulation of defense response to virus	0.03449
Brain lesion load	Bipolar disorder	0	rs11666377	rs4739466	CPAMD8		0	<0.00448	GO:0050689	negative regulation of defense response to virus by host	0.03449
Brain lesion load	Bipolar disorder	0	rs11666377	rs4739466	CPAMD8		0	<0.00448	GO:0002698	negative regulation of immune effector process	0.0431093
Brain lesion load	Bipolar disorder	0	rs11666377	rs4739466	CPAMD8		0	<0.00448	GO:0043901	negative regulation of multi-organism process	0.03449
Brain lesion load	Bipolar disorder	0	rs11666377	rs4739466	CPAMD8		0	<0.00448	GO:0002832	negative regulation of response to biotic stimulus	0.03449
Brain lesion load	Bipolar disorder	0	rs11666377	rs4739466	CPAMD8		0	<0.00448	GO:0045089	positive regulation of innate immune response	0.0496082
Brain lesion load	Bipolar disorder	0	rs11666377	rs4739466	CPAMD8		0	<0.00448	GO:0050691	regulation of defense response to virus by host	0.0352153
Brain lesion load	Bipolar disorder	0	rs11666377	rs4739466	CPAMD8		0	<0.00448	GO:0032526	response to retinoic acid	0.042039
Brain lesion load	Bipolar disorder	0	rs11666377	rs4739466	CPAMD8		0	<0.00448	GO:0002347	response to tumor cell	0.0299411
Brain lesion load	Bipolar disorder	0	rs11666377	rs4739466	CPAMD8		0	<0.00448	GO:0033273	response to vitamin	0.0440586
Brain lesion load	Bipolar disorder	0	rs11666377	rs4739466	CPAMD8		0	<0.00448	GO:0033189	response to vitamin A	0.042039
Brain lesion load	Bipolar disorder	0	rs11666377	rs4739466	CPAMD8		0	<0.00448	GO:0002223	stimulatory C-type lectin receptor signaling pathway	0.0269684
Brain lesion load	Blood pressure	0	rs11666377	rs198846	CPAMD8	HIST1H1T	0	<0.00448	GO:0002218	activation of innate immune response	0.0415276
Brain lesion load	Blood pressure	0	rs11666377	rs198846	CPAMD8	HIST1H1T	0	<0.00448	GO:0051607	defense response to virus	0.0400547
Brain lesion load	Blood pressure	0	rs11666377	rs198846	CPAMD8	HIST1H1T	0	<0.00448	GO:0046629	gamma-delta T cell activation	0.0468162
Brain lesion load	Blood pressure	0	rs11666377	rs198846	CPAMD8	HIST1H1T	0	<0.00448	GO:0002418	immune response to tumor cell	0.0320957
Brain lesion load	Blood pressure	0	rs11666377	rs198846	CPAMD8	HIST1H1T	0	<0.00448	GO:0002220	innate immune response activating cell surface receptor signaling pathway	0.0320957
Brain lesion load	Blood pressure	0	rs11666377	rs198846	CPAMD8	HIST1H1T	0	<0.00448	GO:0002758	innate immune response-activating signal transduction	0.0415276
Brain lesion load	Blood pressure	0	rs11666377	rs198846	CPAMD8	HIST1H1T	0	<0.00448	GO:0031348	negative regulation of defense response	0.0464028
Brain lesion load	Blood pressure	0	rs11666377	rs198846	CPAMD8	HIST1H1T	0	<0.00448	GO:0050687	negative regulation of defense response to virus	0.0365315
Brain lesion load	Blood pressure	0	rs11666377	rs198846	CPAMD8	HIST1H1T	0	<0.00448	GO:0050689	negative regulation of defense response to virus by host	0.0365315
Brain lesion load	Blood pressure	0	rs11666377	rs198846	CPAMD8	HIST1H1T	0	<0.00448	GO:0002698	negative regulation of immune effector process	0.0415276
Brain lesion load	Blood pressure	0	rs11666377	rs198846	CPAMD8	HIST1H1T	0	<0.00448	GO:0043901	negative regulation of multi-organism process	0.0365315
Brain lesion load	Blood pressure	0	rs11666377	rs198846	CPAMD8	HIST1H1T	0	<0.00448	GO:0002832	negative regulation of response to biotic stimulus	0.0365315
Brain lesion load	Blood pressure	0	rs11666377	rs198846	CPAMD8	HIST1H1T	0	<0.00448	GO:0050691	regulation of defense response to virus by host	0.0377292
Brain lesion load	Blood pressure	0	rs11666377	rs198846	CPAMD8	HIST1H1T	0	<0.00448	GO:0032526	response to retinoic acid	0.0445446
Brain lesion load	Blood pressure	0	rs11666377	rs198846	CPAMD8	HIST1H1T	0	<0.00448	GO:0002347	response to tumor cell	0.0371346
Brain lesion load	Blood pressure	0	rs11666377	rs198846	CPAMD8	HIST1H1T	0	<0.00448	GO:0033273	response to vitamin	0.0464028
Brain lesion load	Blood pressure	0	rs11666377	rs198846	CPAMD8	HIST1H1T	0	<0.00448	GO:0033189	response to vitamin A	0.0445446
Brain lesion load	Blood pressure	0	rs11666377	rs198846	CPAMD8	HIST1H1T	0	<0.00448	GO:0002223	stimulatory C-type lectin receptor signaling pathway	0.0320957
Brain lesion load	Carotid atherosclerosis in HIV infection	0	rs11666377	rs1697137	CPAMD8	MAST4	0	<0.00448	GO:0002218	activation of innate immune response	0.0445446
Brain lesion load	Carotid atherosclerosis in HIV infection	0	rs11666377	rs1697137	CPAMD8	MAST4	0	<0.00448	GO:0051607	defense response to virus	0.0415276
Brain lesion load	Carotid atherosclerosis in HIV infection	0	rs11666377	rs1697137	CPAMD8	MAST4	0	<0.00448	GO:0002418	immune response to tumor cell	0.0352153
Brain lesion load	Carotid atherosclerosis in HIV infection	0	rs11666377	rs1697137	CPAMD8	MAST4	0	<0.00448	GO:0002220	innate immune response activating cell surface receptor signaling pathway	0.0352153
Brain lesion load	Carotid atherosclerosis in HIV infection	0	rs11666377	rs1697137	CPAMD8	MAST4	0	<0.00448	GO:0002758	innate immune response-activating signal transduction	0.0445446
Brain lesion load	Carotid atherosclerosis in HIV infection	0	rs11666377	rs1697137	CPAMD8	MAST4	0	<0.00448	GO:0031348	negative regulation of defense response	0.0480563
Brain lesion load	Carotid atherosclerosis in HIV infection	0	rs11666377	rs1697137	CPAMD8	MAST4	0	<0.00448	GO:0050687	negative regulation of defense response to virus	0.0371346
Brain lesion load	Carotid atherosclerosis in HIV infection	0	rs11666377	rs1697137	CPAMD8	MAST4	0	<0.00448	GO:0050689	negative regulation of defense response to virus by host	0.0371346
Brain lesion load	Carotid atherosclerosis in HIV infection	0	rs11666377	rs1697137	CPAMD8	MAST4	0	<0.00448	GO:0002698	negative regulation of immune effector process	0.042039
Brain lesion load	Carotid atherosclerosis in HIV infection	0	rs11666377	rs1697137	CPAMD8	MAST4	0	<0.00448	GO:0043901	negative regulation of multi-organism process	0.0371346
Brain lesion load	Carotid atherosclerosis in HIV infection	0	rs11666377	rs1697137	CPAMD8	MAST4	0	<0.00448	GO:0002832	negative regulation of response to biotic stimulus	0.0371346
Brain lesion load	Carotid atherosclerosis in HIV infection	0	rs11666377	rs1697137	CPAMD8	MAST4	0	<0.00448	GO:0050688	regulation of defense response to virus	0.0496082
Brain lesion load	Carotid atherosclerosis in HIV infection	0	rs11666377	rs1697137	CPAMD8	MAST4	0	<0.00448	GO:0050691	regulation of defense response to virus by host	0.0389556
Brain lesion load	Carotid atherosclerosis in HIV infection	0	rs11666377	rs1697137	CPAMD8	MAST4	0	<0.00448	GO:0032526	response to retinoic acid	0.0431093
Brain lesion load	Carotid atherosclerosis in HIV infection	0	rs11666377	rs1697137	CPAMD8	MAST4	0	<0.00448	GO:0002347	response to tumor cell	0.0383498
Brain lesion load	Carotid atherosclerosis in HIV infection	0	rs11666377	rs1697137	CPAMD8	MAST4	0	<0.00448	GO:0033273	response to vitamin	0.0464028
Brain lesion load	Carotid atherosclerosis in HIV infection	0	rs11666377	rs1697137	CPAMD8	MAST4	0	<0.00448	GO:0033189	response to vitamin A	0.0431093
Brain lesion load	Carotid atherosclerosis in HIV infection	0	rs11666377	rs1697137	CPAMD8	MAST4	0	<0.00448	GO:0002223	stimulatory C-type lectin receptor signaling pathway	0.0352153
Brain lesion load	Cognitive test performance	0	rs11666377	rs2002030	CPAMD8	C8orf12	0	<0.00448	GO:0002218	activation of innate immune response	0.0406034
Brain lesion load	Cognitive test performance	0	rs11666377	rs2002030	CPAMD8	C8orf12	0	<0.00448	GO:0051607	defense response to virus	0.0400547
Brain lesion load	Cognitive test performance	0	rs11666377	rs2002030	CPAMD8	C8orf12	0	<0.00448	GO:0002418	immune response to tumor cell	0.0320957
Brain lesion load	Cognitive test performance	0	rs11666377	rs2002030	CPAMD8	C8orf12	0	<0.00448	GO:0002220	innate immune response activating cell surface receptor signaling pathway	0.0320957
Brain lesion load	Cognitive test performance	0	rs11666377	rs2002030	CPAMD8	C8orf12	0	<0.00448	GO:0002758	innate immune response-activating signal transduction	0.0406034
Brain lesion load	Cognitive test performance	0	rs11666377	rs2002030	CPAMD8	C8orf12	0	<0.00448	GO:0031348	negative regulation of defense response	0.0450059
Brain lesion load	Cognitive test performance	0	rs11666377	rs2002030	CPAMD8	C8orf12	0	<0.00448	GO:0050687	negative regulation of defense response to virus	0.0338033
Brain lesion load	Cognitive test performance	0	rs11666377	rs2002030	CPAMD8	C8orf12	0	<0.00448	GO:0050689	negative regulation of defense response to virus by host	0.0338033
Brain lesion load	Cognitive test performance	0	rs11666377	rs2002030	CPAMD8	C8orf12	0	<0.00448	GO:0002698	negative regulation of immune effector process	0.0400547
Brain lesion load	Cognitive test performance	0	rs11666377	rs2002030	CPAMD8	C8orf12	0	<0.00448	GO:0043901	negative regulation of multi-organism process	0.0338033
Brain lesion load	Cognitive test performance	0	rs11666377	rs2002030	CPAMD8	C8orf12	0	<0.00448	GO:0002832	negative regulation of response to biotic stimulus	0.0338033
Brain lesion load	Cognitive test performance	0	rs11666377	rs2002030	CPAMD8	C8orf12	0	<0.00448	GO:0050691	regulation of defense response to virus by host	0.0377292
Brain lesion load	Cognitive test performance	0	rs11666377	rs2002030	CPAMD8	C8orf12	0	<0.00448	GO:0032526	response to retinoic acid	0.0415276
Brain lesion load	Cognitive test performance	0	rs11666377	rs2002030	CPAMD8	C8orf12	0	<0.00448	GO:0002347	response to tumor cell	0.03449
Brain lesion load	Cognitive test performance	0	rs11666377	rs2002030	CPAMD8	C8orf12	0	<0.00448	GO:0033273	response to vitamin	0.0445446
Brain lesion load	Cognitive test performance	0	rs11666377	rs2002030	CPAMD8	C8orf12	0	<0.00448	GO:0033189	response to vitamin A	0.0415276
Brain lesion load	Cognitive test performance	0	rs11666377	rs2002030	CPAMD8	C8orf12	0	<0.00448	GO:0002223	stimulatory C-type lectin receptor signaling pathway	0.0320957
Brain lesion load	Coronary heart disease	0	rs11666377	rs3869109	CPAMD8		0	<0.00448	GO:0051607	defense response to virus	0.0492499
Brain lesion load	Coronary heart disease	0	rs11666377	rs3869109	CPAMD8		0	<0.00448	GO:0002418	immune response to tumor cell	0.0425742
Brain lesion load	Coronary heart disease	0	rs11666377	rs3869109	CPAMD8		0	<0.00448	GO:0002220	innate immune response activating cell surface receptor signaling pathway	0.0425742
Brain lesion load	Coronary heart disease	0	rs11666377	rs3869109	CPAMD8		0	<0.00448	GO:0050687	negative regulation of defense response to virus	0.042039
Brain lesion load	Coronary heart disease	0	rs11666377	rs3869109	CPAMD8		0	<0.00448	GO:0050689	negative regulation of defense response to virus by host	0.042039
Brain lesion load	Coronary heart disease	0	rs11666377	rs3869109	CPAMD8		0	<0.00448	GO:0043901	negative regulation of multi-organism process	0.042039
Brain lesion load	Coronary heart disease	0	rs11666377	rs3869109	CPAMD8		0	<0.00448	GO:0002832	negative regulation of response to biotic stimulus	0.042039
Brain lesion load	Coronary heart disease	0	rs11666377	rs3869109	CPAMD8		0	<0.00448	GO:0050691	regulation of defense response to virus by host	0.0445446
Brain lesion load	Coronary heart disease	0	rs11666377	rs3869109	CPAMD8		0	<0.00448	GO:0002347	response to tumor cell	0.0464028
Brain lesion load	Coronary heart disease	0	rs11666377	rs3869109	CPAMD8		0	<0.00448	GO:0002223	stimulatory C-type lectin receptor signaling pathway	0.0425742
Brain lesion load	Hematological and biochemical traits	0	rs11666377	rs3094212	CPAMD8		0	<0.00448	GO:0002218	activation of innate immune response	0.04357
Brain lesion load	Hematological and biochemical traits	0	rs11666377	rs3094212	CPAMD8		0	<0.00448	GO:0051607	defense response to virus	0.042039
Brain lesion load	Hematological and biochemical traits	0	rs11666377	rs3094212	CPAMD8		0	<0.00448	GO:0002418	immune response to tumor cell	0.0352153
Brain lesion load	Hematological and biochemical traits	0	rs11666377	rs3094212	CPAMD8		0	<0.00448	GO:0002220	innate immune response activating cell surface receptor signaling pathway	0.0352153
Brain lesion load	Hematological and biochemical traits	0	rs11666377	rs3094212	CPAMD8		0	<0.00448	GO:0002758	innate immune response-activating signal transduction	0.04357
Brain lesion load	Hematological and biochemical traits	0	rs11666377	rs3094212	CPAMD8		0	<0.00448	GO:0050687	negative regulation of defense response to virus	0.0406034
Brain lesion load	Hematological and biochemical traits	0	rs11666377	rs3094212	CPAMD8		0	<0.00448	GO:0050689	negative regulation of defense response to virus by host	0.0406034
Brain lesion load	Hematological and biochemical traits	0	rs11666377	rs3094212	CPAMD8		0	<0.00448	GO:0002698	negative regulation of immune effector process	0.0484869
Brain lesion load	Hematological and biochemical traits	0	rs11666377	rs3094212	CPAMD8		0	<0.00448	GO:0043901	negative regulation of multi-organism process	0.0406034
Brain lesion load	Hematological and biochemical traits	0	rs11666377	rs3094212	CPAMD8		0	<0.00448	GO:0002832	negative regulation of response to biotic stimulus	0.0406034
Brain lesion load	Hematological and biochemical traits	0	rs11666377	rs3094212	CPAMD8		0	<0.00448	GO:0050691	regulation of defense response to virus by host	0.0415276
Brain lesion load	Hematological and biochemical traits	0	rs11666377	rs3094212	CPAMD8		0	<0.00448	GO:0032526	response to retinoic acid	0.0492499
Brain lesion load	Hematological and biochemical traits	0	rs11666377	rs3094212	CPAMD8		0	<0.00448	GO:0002347	response to tumor cell	0.0400547
Brain lesion load	Hematological and biochemical traits	0	rs11666377	rs3094212	CPAMD8		0	<0.00448	GO:0033189	response to vitamin A	0.0492499
Brain lesion load	Hematological and biochemical traits	0	rs11666377	rs3094212	CPAMD8		0	<0.00448	GO:0002223	stimulatory C-type lectin receptor signaling pathway	0.0352153
Brain lesion load	Hemoglobin	0	rs11666377	rs198846	CPAMD8	HIST1H1T	0	<0.00448	GO:0002218	activation of innate immune response	0.0415276
Brain lesion load	Hemoglobin	0	rs11666377	rs198846	CPAMD8	HIST1H1T	0	<0.00448	GO:0051607	defense response to virus	0.0400547
Brain lesion load	Hemoglobin	0	rs11666377	rs198846	CPAMD8	HIST1H1T	0	<0.00448	GO:0046629	gamma-delta T cell activation	0.0468162
Brain lesion load	Hemoglobin	0	rs11666377	rs198846	CPAMD8	HIST1H1T	0	<0.00448	GO:0002418	immune response to tumor cell	0.0320957
Brain lesion load	Hemoglobin	0	rs11666377	rs198846	CPAMD8	HIST1H1T	0	<0.00448	GO:0002220	innate immune response activating cell surface receptor signaling pathway	0.0320957
Brain lesion load	Hemoglobin	0	rs11666377	rs198846	CPAMD8	HIST1H1T	0	<0.00448	GO:0002758	innate immune response-activating signal transduction	0.0415276
Brain lesion load	Hemoglobin	0	rs11666377	rs198846	CPAMD8	HIST1H1T	0	<0.00448	GO:0031348	negative regulation of defense response	0.0464028
Brain lesion load	Hemoglobin	0	rs11666377	rs198846	CPAMD8	HIST1H1T	0	<0.00448	GO:0050687	negative regulation of defense response to virus	0.0365315
Brain lesion load	Hemoglobin	0	rs11666377	rs198846	CPAMD8	HIST1H1T	0	<0.00448	GO:0050689	negative regulation of defense response to virus by host	0.0365315
Brain lesion load	Hemoglobin	0	rs11666377	rs198846	CPAMD8	HIST1H1T	0	<0.00448	GO:0002698	negative regulation of immune effector process	0.0415276
Brain lesion load	Hemoglobin	0	rs11666377	rs198846	CPAMD8	HIST1H1T	0	<0.00448	GO:0043901	negative regulation of multi-organism process	0.0365315
Brain lesion load	Hemoglobin	0	rs11666377	rs198846	CPAMD8	HIST1H1T	0	<0.00448	GO:0002832	negative regulation of response to biotic stimulus	0.0365315
Brain lesion load	Hemoglobin	0	rs11666377	rs198846	CPAMD8	HIST1H1T	0	<0.00448	GO:0050691	regulation of defense response to virus by host	0.0377292
Brain lesion load	Hemoglobin	0	rs11666377	rs198846	CPAMD8	HIST1H1T	0	<0.00448	GO:0032526	response to retinoic acid	0.0445446
Brain lesion load	Hemoglobin	0	rs11666377	rs198846	CPAMD8	HIST1H1T	0	<0.00448	GO:0002347	response to tumor cell	0.0371346
Brain lesion load	Hemoglobin	0	rs11666377	rs198846	CPAMD8	HIST1H1T	0	<0.00448	GO:0033273	response to vitamin	0.0464028
Brain lesion load	Hemoglobin	0	rs11666377	rs198846	CPAMD8	HIST1H1T	0	<0.00448	GO:0033189	response to vitamin A	0.0445446
Brain lesion load	Hemoglobin	0	rs11666377	rs198846	CPAMD8	HIST1H1T	0	<0.00448	GO:0002223	stimulatory C-type lectin receptor signaling pathway	0.0320957
Brain lesion load	Hepatitis B vaccine response	0	rs11666377	rs3135363	CPAMD8		0	<0.00448	GO:0002218	activation of innate immune response	0.0425742
Brain lesion load	Hepatitis B vaccine response	0	rs11666377	rs3135363	CPAMD8		0	<0.00448	GO:0051607	defense response to virus	0.042039
Brain lesion load	Hepatitis B vaccine response	0	rs11666377	rs3135363	CPAMD8		0	<0.00448	GO:0002418	immune response to tumor cell	0.0338033
Brain lesion load	Hepatitis B vaccine response	0	rs11666377	rs3135363	CPAMD8		0	<0.00448	GO:0002220	innate immune response activating cell surface receptor signaling pathway	0.0338033
Brain lesion load	Hepatitis B vaccine response	0	rs11666377	rs3135363	CPAMD8		0	<0.00448	GO:0002758	innate immune response-activating signal transduction	0.0425742
Brain lesion load	Hepatitis B vaccine response	0	rs11666377	rs3135363	CPAMD8		0	<0.00448	GO:0050687	negative regulation of defense response to virus	0.0371346
Brain lesion load	Hepatitis B vaccine response	0	rs11666377	rs3135363	CPAMD8		0	<0.00448	GO:0050689	negative regulation of defense response to virus by host	0.0371346
Brain lesion load	Hepatitis B vaccine response	0	rs11666377	rs3135363	CPAMD8		0	<0.00448	GO:0002698	negative regulation of immune effector process	0.0464028
Brain lesion load	Hepatitis B vaccine response	0	rs11666377	rs3135363	CPAMD8		0	<0.00448	GO:0043901	negative regulation of multi-organism process	0.0371346
Brain lesion load	Hepatitis B vaccine response	0	rs11666377	rs3135363	CPAMD8		0	<0.00448	GO:0002832	negative regulation of response to biotic stimulus	0.0371346
Brain lesion load	Hepatitis B vaccine response	0	rs11666377	rs3135363	CPAMD8		0	<0.00448	GO:0050691	regulation of defense response to virus by host	0.0410586
Brain lesion load	Hepatitis B vaccine response	0	rs11666377	rs3135363	CPAMD8		0	<0.00448	GO:0032526	response to retinoic acid	0.0476284
Brain lesion load	Hepatitis B vaccine response	0	rs11666377	rs3135363	CPAMD8		0	<0.00448	GO:0002347	response to tumor cell	0.0389556
Brain lesion load	Hepatitis B vaccine response	0	rs11666377	rs3135363	CPAMD8		0	<0.00448	GO:0033189	response to vitamin A	0.0476284
Brain lesion load	Hepatitis B vaccine response	0	rs11666377	rs3135363	CPAMD8		0	<0.00448	GO:0002223	stimulatory C-type lectin receptor signaling pathway	0.0338033
Brain lesion load	HIV-1 control	0	rs11666377	rs9264942	CPAMD8		0	<0.00448	GO:0002218	activation of innate immune response	0.0377292
Brain lesion load	HIV-1 control	0	rs11666377	rs9264942	CPAMD8		0	<0.00448	GO:0019835	cytolysis	0.0492499
Brain lesion load	HIV-1 control	0	rs11666377	rs9264942	CPAMD8		0	<0.00448	GO:0051607	defense response to virus	0.03449
Brain lesion load	HIV-1 control	0	rs11666377	rs9264942	CPAMD8		0	<0.00448	GO:0046629	gamma-delta T cell activation	0.0476284
Brain lesion load	HIV-1 control	0	rs11666377	rs9264942	CPAMD8		0	<0.00448	GO:0002418	immune response to tumor cell	0.0250022
Brain lesion load	HIV-1 control	0	rs11666377	rs9264942	CPAMD8		0	<0.00448	GO:0002220	innate immune response activating cell surface receptor signaling pathway	0.0250022
Brain lesion load	HIV-1 control	0	rs11666377	rs9264942	CPAMD8		0	<0.00448	GO:0002758	innate immune response-activating signal transduction	0.0377292
Brain lesion load	HIV-1 control	0	rs11666377	rs9264942	CPAMD8		0	<0.00448	GO:0031348	negative regulation of defense response	0.0464028
Brain lesion load	HIV-1 control	0	rs11666377	rs9264942	CPAMD8		0	<0.00448	GO:0050687	negative regulation of defense response to virus	0.0358853
Brain lesion load	HIV-1 control	0	rs11666377	rs9264942	CPAMD8		0	<0.00448	GO:0050689	negative regulation of defense response to virus by host	0.0358853
Brain lesion load	HIV-1 control	0	rs11666377	rs9264942	CPAMD8		0	<0.00448	GO:0002698	negative regulation of immune effector process	0.042039
Brain lesion load	HIV-1 control	0	rs11666377	rs9264942	CPAMD8		0	<0.00448	GO:0043901	negative regulation of multi-organism process	0.0358853
[truncated: 18,963 more rows]
